# Supplementary material for: Genome Analysis of the First Extensively Drug-Resistant (XDR) Mycobacterium tuberculosis in Malaysia Provides Insights into the Genetic Basis of Its Biology and Drug Resistance
Source: PLoS One. 2015 Jun 25;10(6):e0131694. doi: 10.1371/journal.pone.0131694 (PMC4481353; doi:10.1371/journal.pone.0131694)
Supplement: S2 Table — Genes predicted in UM 1072388579 genome have been annotated by local BLAST similarity searches against NCBI nr, SwissProt and COG databases. (XLSX) [file pone.0131694.s004.xlsx]

## Sheet: Gene functional annotation
		BLAST against NR protein database				BLAST against SwissProt database				BLAST against COG database
Gene_ID	Protein_size_(aa)	%Identity_(nr)	E-value_(nr)	Accession_(nr)	Subject_(nr)	%Identity_(sp)	E-value_(sp)	Accession_(sp)	Subject_(sp)	COG_ID	COG_name	COG_description	COG_class
gene_id_1	2014	100	0	ZP_06519844	PPE-repeat_protein	-	-	-	-	COG5651	COG5651	PPE-repeat_proteins	N
gene_id_2	209	100	5e-148	NP_214870	hypothetical_protein	-	-	-	-	-	-	no_hits	X
gene_id_3	432	100	0	NP_214871	purA_gene_product	100	0	P65881	Adenylosuccinate_synthetase	COG0104	PurA	Adenylosuccinate_synthase	F
gene_id_4	215	100	3e-145	NP_214872	hypothetical_protein	-	-	-	-	-	-	no_hits	X
gene_id_5	259	99.61	2e-178	NP_214873	hypothetical_protein	-	-	-	-	COG1994	SpoIVFB	Zn-dependent_proteases	R
gene_id_6	137	100	5e-93	NP_214874	hypothetical_protein	-	-	-	-	-	-	no_hits	X
gene_id_7	275	100	0	NP_214875	hypothetical_protein	-	-	-	-	-	-	no_hits	X
gene_id_8	460	99.78	0	NP_214876	mgtE_gene_product	-	-	-	-	COG2239	MgtE	Mg/Co/Ni_transporter_MgtE_(contains_CBS_domain)	P
gene_id_9	344	100	0	NP_214877	fba_gene_product	100	0	P67476	Fructose-bisphosphate_aldolase	COG0191	Fba	Fructose/tagatose_bisphosphate_aldolase	G
gene_id_10	227	100	3e-158	NP_214878	transmembrane_protein	100	9e-160	O06314	Uncharacterized_membrane_protein_Rv0364/MT0380	COG0586	DedA	Uncharacterized_membrane-associated_protein	S
gene_id_11	376	100	0	NP_214879	hypothetical_protein	-	-	-	-	COG4833	COG4833	Predicted_glycosyl_hydrolase	G
gene_id_12	197	99.49	3e-138	NP_214880	hypothetical_protein	-	-	-	-	COG4185	COG4185	Uncharacterized_protein_conserved_in_bacteria	S
gene_id_13	129	99.22	7e-85	NP_214881	hypothetical_protein	-	-	-	-	-	-	no_hits	X
gene_id_14	403	100	0	YP_976504	hypothetical_protein	-	-	-	-	COG3552	CoxE	Protein_containing_von_Willebrand_factor_type_A_(vWA)_domain	R
gene_id_15	200	100	2e-142	NP_334792	hypothetical_protein	-	-	-	-	COG3427	COG3427	Uncharacterized_conserved_protein	S
gene_id_16	298	99.66	0	NP_214884	oxidoreductase	-	-	-	-	COG0714	COG0714	MoxR-like_ATPases	R
gene_id_17	197	100	3e-137	NP_214885	hypothetical_protein	-	-	-	-	COG2068	COG2068	Uncharacterized_MobA-related_protein	R
gene_id_18	251	100	3e-174	NP_214886	hypothetical_protein	-	-	-	-	COG1975	XdhC	Xanthine_and_CO_dehydrogenases_maturation_factor,_XdhC/CoxF_family	O
gene_id_19	799	100	0	NP_214887	carbon_monoxyde_dehydrogenase_large_subunit	58.79	0	P19913	Carbon_monoxide_dehydrogenase_large_chain	COG1529	CoxL	Aerobic-type_carbon_monoxide_dehydrogenase,_large_subunit_CoxL/CutL_homologs	C
gene_id_20	159	100	2e-113	NP_214888	carbon_monoxyde_dehydrogenase_small_subunit	59.33	9e-64	P19921	Carbon_monoxide_dehydrogenase_small_chain	COG2080	CoxS	Aerobic-type_carbon_monoxide_dehydrogenase,_small_subunit_CoxS/CutS_homologs	C
gene_id_21	300	100	0	NP_334798	carbon_monoxide_dehydrogenase,_medium_subunit	-	-	-	-	COG1319	CoxM	Aerobic-type_carbon_monoxide_dehydrogenase,_middle_subunit_CoxM/CutM_homologs	C
gene_id_22	388	99.74	0	ZP_06800824	hypothetical_protein	-	-	-	-	COG1975	XdhC	Xanthine_and_CO_dehydrogenases_maturation_factor,_XdhC/CoxF_family	O
gene_id_23	321	100	0	NP_214891	LysR_family_transcriptional_regulator	100	0	O53712	Uncharacterized_HTH-type_transcriptional_regulator_Rv0377/MT0391	COG0583	LysR	Transcriptional_regulator	K
gene_id_24	75	98.67	4e-35	ZP_04924065	conserved_hypothetical_glycine_rich_protein	-	-	-	-	-	-	no_hits	X
gene_id_25	71	-	-	-	-	-	-	-	-	COG3360	COG3360	Uncharacterized_conserved_protein	S
gene_id_26	199	100	2e-139	YP_001281669	RNA_methyltransferase	-	-	-	-	COG0566	SpoU	rRNA_methylases	J
gene_id_27	302	99.67	0	NP_214895	hypothetical_protein	-	-	-	-	-	-	no_hits	X
gene_id_28	179	99.44	3e-119	NP_334803	orotate_phosphoribosyltransferase	99.44	7e-121	P0A5U0	Orotate_phosphoribosyltransferase	COG0461	PyrE	Orotate_phosphoribosyltransferase	F
gene_id_29	284	100	0	NP_214897	hypothetical_protein	-	-	-	-	-	-	no_hits	X
gene_id_30	877	99.89	0	ZP_07421333	endopeptidase_subunit_ATP_binding_protein_B_clpB	99.88	0	P63287	Chaperone_protein_ClpB	COG0542	clpA	ATPases_with_chaperone_activity,_ATP-binding_subunit	O
gene_id_31	390	100	0	NP_334806	hypothetical_protein	-	-	-	-	COG0543	UbiB	2-polyprenylphenol_hydroxylase_and_related_flavodoxin_oxidoreductases	HC
gene_id_32	1085	100	0	NP_334807	LuxR_family_transcriptional_regulator	56.59	0	Q10550	Putative_HTH-type_transcriptional_regulator_Rv0890c/MT0914	COG3903	COG3903	Predicted_ATPase	R
gene_id_33	443	100	0	NP_334808	PPE_family_protein	-	-	-	-	COG5651	COG5651	PPE-repeat_proteins	N
gene_id_34	222	-	-	-	-	-	-	-	-	COG0027	PurT	Formate-dependent_phosphoribosylglycinamide_formyltransferase_(GAR_transformylase)	F
gene_id_35	173	-	-	-	-	-	-	-	-	COG0027	PurT	Formate-dependent_phosphoribosylglycinamide_formyltransferase_(GAR_transformylase)	F
gene_id_36	140	100	6e-97	2FSX	Chain_A,_Crystal_Structure_Of_Rv0390_From_M._Tuberculosis	-	-	-	-	COG0607	PspE	Rhodanese-related_sulfurtransferase	P
gene_id_37	406	100	0	YP_005908193	O-succinylhomoserine_sulfhydrylase	100	0	P95199	O-succinylhomoserine_sulfhydrylase	COG0626	MetC	Cystathionine_beta-lyases/cystathionine_gamma-synthases	E
gene_id_38	454	99.78	0	NP_214906	ndhA_gene_product	-	-	-	-	COG1252	Ndh	NADH_dehydrogenase,_FAD-containing_subunit	C
gene_id_39	63	100	3e-38	ZP_02553072	hypothetical_protein	-	-	-	-	-	-	no_hits	X
gene_id_40	330	99.7	0	ZP_02553071	13E12_repeat_family_protein	-	-	-	-	-	-	no_hits	X
gene_id_41	239	100	3e-168	NP_214908	hypothetical_protein	-	-	-	-	-	-	no_hits	X
gene_id_42	146	98.63	5e-100	ZP_02553069	hypothetical_protein	-	-	-	-	-	-	no_hits	X
gene_id_43	130	99.23	1e-87	ZP_07011279	conserved_hypothetical_protein	-	-	-	-	-	-	no_hits	X
gene_id_44	122	99.18	8e-81	NP_214911	hypothetical_protein	-	-	-	-	-	-	no_hits	X
gene_id_45	213	100	2e-149	ZP_06503472	conserved_hypothetical_protein	-	-	-	-	-	-	no_hits	X
gene_id_46	409	100	0	ZP_07011282	lipoprotein	-	-	-	-	COG1680	AmpC	Beta-lactamase_class_C_and_other_penicillin_binding_proteins	V
gene_id_47	395	100	0	NP_214914	fadE7_gene_product	-	-	-	-	COG1960	CaiA	Acyl-CoA_dehydrogenases	I
gene_id_48	123	100	5e-75	NP_214915	transmembrane_protein	-	-	-	-	-	-	no_hits	X
gene_id_49	958	99.9	0	NP_214916	mmpL1_gene_product	99.9	0	P95211	Putative_membrane_protein_mmpL1	COG2409	COG2409	Predicted_drug_exporters_of_the_RND_superfamily	R
gene_id_50	142	99.3	1e-96	NP_214917	mmpS1_gene_product	99.3	4e-98	P0A5K0	Putative_membrane_protein_mmpS1	-	-	no_hits	X
gene_id_51	401	-	-	-	-	-	-	-	-	COG0318	CaiC	Acyl-CoA_synthetases_(AMP-forming)/AMP-acid_ligases_II	IQ
gene_id_52	970	100	0	YP_005908207	membrane_bound_polyketide_synthase_pks6	-	-	-	-	COG3321	COG3321	Polyketide_synthase_modules_and_related_proteins	Q
gene_id_53	272	100	0	NP_214920	beta-lactamase	-	-	-	-	COG0491	GloB	Zn-dependent_hydrolases,_including_glyoxylases	R
gene_id_54	336	99.7	0	NP_214921	fgd1_gene_product	99.7	0	P96253	F420-dependent_glucose-6-phosphate_dehydrogenase	COG2141	COG2141	Coenzyme_F420-dependent_N5,N10-methylene_tetrahydromethanopterin_reductase_and_related_flavin-dependent_oxidoreductases	C
gene_id_55	690	99.86	0	NP_854079	phosphate_acetyltransferase	99.71	0	P96254	Phosphate_acetyltransferase	COG0280	Pta	Phosphotransacetylase	C
gene_id_56	385	100	0	NP_214923	ackA_gene_product	100	0	P63410	Acetate_kinase	COG0282	ackA	Acetate_kinase	C
gene_id_57	769	99.87	0	NP_334833	serine/threonine_protein_kinase	100	0	P65729	Probable_serine/threonine-protein_kinase_pknG	COG0515	SPS1	Serine/threonine_protein_kinase	RTKL
gene_id_58	328	100	0	NP_214925	glnH_gene_product	-	-	-	-	COG0834	HisJ	ABC-type_amino_acid_transport/signal_transduction_systems,_periplasmic_component/domain	ET
gene_id_59	439	99.77	0	NP_334835	hypothetical_protein	-	-	-	-	-	-	no_hits	X
gene_id_60	206	100	3e-143	NP_214927	mutT3_gene_product	100	8e-145	P96259	Putative_8-oxo-dGTP_diphosphatase_3	COG1051	COG1051	ADP-ribose_pyrophosphatase	F
gene_id_61	222	99.55	3e-152	3O63	Chain_A,_Crystal_Structure_Of_Thiamin_Phosphate_Synthase_From_Mycobacterium_Tuberculosis	99.55	2e-153	P66917	Thiamine-phosphate_synthase	COG0352	ThiE	Thiamine_monophosphate_synthase	H
gene_id_62	340	100	0	NP_214929	thiO_gene_product	-	-	-	-	COG0665	DadA	Glycine/D-amino_acid_oxidases_(deaminating)	E
gene_id_63	68	100	1e-40	NP_214930	thiS_gene_product	-	-	-	-	COG2104	ThiS	Sulfur_transfer_protein_involved_in_thiamine_biosynthesis	H
gene_id_64	252	99.6	5e-174	NP_334840	thiazole_synthase	99.6	1e-175	P59948	Thiazole_synthase	COG2022	ThiG	Uncharacterized_enzyme_of_thiazole_biosynthesis	H
gene_id_65	50	98	1e-25	NP_334841	hypothetical_protein	-	-	-	-	-	-	no_hits	X
gene_id_66	500	100	0	NP_214932	lpqL_gene_product	-	-	-	-	COG2234	Iap	Predicted_aminopeptidases	R
gene_id_67	480	100	0	ZP_07011304	lipoprotein_peptidase_lpqM	-	-	-	-	COG2321	COG2321	Predicted_metalloprotease	R
gene_id_68	108	100	4e-73	NP_854091	transmembrane_protein	-	-	-	-	-	-	no_hits	X
gene_id_69	209	100	5e-146	NP_214935	hypothetical_protein	-	-	-	-	COG3571	COG3571	Predicted_hydrolase_of_the_alpha/beta-hydrolase_fold	R
gene_id_70	275	99.64	0	YP_003030347	phosphomethylpyrimidine_kinase_thiD	100	0	P66914	Hydroxymethylpyrimidine/phosphomethylpyrimidine_kinase	COG0351	ThiD	Hydroxymethylpyrimidine/phosphomethylpyrimidine_kinase	H
gene_id_71	547	100	0	NP_334847	thiamine_biosynthesis_protein_ThiC	100	0	P66912	Phosphomethylpyrimidine_synthase	COG0422	ThiC	Thiamine_biosynthesis_protein_ThiC	H
gene_id_72	92	100	6e-59	NP_334848	hypothetical_protein	-	-	-	-	-	-	no_hits	X
gene_id_73	1539	100	0	GAA44210	metal_cation_transporter_P-type_ATPase	-	-	-	-	COG0474	MgtA	Cation_transport_ATPase	P
gene_id_74	133	-	-	-	-	-	-	-	-	-	-	no_hits	X
gene_id_75	291	100	0	NP_214941	xthA_gene_product	-	-	-	-	COG0708	XthA	Exonuclease_III	L
gene_id_76	290	100	0	NP_854099	hypothetical_protein	-	-	-	-	-	-	no_hits	X
gene_id_77	197	100	2e-140	NP_214943	def_gene_product	100	5e-142	P96275	Peptide_deformylase	COG0242	Def	N-formylmethionyl-tRNA_deformylase	J
gene_id_78	102	100	1e-65	NP_214944	hypothetical_protein	-	-	-	-	-	-	no_hits	X
gene_id_79	142	100	1e-93	ZP_05139825	tuberculin_related_peptide	-	-	-	-	-	-	no_hits	X
gene_id_80	240	100	3e-169	NP_214946	sodC_gene_product	100	8e-171	P0A608	Superoxide_dismutase_[Cu-Zn]	COG2032	SodC	Cu/Zn_superoxide_dismutase	P
gene_id_81	355	100	0	NP_334857	carboxylate-amine_ligase	100	0	P64694	Carboxylate-amine_ligase_Mb0441	COG2170	COG2170	Uncharacterized_conserved_protein	S
gene_id_82	217	100	6e-150	NP_214948	hypothetical_protein	-	-	-	-	COG2802	COG2802	Uncharacterized_protein,_similar_to_the_N-terminal_domain_of_Lon_protease	R
gene_id_84	728	99.86	0	NP_214949	ATPase	-	-	-	-	COG0464	SpoVK	ATPases_of_the_AAA+_class	O
gene_id_85	288	100	0	NP_334861	CDP-diacylglycerol--serine_O-phosphatidyltransferase	100	0	P59949	CDP-diacylglycerol--serine_O-phosphatidyltransferase	COG1183	PssA	Phosphatidylserine_synthase	I
gene_id_86	231	99.57	5e-159	NP_214951	psd_gene_product	99.57	1e-160	P67548	Phosphatidylserine_decarboxylase_proenzyme	COG0688	Psd	Phosphatidylserine_decarboxylase	I
gene_id_87	392	100	0	NP_334863	molybdopterin_biosynthesis_protein_MoeA	100	0	O53725	Molybdopterin_molybdenumtransferase_2	COG0303	MoeA	Molybdopterin_biosynthesis_enzyme	H
gene_id_88	311	100	0	NP_214953	short-chain_dehydrogenase	-	-	-	-	COG1028	FabG	Dehydrogenases_with_different_specificities_(related_to_short-chain_alcohol_dehydrogenases)	IQR
gene_id_89	540	100	0	3RTK	Chain_A,_Crystal_Structure_Of_Cpn60.2_From_Mycobacterium_Tuberculosis_At_2.8a	100	0	P0A520	60_kDa_chaperonin_2	COG0459	GroL	Chaperonin_GroEL_(HSP60_family)	O
gene_id_90	142	99.3	2e-94	NP_214955	hypothetical_protein	99.3	5e-96	P0A5C7	Uncharacterized_protein_Rv0441c/MT0457	-	-	no_hits	X
gene_id_91	487	99.79	0	NP_334867	PPE_family_protein	99.79	0	P42611	Uncharacterized_PPE_family_protein_PPE10	COG5651	COG5651	PPE-repeat_proteins	N
gene_id_92	171	100	3e-120	NP_214957	hypothetical_protein	-	-	-	-	-	-	no_hits	X
gene_id_93	232	100	3e-159	NP_214958	hypothetical_protein	100	7e-161	O53729	Anti-sigma-K_factor_rskA	-	-	no_hits	X
gene_id_94	187	100	6e-133	NP_214959	sigK_gene_product	100	2e-134	Q7U1Z6	RNA_polymerase_sigma_factor_sigK	COG1595	RpoE	DNA-directed_RNA_polymerase_specialized_sigma_subunit,_sigma24_homolog	K
gene_id_95	260	99.62	0	ZP_04924121	hypothetical_protein	-	-	-	-	COG3752	COG3752	Predicted_membrane_protein	S
gene_id_96	427	100	0	NP_334872	cyclopropane-fatty-acyl-phospholipid_synthase	-	-	-	-	COG2230	Cfa	Cyclopropane_fatty_acid_synthase_and_related_methyltransferases	M
gene_id_97	243	99.59	6e-175	NP_334873	hypothetical_protein	-	-	-	-	COG3496	COG3496	Uncharacterized_conserved_protein	S
gene_id_98	431	100	0	NP_214963	hypothetical_protein	-	-	-	-	COG2907	COG2907	Predicted_NAD/FAD-binding_protein	R
gene_id_99	967	99.9	0	NP_214964	mmpL4_gene_product	99.9	0	O53735	Putative_membrane_protein_mmpL4	COG2409	COG2409	Predicted_drug_exporters_of_the_RND_superfamily	R
gene_id_100	138	100	4e-97	NP_214965	mmpS4_gene_product	100	1e-98	P0A5K2	Putative_membrane_protein_mmpS4	-	-	no_hits	X
gene_id_101	236	100	2e-165	NP_334877	hypothetical_protein	-	-	-	-	-	-	no_hits	X
gene_id_102	511	100	0	YP_001281741	PPE_family_protein	100	0	Q6MX41	Uncharacterized_PPE_family_protein_PPE11	COG5651	COG5651	PPE-repeat_proteins	N
gene_id_103	107	100	1e-72	ZP_04924128	conserved_hypothetical_protein	-	-	-	-	-	-	no_hits	X
gene_id_104	148	100	2e-107	YP_006471914	hypothetical_protein	-	-	-	-	-	-	no_hits	X
gene_id_105	304	100	0	NP_214970	echA2_gene_product	-	-	-	-	COG1024	CaiD	Enoyl-CoA_hydratase/carnithine_racemase	I
gene_id_106	93	100	2e-57	NP_854128	hypothetical_protein	100	5e-59	Q6MX40	Probable_toxin_MazF1	COG2337	MazF	Growth_inhibitor	T
gene_id_107	673	100	0	NP_854129	peptidase	-	-	-	-	COG1505	COG1505	Serine_proteases_of_the_peptidase_family_S9A	E
gene_id_108	507	99.8	0	ZP_07011344	conserved_hypothetical_protein	99.61	0	P63938	Probable_aldehyde_dehydrogenase	COG1012	PutA	NAD-dependent_aldehyde_dehydrogenases	C
gene_id_109	163	100	7e-113	ZP_07412893	hypothetical_protein	-	-	-	-	COG3564	COG3564	Uncharacterized_protein_conserved_in_bacteria	S
gene_id_110	92	98.91	2e-53	NP_334886	hypothetical_protein	-	-	-	-	-	-	no_hits	X
gene_id_111	189	99.47	8e-132	YP_003030389	hypothetical_protein	-	-	-	-	-	-	no_hits	X
gene_id_112	464	99.78	0	NP_214976	lpd_gene_product	99.78	0	P66005	Dihydrolipoyl_dehydrogenase	COG1249	Lpd	Pyruvate/2-oxoglutarate_dehydrogenase_complex,_dihydrolipoamide_dehydrogenase_(E3)_component,_and_related_enzymes	C
gene_id_113	97	100	9e-59	NP_214977	hypothetical_protein	-	-	-	-	-	-	no_hits	X
gene_id_114	190	100	6e-136	NP_214978	hypothetical_protein	-	-	-	-	COG2128	COG2128	Uncharacterized_conserved_protein	S
gene_id_115	474	99.79	0	ZP_06515917	transcriptional_regulatory_protein	99.58	0	O53750	Uncharacterized_HTH-type_transcriptional_regulator_Rv0465c/MT0481	COG3800	COG3800	Predicted_transcriptional_regulator	R
gene_id_116	264	99.62	0	NP_214980	hypothetical_protein	-	-	-	-	COG3884	FatA	Acyl-ACP_thioesterase	I
gene_id_117	428	100	0	NP_334893	isocitrate_lyase	100	0	P0A5H3	Isocitrate_lyase	COG2224	AceA	Isocitrate_lyase	C
gene_id_118	271	100	0	NP_214982	fadB2_gene_product	100	0	O53753	3-hydroxybutyryl-CoA_dehydrogenase	COG1250	FadB	3-hydroxyacyl-CoA_dehydrogenase	I
gene_id_119	286	100	0	NP_854141	mycolic_acid_synthase	69.58	1e-153	P0A5Q1	Mycolic_acid_methyltransferase_MmaA1	COG2230	Cfa	Cyclopropane_fatty_acid_synthase_and_related_methyltransferases	M
gene_id_120	287	100	0	NP_334895	mycolic_acid_synthase	100	0	Q7D9R5	Cyclopropane_mycolic_acid_synthase_3	COG2230	Cfa	Cyclopropane_fatty_acid_synthase_and_related_methyltransferases	M
gene_id_121	64	-	-	-	-	-	-	-	-	-	-	no_hits	X
gene_id_122	162	100	3e-110	NP_214985	hypothetical_protein	-	-	-	-	-	-	no_hits	X
gene_id_123	227	100	3e-166	ZP_04924147	hypothetical_protein	100	9e-168	O53757	Uncharacterized_HTH-type_transcriptional_regulator_Rv0472c/MT0489	COG1309	AcrR	Transcriptional_regulator	K
gene_id_124	464	99.78	0	ZP_04924148	hypothetical_protein	-	-	-	-	COG2733	COG2733	Predicted_membrane_protein	S
gene_id_125	140	100	1e-95	NP_214988	transcriptional_regulatory_protein	100	3e-97	O53759	Uncharacterized_HTH-type_transcriptional_regulator_Rv0474/MT0491	COG1396	HipB	Predicted_transcriptional_regulators	K
gene_id_126	199	100	1e-131	NP_214989	hbhA_gene_product	100	3e-133	P0A5P6	Heparin-binding_hemagglutinin	-	-	no_hits	X
gene_id_127	95	98.95	2e-57	ZP_04924151	hypothetical_protein	100	7e-54	P64696	Uncharacterized_protein_Mb0486	-	-	no_hits	X
gene_id_128	148	100	5e-101	NP_214991	hypothetical_protein	100	1e-102	P64698	Uncharacterized_protein_Mb0487	-	-	no_hits	X
gene_id_129	224	99.55	7e-150	NP_214992	deoC_gene_product	99.55	2e-151	P63930	Deoxyribose-phosphate_aldolase	COG0274	DeoC	Deoxyribose-phosphate_aldolase	F
gene_id_130	348	99.71	0	NP_214993	hypothetical_protein	99.71	0	P64700	Uncharacterized_protein_Mb0489c	-	-	no_hits	X
gene_id_131	280	100	0	NP_214994	amidohydrolase	100	0	Q11146	UPF0012_hydrolase_Rv0480c/MT0498	COG0388	COG0388	Predicted_amidohydrolase	R
gene_id_132	168	100	6e-117	YP_005911873	hypothetical_protein	100	3e-118	P64702	Uncharacterized_protein_Mb0491c	-	-	no_hits	X
gene_id_133	369	100	0	ZP_07011369	UDP-N-acetylenolpyruvoylglucosamine_reductase	99.73	0	P65461	UDP-N-acetylenolpyruvoylglucosamine_reductase	COG0812	MurB	UDP-N-acetylmuramate_dehydrogenase	M
gene_id_134	412	100	0	ZP_07417666	lipoprotein_lprQ	100	0	P64704	Putative_L,D-transpeptidase_Mb0493	COG1376	ErfK	Uncharacterized_protein_conserved_in_bacteria	S
gene_id_135	251	100	4e-175	NP_214998	short-chain_type_oxidoreductase	100	1e-176	Q11150	Uncharacterized_oxidoreductase_Rv0484c/MT0502	COG4221	COG4221	Short-chain_alcohol_dehydrogenase_of_unknown_specificity	R
gene_id_136	438	99.77	0	NP_214999	transcriptional_regulatory_protein	99.77	0	P64706	Uncharacterized_protein_Mb0495	COG1940	NagC	Transcriptional_regulator/sugar_kinase	KG
gene_id_137	477	100	0	NP_215000	mannosyltransferase	100	0	P64708	D-inositol_3-phosphate_glycosyltransferase	COG0438	RfaG	Glycosyltransferase	M
gene_id_138	183	99.45	2e-129	NP_215001	hypothetical_protein	99.45	4e-131	P64710	Uncharacterized_protein_Mb0497	-	-	no_hits	X
gene_id_139	35	97.14	9e-16	NP_334915	hypothetical_protein	-	-	-	-	-	-	no_hits	X
gene_id_140	212	99.53	2e-143	ZP_05139884	hypothetical_protein	100	6e-138	P64712	Putative_amino-acid_transporter_Mb0498	COG1279	COG1279	Lysine_efflux_permease	R
gene_id_141	249	100	4e-179	NP_334917	phosphoglyceromutase	100	1e-180	P0A5R6	2,3-bisphosphoglycerate-dependent_phosphoglycerate_mutase	COG0588	GpmA	Phosphoglycerate_mutase_1	G
gene_id_142	410	99.76	0	NP_215004	senX3_gene_product	99.76	0	P0A600	Sensor-like_histidine_kinase_senX3	COG5002	VicK	Signal_transduction_histidine_kinase	T
gene_id_143	230	99.57	5e-160	NP_334919	DNA-binding_response_regulator_RegX3	100	5e-160	Q11156	Sensory_transduction_protein_regX3	COG0745	OmpR	Response_regulators_consisting_of_a_CheY-like_receiver_domain_and_a_winged-helix_DNA-binding_domain	TK
gene_id_144	629	100	0	NP_215006	oxidoreductase_GMC-type	100	0	Q11157	Uncharacterized_GMC-type_oxidoreductase_Rv0492c/MT0511/MT0512	COG2303	BetA	Choline_dehydrogenase_and_related_flavoproteins	E
gene_id_145	109	100	2e-71	NP_854166	hypothetical_protein	-	-	-	-	-	-	no_hits	X
gene_id_146	316	100	0	NP_854167	hypothetical_protein	99.68	0	Q11158	Uncharacterized_protein_Rv0493c/MT0513	-	-	no_hits	X
gene_id_147	238	99.58	2e-166	ZP_04924169	hypothetical_protein	99.58	8e-168	P67740	Uncharacterized_HTH-type_transcriptional_regulator_Mb0505	COG2186	FadR	Transcriptional_regulators	K
gene_id_148	256	100	0	NP_215009	hypothetical_protein	100	0	P64714	Uncharacterized_protein_Mb0506c	-	-	no_hits	X
gene_id_149	344	99.71	0	NP_334925	hypothetical_protein	99.71	0	P65787	Uncharacterized_protein_Mb0507	COG0248	GppA	Exopolyphosphatase	FP
gene_id_150	310	100	0	NP_215011	transmembrane_protein	100	0	P64716	Uncharacterized_protein_Mb0508	-	-	no_hits	X
gene_id_151	280	99.64	0	NP_215012	hypothetical_protein	99.64	0	P64718	Uncharacterized_protein_Mb0509	COG1082	IolE	Sugar_phosphate_isomerases/epimerases	G
gene_id_152	291	100	0	NP_215013	hypothetical_protein	100	0	P64720	Uncharacterized_protein_Mb0510	-	-	no_hits	X
gene_id_153	295	100	0	NP_215014	proC_gene_product	100	0	Q11141	Pyrroline-5-carboxylate_reductase	COG0345	ProC	Pyrroline-5-carboxylate_reductase	E
gene_id_154	78	100	7e-50	NP_334930	hypothetical_protein	100	2e-51	Q8VKK5	Putative_DNA-binding_protein_Rv0500A/MT0521	-	-	no_hits	X
gene_id_155	351	100	0	NP_334931	NAD-dependent_epimerase/dehydratase	100	0	P0A5D1	Uncharacterized_protein_Rv0501/MT0522	COG0451	WcaG	Nucleoside-diphosphate-sugar_epimerases	MG
gene_id_156	319	100	0	YP_005359229	phospholipid/glycerol_acyltransferase	100	0	P64724	Uncharacterized_protein_Mb0514	COG0204	PlsC	1-acyl-sn-glycerol-3-phosphate_acyltransferase	I
gene_id_157	302	100	0	NP_334933	cyclopropane-fatty-acyl-phospholipid_synthase	100	0	P0A5P0	Cyclopropane_mycolic_acid_synthase_2	COG2230	Cfa	Cyclopropane_fatty_acid_synthase_and_related_methyltransferases	M
gene_id_158	166	100	1e-115	NP_215018	hypothetical_protein	100	3e-117	P64726	UPF0336_protein_Mb0516c	-	-	no_hits	X
gene_id_159	308	100	0	NP_334935	SerB_family_protein	100	0	P66802	Putative_hydrolase_Mb0517c	COG0560	SerB	Phosphoserine_phosphatase	E
gene_id_160	135	100	2e-93	NP_215020	mmpS2_gene_product	100	4e-95	P65377	Putative_membrane_protein_mmpS2	-	-	no_hits	X
gene_id_161	968	100	0	YP_001286463	transmembrane_transport_protein_mmpL2	99.9	0	Q11171	Putative_membrane_protein_mmpL2	COG2409	COG2409	Predicted_drug_exporters_of_the_RND_superfamily	R
gene_id_162	80	100	2e-50	YP_005915581	hypothetical_protein	100	4e-52	P64728	Uncharacterized_protein_Mb0520	-	-	no_hits	X
gene_id_163	468	99.79	0	NP_215023	hemA_gene_product	99.79	0	P64329	Glutamyl-tRNA_reductase	COG0373	HemA	Glutamyl-tRNA_reductase	H
gene_id_164	309	100	0	NP_334940	porphobilinogen_deaminase	99.68	0	P64337	Porphobilinogen_deaminase	COG0181	HemC	Porphobilinogen_deaminase	H
gene_id_165	551	99.82	0	ZP_07412949	uroporphyrin-III_C-methyltransferase_hemD	-	-	-	-	COG1587	HemD	Uroporphyrinogen-III_synthase	H
gene_id_166	329	100	0	NP_215026	hemB_gene_product	100	0	O33357	Delta-aminolevulinic_acid_dehydratase	COG0113	HemB	Delta-aminolevulinic_acid_dehydratase	H
gene_id_167	182	100	2e-125	NP_215027	transmembrane_protein	-	-	-	-	-	-	no_hits	X
gene_id_168	99	98.99	6e-62	NP_215028	transmembrane_protein	-	-	-	-	-	-	no_hits	X
gene_id_169	511	100	0	YP_005911906	hypothetical_protein	-	-	-	-	-	-	no_hits	X
gene_id_170	429	99.77	0	NP_214851	aspC_gene_product	99.77	0	P63499	Probable_aspartate_aminotransferase	COG0436	COG0436	Aspartate/tyrosine/aromatic_aminotransferase	E
gene_id_171	882	99.89	0	NP_854009	iron-sulfur-binding_reductase	-	-	-	-	COG0247	GlpC	Fe-S_oxidoreductase	C
gene_id_172	816	100	0	NP_214853	transcriptional_regulatory_protein	-	-	-	-	COG2771	CsgD	DNA-binding_HTH_domain-containing_proteins	K
gene_id_173	179	99.44	2e-121	NP_214854	hypothetical_protein	-	-	-	-	-	-	no_hits	X
gene_id_174	481	100	0	ZP_02549704	hypothetical_protein	100	0	O06292	Isoniazid-inductible_protein_iniB	-	-	no_hits	X
gene_id_175	617	100	0	NP_214856	iniA_gene_product	100	0	O06293	Isoniazid-inductible_protein_iniA	COG0699	COG0699	Predicted_GTPases_(dynamin-related)	R
gene_id_176	493	99.8	0	NP_214857	iniC_gene_product	99.8	0	O06294	Isoniazid-inductible_protein_iniC	COG0699	COG0699	Predicted_GTPases_(dynamin-related)	R
gene_id_177	177	100	1e-123	NP_214858	lpqJ_gene_product	-	-	-	-	-	-	no_hits	X
gene_id_178	138	99.28	3e-88	NP_334768	hypothetical_protein	-	-	-	-	COG2068	COG2068	Uncharacterized_MobA-related_protein	R
gene_id_179	487	100	0	NP_334769	L-asparagine_permease	100	0	P0A4W0	L-asparagine_permease_2	COG1113	AnsP	Gamma-aminobutyrate_permease_and_related_permeases	E
gene_id_180	56	100	3e-29	BAL64200	hypothetical_protein	-	-	-	-	-	-	no_hits	X
gene_id_181	270	100	0	ZP_07412778	conserved_membrane_protein	-	-	-	-	-	-	no_hits	X
gene_id_182	219	99.54	8e-158	ZP_04924037	hypothetical_protein	-	-	-	-	-	-	no_hits	X
gene_id_183	219	99.54	6e-157	NP_214863	hypothetical_protein	-	-	-	-	-	-	no_hits	X
gene_id_184	625	100	0	NP_214864	dnaK_gene_product	100	0	P0A5B9	Chaperone_protein_DnaK	COG0443	DnaK	Molecular_chaperone	O
gene_id_185	235	99.57	4e-163	NP_214865	grpE_gene_product	99.57	1e-164	P32724	Protein_grpE	COG0576	GrpE	Molecular_chaperone_GrpE_(heat_shock_protein)	O
gene_id_186	395	100	0	NP_334775	molecular_chaperone_DnaJ	100	0	P0A548	Chaperone_protein_DnaJ_1	COG0484	DnaJ	DnaJ-class_molecular_chaperone_with_C-terminal_Zn_finger_domain	O
gene_id_187	126	100	1e-84	NP_214867	hspR_gene_product	52.14	4e-36	P40183	Putative_heat_shock_protein_hspR	COG0789	SoxR	Predicted_transcriptional_regulators	K
gene_id_188	183	100	2e-124	YP_001281643	PPE_family_protein	-	-	-	-	-	-	no_hits	X
gene_id_189	1301	-	-	-	-	-	-	-	-	COG5651	COG5651	PPE-repeat_proteins	N
gene_id_190	93	100	3e-44	ZP_06959355	hypothetical_protein	-	-	-	-	-	-	no_hits	X
gene_id_191	85	100	7e-52	NP_335198	hypothetical_protein	100	2e-53	O53811	Antitoxin_VapB31	-	-	no_hits	X
gene_id_192	142	100	4e-95	NP_215263	hypothetical_protein	100	1e-96	O53812	Probable_ribonuclease_VapC31	COG1848	COG1848	Predicted_nucleic_acid-binding_protein,_contains_PIN_domain	R
gene_id_193	45	97.78	4e-24	NP_335200	hypothetical_protein	-	-	-	-	-	-	no_hits	X
gene_id_194	81	100	2e-52	NP_335201	hypothetical_protein	-	-	-	-	-	-	no_hits	X
gene_id_195	294	-	-	-	-	100	0	P63936	Probable_3-hydroxyisobutyrate_dehydrogenase	COG2084	MmsB	3-hydroxyisobutyrate_dehydrogenase_and_related_beta-hydroxyacid_dehydrogenases	I
gene_id_196	390	100	0	NP_215266	fadE9_gene_product	52.38	5e-139	Q9UKU7	Isobutyryl-CoA_dehydrogenase,_mitochondrial	COG1960	CaiA	Acyl-CoA_dehydrogenases	I
gene_id_197	510	100	0	NP_215267	mmsA_gene_product	-	-	-	-	COG1012	PutA	NAD-dependent_aldehyde_dehydrogenases	C
gene_id_198	584	100	0	NP_854434	PE-PGRS_family_protein	-	-	-	-	COG0406	phoE	Fructose-2,6-bisphosphatase	G
gene_id_199	645	100	0	NP_335206	PPE_family_protein	100	0	Q79FW4	Uncharacterized_PPE_family_protein_PPE12	COG5651	COG5651	PPE-repeat_proteins	N
gene_id_200	61	100	1e-34	NP_335207	hypothetical_protein	-	-	-	-	COG3415	COG3415	Transposase_and_inactivated_derivatives	L
gene_id_201	241	100	3e-160	NP_215270	hypothetical_protein	-	-	-	-	-	-	no_hits	X
gene_id_202	240	100	7e-171	NP_215271	phoP_gene_product	54.67	5e-77	O69730	Probable_transcriptional_regulatory_protein_TcrX	COG0745	OmpR	Response_regulators_consisting_of_a_CheY-like_receiver_domain_and_a_winged-helix_DNA-binding_domain	TK
gene_id_203	485	100	0	NP_335210	sensor_histidine_kinase	-	-	-	-	COG0642	BaeS	Signal_transduction_histidine_kinase	T
gene_id_204	133	100	1e-92	GAA44529	hypothetical_protein	99.25	1e-93	P0A5B5	Uncharacterized_HIT-like_protein_Rv0759c/MT0784	COG0537	Hit	Diadenosine_tetraphosphate_(Ap4A)_hydrolase_and_other_HIT_family_hydrolases	FGR
gene_id_205	139	100	1e-99	NP_215274	hypothetical_protein	-	-	-	-	-	-	no_hits	X
gene_id_206	375	99.73	0	NP_854442	zinc-containing_alcohol_dehydrogenase_NAD_dependant_ADHB	99.73	0	P71818	Alcohol_dehydrogenase_B	COG1062	AdhC	Zn-dependent_alcohol_dehydrogenases,_class_III	C
gene_id_207	181	99.45	2e-128	NP_215276	hypothetical_protein	-	-	-	-	-	-	no_hits	X
gene_id_208	68	100	2e-42	NP_335215	ferredoxin-like_protein	-	-	-	-	COG1141	Fer	Ferredoxin	C
gene_id_209	451	100	0	NP_215278	cyp51_gene_product	100	0	P0A512	Lanosterol_14-alpha_demethylase	COG2124	CypX	Cytochrome_P450	Q
gene_id_210	275	100	0	NP_215279	short-chain_dehydrogenase	-	-	-	-	COG4221	COG4221	Short-chain_alcohol_dehydrogenase_of_unknown_specificity	R
gene_id_211	402	100	0	NP_215280	cyp123_gene_product	100	0	P63708	Putative_cytochrome_P450_123	COG2124	CypX	Cytochrome_P450	Q
gene_id_212	213	99.53	4e-150	NP_215281	hypothetical_protein	99.53	1e-151	P67433	Uncharacterized_HTH-type_transcriptional_regulator_Mb0790c	-	-	no_hits	X
gene_id_213	489	100	0	NP_215282	aldA_gene_product	-	-	-	-	COG1012	PutA	NAD-dependent_aldehyde_dehydrogenases	C
gene_id_214	248	100	5e-179	NP_215283	short-chain_dehydrogenase	100	1e-180	P71824	Uncharacterized_oxidoreductase_Rv0769/MT0793	COG1028	FabG	Dehydrogenases_with_different_specificities_(related_to_short-chain_alcohol_dehydrogenases)	IQR
gene_id_215	274	100	0	GAA44539	dehydrogenase/reductase	100	0	P71825	Uncharacterized_oxidoreductase_Rv0770/MT0794	COG2084	MmsB	3-hydroxyisobutyrate_dehydrogenase_and_related_beta-hydroxyacid_dehydrogenases	I
gene_id_216	143	100	2e-100	NP_215285	4-carboxymuconolactone_decarboxylase	-	-	-	-	COG0599	COG0599	Uncharacterized_homolog_of_gamma-carboxymuconolactone_decarboxylase_subunit	S
gene_id_217	422	99.76	0	NP_215286	purD_gene_product	99.76	0	P65894	Phosphoribosylamine--glycine_ligase	COG0151	PurD	Phosphoribosylamine-glycine_ligase	F
gene_id_218	512	100	0	NP_215287	ggtA_gene_product	-	-	-	-	COG0405	Ggt	Gamma-glutamyltransferase	E
gene_id_219	303	100	0	NP_335226	hypothetical_protein	-	-	-	-	-	-	no_hits	X
gene_id_220	207	100	7e-140	NP_215289	hypothetical_protein	-	-	-	-	COG3226	COG3226	Uncharacterized_protein_conserved_in_bacteria	S
gene_id_221	259	100	0	NP_215290	hypothetical_protein	-	-	-	-	COG4328	COG4328	Uncharacterized_protein_conserved_in_bacteria	S
gene_id_222	472	99.79	0	NP_215291	purB_gene_product	-	-	-	-	COG0015	PurB	Adenylosuccinate_lyase	F
gene_id_223	414	100	0	ZP_07413233	cytochrome_P450_126_cyp126	100	0	P63712	Putative_cytochrome_P450_126	COG2124	CypX	Cytochrome_P450	Q
gene_id_224	206	100	1e-138	NP_335231	hypothetical_protein	-	-	-	-	-	-	no_hits	X
gene_id_225	297	100	0	NP_215294	hemH_gene_product	100	0	P0A5T4	Phosphoribosylaminoimidazole-succinocarboxamide_synthase	COG0152	PurC	Phosphoribosylaminoimidazolesuccinocarboxamide_(SAICAR)_synthase	F
gene_id_226	719	99.86	0	NP_854462	oligopeptidase_B	-	-	-	-	COG1770	PtrB	Protease_II	E
gene_id_227	44	100	5e-22	ZP_02551162	hypothetical_protein	-	-	-	-	-	-	no_hits	X
gene_id_228	46	97.83	3e-24	ZP_02551163	transcriptional_regulator	-	-	-	-	-	-	no_hits	X
gene_id_229	540	100	0	YP_003030731	multidrug_resistance_membrane_efflux_protein_emrB	100	0	P71836	Multidrug_resistance_protein_B_homolog	COG2814	AraJ	Arabinose_efflux_permease	G
gene_id_230	228	100	2e-157	ZP_02551165	hypothetical_protein	-	-	-	-	COG3233	COG3233	Predicted_deacetylase	R
gene_id_231	559	100	0	NP_335237	FAD-binding_dehydrogenase	100	0	Q7D9A2	KsdD-like_steroid_dehydrogenase_MT0809	COG3573	COG3573	Predicted_oxidoreductase	R
gene_id_232	212	100	9e-152	NP_335238	hypothetical_protein	-	-	-	-	COG2220	COG2220	Predicted_Zn-dependent_hydrolases_of_the_beta-lactamase_fold	R
gene_id_233	242	100	4e-173	YP_005908552	hypothetical_protein	-	-	-	-	-	-	no_hits	X
gene_id_234	79	98.73	5e-48	NP_335240	phosphoribosylformylglycinamidine_synthase_subunit_PurS	83.54	2e-41	O05755	UPF0062_protein_ML2219.1	COG1828	PurS	Phosphoribosylformylglycinamidine_(FGAM)_synthase,_PurS_component	F
gene_id_235	224	99.55	2e-157	NP_215303	purQ_gene_product	99.55	4e-159	P65903	Phosphoribosylformylglycinamidine_synthase_1	COG0047	PurL	Phosphoribosylformylglycinamidine_(FGAM)_synthase,_glutamine_amidotransferase_domain	F
gene_id_236	157	100	6e-109	YP_005908554	hypothetical_protein	-	-	-	-	-	-	no_hits	X
gene_id_237	242	100	2e-176	NP_215305	hypothetical_protein	-	-	-	-	COG1305	COG1305	Transglutaminase-like_enzymes,_putative_cysteine_proteases	E
gene_id_238	347	100	0	NP_215306	hypothetical_protein	-	-	-	-	COG2141	COG2141	Coenzyme_F420-dependent_N5,N10-methylene_tetrahydromethanopterin_reductase_and_related_flavin-dependent_oxidoreductases	C
gene_id_239	269	100	0	NP_215307	GntR_family_transcriptional_regulator	-	-	-	-	COG2188	PhnF	Transcriptional_regulators	K
gene_id_240	74	100	6e-46	ZP_06520300	conserved_hypothetical_protein	-	-	-	-	COG1359	COG1359	Uncharacterized_conserved_protein	S
gene_id_241	499	100	0	GAA44561	oxidoreductase	-	-	-	-	COG1249	Lpd	Pyruvate/2-oxoglutarate_dehydrogenase_complex,_dihydrolipoamide_dehydrogenase_(E3)_component,_and_related_enzymes	C
gene_id_242	370	99.46	0	ZP_04979783	transposase_for_insertion_sequence_element_IS1547	-	-	-	-	COG3547	COG3547	Transposase_and_inactivated_derivatives	L
gene_id_243	265	100	0	NP_215313	cfp29_gene_product	58.49	8e-105	Q45296	Linocin-M18	COG1659	COG1659	Uncharacterized_protein,_linocin/CFP29_homolog	S
gene_id_244	335	99.7	0	NP_215314	hypothetical_protein	-	-	-	-	COG2837	COG2837	Predicted_iron-dependent_peroxidase	P
gene_id_245	433	99.77	0	NP_335249	aminopeptidase	99.77	0	P59951	Probable_M18_family_aminopeptidase_2	COG1362	LAP4	Aspartyl_aminopeptidase	E
gene_id_246	115	100	1e-77	NP_215316	hypothetical_protein	-	-	-	-	-	-	no_hits	X
gene_id_247	218	100	4e-157	NP_215317	hypothetical_protein	100	1e-158	O06632	Putative_succinyl-CoA_transferase_Rv0802c	COG1670	RimL	Acetyltransferases,_including_N-acetylases_of_ribosomal_proteins	J
gene_id_248	766	100	0	ZP_07421787	phosphoribosylformylglycinamidine_synthase_II_purL	99.87	0	P0A5T8	Phosphoribosylformylglycinamidine_synthase_2	COG0046	PurL	Phosphoribosylformylglycinamidine_(FGAM)_synthase,_synthetase_domain	F
gene_id_249	209	100	4e-134	NP_215319	hypothetical_protein	-	-	-	-	-	-	no_hits	X
gene_id_250	284	100	0	3IB7	Chain_A,_Crystal_Structure_Of_Full_Length_Rv0805	100	0	O06629	3',5'-cyclic_adenosine_monophosphate_phosphodiesterase_CpdA	COG1409	Icc	Predicted_phosphohydrolases	R
gene_id_251	532	100	0	NP_215321	cpsY_gene_product	100	0	Q7U184	Exopolysaccharide_phosphotransferase_CpsY	-	-	no_hits	X
gene_id_252	129	100	6e-83	NP_215322	hypothetical_protein	-	-	-	-	-	-	no_hits	X
gene_id_253	527	99.62	0	ZP_06503910	amidophosphoribosyltransferase	99.43	0	P65830	Amidophosphoribosyltransferase	COG0034	PurF	Glutamine_phosphoribosylpyrophosphate_amidotransferase	F
gene_id_254	364	100	0	NP_215324	purM_gene_product	-	-	-	-	COG0150	PurM	Phosphoribosylaminoimidazole_(AIR)_synthetase	F
gene_id_255	60	100	3e-34	NP_215325	hypothetical_protein	-	-	-	-	-	-	no_hits	X
gene_id_256	368	99.73	0	NP_215326	hypothetical_protein	-	-	-	-	COG0354	COG0354	Predicted_aminomethyltransferase_related_to_GcvT	R
gene_id_257	295	100	0	NP_335261	4-amino-4-deoxychorismate_lyase	-	-	-	-	COG0115	IlvE	Branched-chain_amino_acid_aminotransferase/4-amino-4-deoxychorismate_lyase	EH
gene_id_258	226	99.12	3e-155	NP_215328	hypothetical_protein	99.12	7e-157	Q7U178	UPF0678_fatty_acid-binding_protein-like_protein_Mb0836c	-	-	no_hits	X
gene_id_260	90	100	3e-55	NP_215329	sseC2_gene_product	100	6e-57	P0CG95	Uncharacterized_protein_Rv0814c	-	-	no_hits	X
gene_id_261	291	99.66	0	ZP_04924454	thiosulfate_sulfurtransferase_cysA2_(rhodanese-like_protein)	100	0	O05793	Putative_thiosulfate_sulfurtransferase	COG2897	SseA	Rhodanese-related_sulfurtransferase	P
gene_id_262	140	100	2e-93	NP_215331	thiX_gene_product	-	-	-	-	COG0526	TrxA	Thiol-disulfide_isomerase_and_thioredoxins	OC
gene_id_263	270	100	0	NP_215332	hypothetical_protein	-	-	-	-	-	-	no_hits	X
gene_id_264	255	99.61	9e-177	NP_215333	transcriptional_regulatory_protein	64.86	8e-94	Q05943	Transcriptional_regulatory_protein_glnR	COG0745	OmpR	Response_regulators_consisting_of_a_CheY-like_receiver_domain_and_a_winged-helix_DNA-binding_domain	TK
gene_id_265	315	99.68	0	NP_215334	hypothetical_protein	99.68	0	Q7U173	Mycothiol_acetyltransferase	COG0456	RimI	Acetyltransferases	R
gene_id_266	258	99.61	0	NP_215335	phoT_gene_product	99.61	0	O53832	Phosphate_import_ATP-binding_protein_PstB_1	COG1117	PstB	ABC-type_phosphate_transport_system,_ATPase_component	P
gene_id_267	187	100	1e-128	NP_215336	phoY2_gene_product	100	3e-130	P65721	Phosphate_transport_system_protein_phoU_homolog_2	COG0704	PhoU	Phosphate_uptake_regulator	P
gene_id_268	684	100	0	NP_215337	hypothetical_protein	-	-	-	-	COG1316	LytR	Transcriptional_regulator	K
gene_id_269	389	100	0	NP_215338	transcriptional_regulatory_protein	100	0	O53835	Probable_tRNA-dihydrouridine_synthase	COG0042	COG0042	tRNA-dihydrouridine_synthase	J
gene_id_271	301	100	0	NP_215345	hypothetical_protein	100	0	Q7U163	Putative_S-adenosyl-L-methionine-dependent_methyltransferase_Mb0853	COG3315	COG3315	O-Methyltransferase_involved_in_polyketide_biosynthesis	Q
gene_id_272	271	100	0	NP_215346	hypothetical_protein	-	-	-	-	-	-	no_hits	X
gene_id_273	134	100	3e-82	NP_335281	PE_PGRS_family_protein	-	-	-	-	-	-	no_hits	X
gene_id_274	156	-	-	-	-	-	-	-	-	-	-	no_hits	X
gene_id_275	538	-	-	-	-	-	-	-	-	-	-	no_hits	X
gene_id_276	214	100	4e-153	ZP_06512260	lipoprotein_lpqQ	-	-	-	-	-	-	no_hits	X
gene_id_277	271	100	0	ZP_06431988	conserved_hypothetical_protein	-	-	-	-	COG4849	COG4849	Uncharacterized_protein_conserved_in_bacteria	S
gene_id_278	342	100	0	NP_215352	hypothetical_protein	-	-	-	-	COG4861	COG4861	Uncharacterized_protein_conserved_in_bacteria	S
gene_id_279	120	99.17	5e-78	ZP_06802010	hypothetical_protein	-	-	-	-	-	-	no_hits	X
gene_id_280	203	100	7e-145	NP_335289	D-alanyl-D-alanine_dipeptidase	-	-	-	-	COG2173	DdpX	D-alanyl-D-alanine_dipeptidase	M
gene_id_281	270	99.63	0	NP_215354	hypothetical_protein	-	-	-	-	COG2226	UbiE	Methylase_involved_in_ubiquinone/menaquinone_biosynthesis	H
gene_id_282	259	100	0	NP_215355	pip_gene_product	-	-	-	-	COG0596	MhpC	Predicted_hydrolases_or_acyltransferases_(alpha/beta_hydrolase_superfamily)_	R
gene_id_283	80	98.75	4e-46	NP_335292	hypothetical_protein	-	-	-	-	-	-	no_hits	X
gene_id_284	442	99.77	0	NP_335293	hypothetical_protein	-	-	-	-	-	-	no_hits	X
gene_id_285	327	100	0	NP_215358	dehydrogenase	-	-	-	-	COG1071	AcoA	Pyruvate/2-oxoglutarate_dehydrogenase_complex,_dehydrogenase_(E1)_component,_eukaryotic_type,_alpha_subunit	C
gene_id_286	216	100	1e-149	ZP_06516308	nitrate/nitrite_response_transcriptional_regulatory_protein_narL	99.54	6e-150	O53856	Probable_transcriptional_regulatory_protein_NarL	COG2197	CitB	Response_regulator_containing_a_CheY-like_receiver_domain_and_an_HTH_DNA-binding_domain	TK
gene_id_287	425	100	0	ZP_07011747	two_component_sensor_kinase	99.53	0	O53857	Probable_sensor_histidine_kinase_NarS	COG4585	COG4585	Signal_transduction_histidine_kinase	T
gene_id_288	504	100	0	ZP_07420453	oxidase	-	-	-	-	COG2132	SufI	Putative_multicopper_oxidases	Q
gene_id_289	138	99.28	6e-91	NP_335299	hypothetical_protein	-	-	-	-	-	-	no_hits	X
gene_id_290	416	100	0	ZP_07420451	cysteine_synthase_A_cysK2	99.46	0	Q79FV4	Uncharacterized_pyridoxal_phosphate-dependent_protein_CysK2	COG0031	CysK	Cysteine_synthase	E
gene_id_291	419	100	0	NP_215364	integral_membrane_transport_protein	100	0	O53861	Uncharacterized_MFS-type_transporter_Rv0849/MT0872	-	-	no_hits	X
gene_id_292	115	99.13	1e-78	ZP_02549251	putative_transposase	-	-	-	-	-	-	no_hits	X
gene_id_293	275	100	0	NP_335301	short_chain_dehydrogenase	-	-	-	-	COG4221	COG4221	Short-chain_alcohol_dehydrogenase_of_unknown_specificity	R
gene_id_294	244	100	4e-175	ZP_07011754	conserved_hypothetical_protein	-	-	-	-	-	-	no_hits	X
gene_id_295	560	99.82	0	NP_215368	pdc_gene_product	99.82	0	O53865	Alpha-keto-acid_decarboxylase	COG3961	COG3961	Pyruvate_decarboxylase_and_related_thiamine_pyrophosphate-requiring_enzymes	GHR
gene_id_296	147	100	5e-101	NP_215369	hypothetical_protein	-	-	-	-	-	-	no_hits	X
gene_id_297	350	100	0	NP_215370	far_gene_product	-	-	-	-	COG1804	CaiB	Predicted_acyl-CoA_transferases/carnitine_dehydratase	C
gene_id_298	134	100	5e-93	NP_335306	hypothetical_protein	-	-	-	-	-	-	no_hits	X
gene_id_299	150	100	4e-104	NP_335307	hypothetical_protein	-	-	-	-	-	-	no_hits	X
gene_id_300	397	100	0	GAA44618	aminotransferase	100	0	O53870	Probable_N-succinyldiaminopimelate_aminotransferase_DapC	COG0436	COG0436	Aspartate/tyrosine/aromatic_aminotransferase	E
gene_id_301	403	100	0	NP_335309	acetyl-CoA_acetyltransferase	99.75	0	O53871	Putative_acyltransferase_Rv0859	COG0183	PaaJ	Acetyl-CoA_acetyltransferase	I
gene_id_302	720	100	0	ZP_06802031	fatty-acid_oxidation_protein_fadB	-	-	-	-	COG1250	FadB	3-hydroxyacyl-CoA_dehydrogenase	I
gene_id_303	542	100	0	ZP_07492493	DNA_helicase_ercc3	-	-	-	-	COG1061	SSL2	DNA_or_RNA_helicases_of_superfamily_II	KL
gene_id_304	756	100	0	NP_854543	hypothetical_protein	-	-	-	-	COG2378	COG2378	Predicted_transcriptional_regulator	K
gene_id_305	77	100	2e-49	NP_215378	hypothetical_protein	-	-	-	-	-	-	no_hits	X
gene_id_306	167	100	6e-113	NP_215379	moaC_gene_product	100	1e-114	P0A5K6	Molybdenum_cofactor_biosynthesis_protein_C_2	COG0315	MoaC	Molybdenum_cofactor_biosynthesis_enzyme	H
gene_id_307	160	100	6e-107	NP_215380	mog_gene_product	-	-	-	-	COG0521	MoaB	Molybdopterin_biosynthesis_enzymes	H
gene_id_308	141	100	5e-94	NP_215381	moaE2_gene_product	100	1e-95	O53878	Molybdopterin_synthase_catalytic_subunit_2	COG0314	MoaE	Molybdopterin_converting_factor,_large_subunit	H
gene_id_309	110	100	2e-66	ZP_07479564	hypothetical_protein	-	-	-	-	-	-	no_hits	X
gene_id_310	195	100	1e-131	EGB29767	resuscitation-promoting_factor_RpfA	-	-	-	-	-	-	no_hits	X
gene_id_311	92	98.91	1e-54	NP_215383	moaD2_gene_product	-	-	-	-	COG1977	MoaD	Molybdopterin_converting_factor,_small_subunit	H
gene_id_312	360	100	0	NP_215384	moaA_gene_product	100	0	P65385	Molybdenum_cofactor_biosynthesis_protein_A_2	COG2896	MoaA	Molybdenum_cofactor_biosynthesis_enzyme	H
gene_id_313	129	100	1e-80	ZP_07011772	conserved_hypothetical_protein	-	-	-	-	COG3304	COG3304	Predicted_membrane_protein	S
gene_id_314	135	100	7e-91	YP_001286833	cold_shock_protein_B_cspB	-	-	-	-	COG1278	CspC	Cold_shock_proteins	K
gene_id_315	609	100	0	NP_335322	PE_PGRS_family_protein	-	-	-	-	-	-	no_hits	X
gene_id_316	650	100	0	NP_215388	fadE10_gene_product	100	0	P63430	Probable_acyl-CoA_dehydrogenase_FadE10	COG1960	CaiA	Acyl-CoA_dehydrogenases	I
gene_id_317	386	99.74	0	ZP_06516337	conserved_hypothetical_protein	99.48	0	P0A5D3	Uncharacterized_protein_Rv0874c/MT0897	COG4398	COG4398	Uncharacterized_protein_conserved_in_bacteria	S
gene_id_318	162	99.38	6e-111	NP_215390	hypothetical_protein	99.38	1e-112	P64732	Uncharacterized_protein_Mb0899c	-	-	no_hits	X
gene_id_319	529	100	0	YP_004744340	hypothetical_protein	100	0	Q10564	Uncharacterized_protein_Rv0876c/MT0899	-	-	no_hits	X
gene_id_320	262	100	0	EGB29664	hypothetical_protein	99.62	0	P64734	Uncharacterized_protein_Mb0901	-	-	no_hits	X
gene_id_321	439	100	0	GAA44637	PPE_family_protein	99.77	0	Q10540	Uncharacterized_PPE_family_protein_PPE13	COG5651	COG5651	PPE-repeat_proteins	N
gene_id_322	91	100	2e-54	NP_215394	transmembrane_protein	100	6e-56	P64736	Uncharacterized_protein_Mb0903c	-	-	no_hits	X
gene_id_323	134	100	3e-91	YP_005908637	hypothetical_protein	-	-	-	-	-	-	no_hits	X
gene_id_324	69	100	3e-40	BAL64780	MarR_family_transcriptional_regulator	-	-	-	-	COG1846	MarR	Transcriptional_regulators	K
gene_id_325	288	99.65	0	NP_854562	rRNA_methyltransferase	99.65	0	P59968	Uncharacterized_tRNA/rRNA_methyltransferase_Mb0905	COG0566	SpoU	rRNA_methylases	J
gene_id_326	106	98.98	2e-53	ZP_07011783	conserved_hypothetical_protein	98.78	3e-46	P64738	Uncharacterized_protein_Mb0906	-	-	no_hits	X
gene_id_327	253	100	1e-179	NP_215398	hypothetical_protein	100	0	P64740	Uncharacterized_protein_Mb0907c	-	-	no_hits	X
gene_id_328	376	100	0	2FYF	Chain_A,_Structure_Of_A_Putative_Phosphoserine_Aminotransferase_From_Mycobacterium_Tuberculosis	100	0	P63515	Putative_phosphoserine_aminotransferase	COG1932	SerC	Phosphoserine_aminotransferase	HE
gene_id_329	327	100	0	ZP_07413347	hypothetical_protein	100	0	P0A5D5	Uncharacterized_protein_Rv0885/MT0908	-	-	no_hits	X
gene_id_330	555	100	0	NP_215401	fprB_gene_product	100	0	P65528	Probable_ferredoxin/ferredoxin--NADP_reductase	COG0493	GltD	NADPH-dependent_glutamate_synthase_beta_chain_and_related_oxidoreductases	ER
gene_id_331	152	100	9e-107	NP_215402	hypothetical_protein	100	4e-108	P64742	Uncharacterized_protein_Mb0911c	COG2764	PhnB	Uncharacterized_protein_conserved_in_bacteria	S
gene_id_332	49	97.96	2e-27	NP_335341	hypothetical_protein	-	-	-	-	-	-	no_hits	X
gene_id_333	500	100	0	YP_005922180	hypothetical_protein	100	0	P64744	Uncharacterized_protein_Mb0912	-	-	no_hits	X
gene_id_334	373	100	0	NP_215404	citA_gene_product	100	0	P63778	Putative_citrate_synthase_2	COG0372	GltA	Citrate_synthase	C
gene_id_335	760	100	0	NP_335345	LuxR_family_transcriptional_regulator	100	0	P59969	Putative_HTH-type_transcriptional_regulator_Mb0914c	COG3903	COG3903	Predicted_ATPase	R
gene_id_336	110	-	-	-	-	-	-	-	-	COG3903	COG3903	Predicted_ATPase	R
gene_id_337	174	100	5e-122	ZP_02550614	hypothetical_transcriptional_regulatory_protein	-	-	-	-	COG2114	CyaA	Adenylate_cyclase,_family_3_(some_proteins_contain_HAMP_domain)	T
gene_id_338	124	-	-	-	-	-	-	-	-	-	-	no_hits	X
gene_id_339	509	100	0	YP_001286856	monooxygenase	100	0	P64746	Uncharacterized_monooxygenase_Mb0916	COG2072	TrkA	Predicted_flavoprotein_involved_in_K+_transport	P
gene_id_340	325	100	0	NP_215408	hypothetical_protein	100	0	P64748	Putative_S-adenosyl-L-methionine-dependent_methyltransferase_Mb0917c	COG3315	COG3315	O-Methyltransferase_involved_in_polyketide_biosynthesis	Q
gene_id_341	354	100	0	ZP_02550610	hypothetical_transcriptional_regulatory_protein,_luxR-family	100	0	P64750	Uncharacterized_protein_Mb0918	COG3903	COG3903	Predicted_ATPase	R
gene_id_342	478	100	0	NP_335351	hypothetical_protein	100	0	P67205	Putative_diacyglycerol_O-acyltransferase_Mb0919	-	-	no_hits	X
gene_id_343	431	99.77	0	ZP_04924529	citrate_synthase_I_gltA2	99.77	0	Q10530	Citrate_synthase_1	COG0372	GltA	Citrate_synthase	C
gene_id_344	535	100	0	NP_215412	oxidoreductase	100	0	P64752	Uncharacterized_protein_Mb0921c	COG1233	COG1233	Phytoene_dehydrogenase_and_related_proteins	Q
gene_id_345	87	100	2e-54	NP_215413	hypothetical_protein	100	4e-56	P64754	Uncharacterized_protein_Mb0922c	-	-	no_hits	X
gene_id_346	326	99.69	0	NP_215414	ompA_gene_product	99.69	0	P65594	Peptidoglycan-binding_protein_ArfA	COG2885	OmpA	Outer_membrane_protein_and_related_peptidoglycan-associated_(lipo)proteins	M
gene_id_347	50	100	5e-27	NP_215415	hypothetical_protein	100	1e-28	P64756	Uncharacterized_membrane_protein_ArfB	-	-	no_hits	X
gene_id_348	175	100	5e-121	NP_335357	hypothetical_protein	100	2e-122	P64758	Uncharacterized_membrane_protein_ArfC	-	-	no_hits	X
gene_id_349	446	100	0	NP_335358	sensor_histidine_kinase	100	0	P0A5Z8	Sensor-type_histidine_kinase_prrB	COG0642	BaeS	Signal_transduction_histidine_kinase	T
gene_id_350	236	100	6e-162	NP_215418	prrA_gene_product	100	7e-161	P0A5Z6	Transcriptional_regulatory_protein_prrA	COG0745	OmpR	Response_regulators_consisting_of_a_CheY-like_receiver_domain_and_a_winged-helix_DNA-binding_domain	TK
gene_id_351	495	99.8	0	NP_215419	accD3_gene_product	99.8	0	P63406	Putative_acetyl-coenzyme_A_carboxylase_carboxyl_transferase_subunit_beta	COG0825	AccA	Acetyl-CoA_carboxylase_alpha_subunit	I
gene_id_352	243	100	1e-174	NP_215420	echA6_gene_product	100	3e-176	P64015	Probable_enoyl-CoA_hydratase_echA6	COG1024	CaiD	Enoyl-CoA_hydratase/carnithine_racemase	I
gene_id_353	372	100	0	NP_215421	hypothetical_protein	100	0	P64760	Uncharacterized_protein_Mb0930	COG2220	COG2220	Predicted_Zn-dependent_hydrolases_of_the_beta-lactamase_fold	R
gene_id_354	526	100	0	NP_335363	penicillin-binding_protein_4	-	-	-	-	COG1680	AmpC	Beta-lactamase_class_C_and_other_penicillin_binding_proteins	V
gene_id_355	797	99.87	0	NP_215423	ctpE_gene_product	99.87	0	P0A504	Probable_cation-transporting_ATPase_E	COG0474	MgtA	Cation_transport_ATPase	P
gene_id_356	51	100	6e-26	NP_335365	hypothetical_protein	-	-	-	-	-	-	no_hits	X
gene_id_357	59	100	5e-34	NP_215424	hypothetical_protein	100	1e-35	O05901	Antitoxin_Rv0909/MT0933	-	-	no_hits	X
gene_id_358	144	100	1e-98	NP_215425	hypothetical_protein	100	3e-100	O05902	Toxin_Rv0910/MT0934	-	-	no_hits	X
gene_id_359	241	99.59	2e-176	ZP_07413375	hypothetical_protein	-	-	-	-	COG3324	COG3324	Predicted_enzyme_related_to_lactoylglutathione_lyase	R
gene_id_360	139	100	2e-89	YP_003033064	hypothetical_protein	-	-	-	-	-	-	no_hits	X
gene_id_361	76	-	-	-	-	-	-	-	-	-	-	no_hits	X
gene_id_362	502	99.8	0	NP_215428	dioxygenase	-	-	-	-	COG3670	COG3670	Lignostilbene-alpha,beta-dioxygenase_and_related_enzymes	Q
gene_id_363	412	100	0	NP_215429	acetyl-CoA_acetyltransferase	-	-	-	-	COG0183	PaaJ	Acetyl-CoA_acetyltransferase	I
gene_id_364	409	100	0	ZP_05140342	PPE_family_protein	100	0	Q79FV1	Uncharacterized_PPE_family_protein_PPE14	COG5651	COG5651	PPE-repeat_proteins	N
gene_id_365	99	100	6e-61	NP_335374	PE_family_protein	-	-	-	-	-	-	no_hits	X
gene_id_366	593	100	0	NP_215432	betP_gene_product	100	0	P63696	Uncharacterized_transporter_Mb0941	COG1292	BetT	Choline-glycine_betaine_transporter	M
gene_id_367	85	100	7e-53	NP_335376	hypothetical_protein	-	-	-	-	-	-	no_hits	X
gene_id_368	151	100	4e-103	NP_854599	hypothetical_protein	-	-	-	-	COG4453	COG4453	Uncharacterized_protein_conserved_in_bacteria	S
gene_id_369	166	99.4	2e-113	NP_215434	hypothetical_protein	-	-	-	-	-	-	no_hits	X
gene_id_370	439	100	0	NP_215435	transposase	-	-	-	-	COG3328	COG3328	Transposase_and_inactivated_derivatives	L
gene_id_371	193	99.48	7e-133	NP_215436	resolvase	-	-	-	-	COG2452	COG2452	Predicted_site-specific_integrase-resolvase	L
gene_id_372	546	100	0	NP_215437	transposase	-	-	-	-	COG0675	COG0675	Transposase_and_inactivated_derivatives	L
gene_id_373	354	100	0	NP_215438	hypothetical_protein	-	-	-	-	COG4195	COG4195	Phage-related_replication_protein	R
gene_id_374	428	100	0	NP_335384	manganese_transport_protein_MntH	99.77	0	O05916	Probable_manganese_transport_protein_MntH	COG1914	MntH	Mn2+_and_Fe2+_transporters_of_the_NRAMP_family	P
gene_id_375	245	100	0	NP_215440	hypothetical_protein	-	-	-	-	COG0655	WrbA	Multimeric_flavodoxin_WrbA	R
gene_id_376	358	100	0	NP_215441	hypothetical_protein	-	-	-	-	COG3804	COG3804	Uncharacterized_conserved_protein_related_to_dihydrodipicolinate_reductase	S
gene_id_377	263	100	0	NP_215442	short-chain_dehydrogenase	100	0	O05919	Uncharacterized_oxidoreductase_Rv0927c/MT0954	COG1028	FabG	Dehydrogenases_with_different_specificities_(related_to_short-chain_alcohol_dehydrogenases)	IQR
gene_id_378	370	100	0	NP_335388	phosphate_ABC_transporter_substrate-binding_protein	99.73	0	P0A5Y2	Phosphate-binding_protein_pstS_3	COG0226	PstS	ABC-type_phosphate_transport_system,_periplasmic_component	P
gene_id_379	324	99.69	0	NP_215444	pstC2_gene_product	99.69	0	P0A630	Phosphate_transport_system_permease_protein_pstC_2	COG0573	PstC	ABC-type_phosphate_transport_system,_permease_component	P
gene_id_380	304	99.67	0	NP_335390	phosphate_ABC_transporter_permease	99.67	0	O86345	Phosphate_transport_system_permease_protein_pstA_1	COG0581	PstA	ABC-type_phosphate_transport_system,_permease_component	P
gene_id_381	232	100	1e-159	1RWI	Chain_B,_Extracellular_Domain_Of_Mycobacterium_Tuberculosis_Pknd	-	-	-	-	COG3391	COG3391	Uncharacterized_conserved_protein	S
gene_id_382	440	-	-	-	-	-	-	-	-	COG0515	SPS1	Serine/threonine_protein_kinase	RTKL
gene_id_383	370	99.46	0	NP_335392	phosphate_ABC_transporter_substrate-binding_protein	99.46	0	O05870	Phosphate-binding_protein_pstS_2	COG0226	PstS	ABC-type_phosphate_transport_system,_periplasmic_component	P
gene_id_384	276	100	0	NP_215448	pstB_gene_product	100	0	P95302	Phosphate_import_ATP-binding_protein_PstB_2	COG1117	PstB	ABC-type_phosphate_transport_system,_ATPase_component	P
gene_id_385	374	99.73	0	NP_335394	phosphate_ABC_transporter_substrate-binding_protein	99.73	0	P15712	Phosphate-binding_protein_pstS_1	COG0226	PstS	ABC-type_phosphate_transport_system,_periplasmic_component	P
gene_id_386	338	100	0	NP_335395	phosphate_ABC_transporter_permease	100	0	P0A628	Phosphate_transport_system_permease_protein_pstC_1	COG0573	PstC	ABC-type_phosphate_transport_system,_permease_component	P
gene_id_387	287	100	0	NP_215451	pstA2_gene_product	100	0	P0A626	Phosphate_transport_system_permease_protein_pstA_2	COG0581	PstA	ABC-type_phosphate_transport_system,_permease_component	P
gene_id_388	291	99.66	0	ZP_04979911	conserved_hypothetical_protein	54.31	1e-81	Q6AE23	Probable_DNA_repair_protein_Lxx15680	COG1273	COG1273	Uncharacterized_conserved_protein	S
gene_id_389	759	99.87	0	NP_335398	ATP-dependent_DNA_ligase	99.87	0	P59971	Putative_DNA_ligase-like_protein_Mb0963	COG3285	COG3285	Predicted_eukaryotic-type_DNA_primase	L
gene_id_390	644	100	0	NP_215454	bifunctional_2-hydroxyhepta-2,4-diene-1,7-dioate_isomerase/cyclase/dehydrase	-	-	-	-	COG0179	MhpD	2-keto-4-pentenoate_hydratase/2-oxohepta-3-ene-1,7-dioic_acid_hydratase_(catechol_pathway)	Q
gene_id_391	288	99.65	0	NP_215455	oxidoreductase	99.65	0	P64762	Uncharacterized_protein_Mb0965c	COG2141	COG2141	Coenzyme_F420-dependent_N5,N10-methylene_tetrahydromethanopterin_reductase_and_related_flavin-dependent_oxidoreductases	C
gene_id_392	257	99.61	5e-179	NP_215456	hypothetical_protein	-	-	-	-	-	-	no_hits	X
gene_id_393	346	100	0	GAA44699	monooxygenase	99.71	0	P64766	Uncharacterized_protein_Mb0968c	COG2072	TrkA	Predicted_flavoprotein_involved_in_K+_transport	P
gene_id_394	160	99.38	9e-110	ZP_07011844	hypothetical_formamidopyrimidine-DNA_glycosylase	-	-	-	-	COG0266	Nei	Formamidopyrimidine-DNA_glycosylase	L
gene_id_395	253	99.6	2e-179	NP_854627	short_chain_dehydrogenase	99.21	8e-180	P71564	Uncharacterized_oxidoreductase_Rv0945/MT0971	COG0300	DltE	Short-chain_dehydrogenases_of_various_substrate_specificities	R
gene_id_396	553	100	0	NP_215461	pgi_gene_product	100	0	P64193	Glucose-6-phosphate_isomerase	COG0166	Pgi	Glucose-6-phosphate_isomerase	G
gene_id_398	46	-	-	-	-	-	-	-	-	-	-	no_hits	X
gene_id_399	64	100	3e-38	YP_005359644	hypothetical_protein	-	-	-	-	-	-	no_hits	X
gene_id_400	90	100	8e-55	ZP_02550087	hypothetical_protein	100	3e-56	P64768	Uncharacterized_protein_Mb0973c	COG1605	PheA	Chorismate_mutase	E
gene_id_401	771	100	0	NP_335410	ATP-dependent_helicase_PcrA	100	0	P0A5A3	ATP-dependent_DNA_helicase_pcrA	COG0210	UvrD	Superfamily_I_DNA_and_RNA_helicases	L
gene_id_402	332	100	0	ZP_07421951	hypothetical_protein	-	-	-	-	COG0739	NlpD	Membrane_proteins_related_to_metalloendopeptidases	M
gene_id_403	387	100	0	NP_215466	sucC_gene_product	100	0	P71559	Succinyl-CoA_ligase_[ADP-forming]_subunit_beta	COG0045	SucC	Succinyl-CoA_synthetase,_beta_subunit	C
gene_id_404	300	100	0	ZP_02550091	succinyl-CoA_synthetase_subunit_alpha	100	0	P71558	Succinyl-CoA_ligase_[ADP-forming]_subunit_alpha	COG0074	SucD	Succinyl-CoA_synthetase,_alpha_subunit	C
gene_id_405	282	100	0	NP_215468	oxidoreductase	100	0	P64770	Uncharacterized_protein_Mb0978c	COG2141	COG2141	Coenzyme_F420-dependent_N5,N10-methylene_tetrahydromethanopterin_reductase_and_related_flavin-dependent_oxidoreductases	C
gene_id_406	303	100	0	NP_215469	transmembrane_protein	100	0	P65638	34_kDa_antigenic_protein_homolog	-	-	no_hits	X
gene_id_407	426	100	0	ZP_02550005	conserved_integral_membrane_protein	100	0	P64772	Uncharacterized_protein_Mb0980	-	-	no_hits	X
gene_id_408	170	100	7e-116	YP_005908705	phosphoribosylglycinamide_formyltransferase	-	-	-	-	COG0299	PurN	Folate-dependent_phosphoribosylglycinamide_formyltransferase_PurN	F
gene_id_409	523	100	0	NP_215472	purH_gene_product	100	0	P67542	Bifunctional_purine_biosynthesis_protein_PurH	COG0138	PurH	AICAR_transformylase/IMP_cyclohydrolase_PurH_(only_IMP_cyclohydrolase_domain_in_Aful)	F
gene_id_410	459	100	0	ZP_07011859	magnesium_chelatase	-	-	-	-	COG1239	ChlI	Mg-chelatase_subunit_ChlI	H
gene_id_411	672	100	0	NP_215474	hypothetical_protein	100	0	P0A5D7	Uncharacterized_protein_Rv0959/MT0986	COG4867	COG4867	Uncharacterized_protein_with_a_von_Willebrand_factor_type_A_(vWA)_domain	R
gene_id_412	73	100	3e-42	NP_335421	hypothetical_protein	100	9e-44	P0CW30	Putative_antitoxin_VapB9	-	-	no_hits	X
gene_id_413	127	100	4e-83	NP_215475	hypothetical_protein	100	1e-84	P64774	Probable_VapC_ribonuclease_Mb0985	COG4113	COG4113	Predicted_nucleic_acid-binding_protein,_contains_PIN_domain	R
gene_id_414	108	100	2e-68	ZP_02550011	hypothetical_integral_membrane_protein	100	9e-70	P64776	Uncharacterized_protein_Mb0986	-	-	no_hits	X
gene_id_415	224	100	2e-162	NP_335424	lipoprotein	100	5e-164	P59987	Uncharacterized_lipoprotein_lprP	-	-	no_hits	X
gene_id_416	46	100	1e-21	NP_335425	hypothetical_protein	-	-	-	-	-	-	no_hits	X
gene_id_417	320	99.69	0	YP_005912313	hypothetical_protein	99.25	0	P64778	Uncharacterized_protein_Mb0988c	-	-	no_hits	X
gene_id_418	48	100	4e-24	ZP_05140393	hypothetical_protein	-	-	-	-	-	-	no_hits	X
gene_id_419	110	100	3e-71	NP_335428	hypothetical_protein	100	1e-72	P71545	Uncharacterized_protein_Rv0965c/MT0993	-	-	no_hits	X
gene_id_420	200	100	2e-142	YP_001282269	hypothetical_protein	99.5	2e-143	P71544	Uncharacterized_protein_Rv0966c/MT0994	-	-	no_hits	X
gene_id_421	119	100	9e-82	NP_215482	hypothetical_protein	100	2e-83	Q7U0Y5	Copper-sensing_transcriptional_repressor_CsoR	COG1937	COG1937	Uncharacterized_protein_conserved_in_bacteria	S
gene_id_422	98	100	5e-61	NP_335431	hypothetical_protein	100	2e-62	P64780	Uncharacterized_protein_Mb0993	-	-	no_hits	X
gene_id_423	792	99.87	0	ZP_06504078	metal_cation_transporter_P-type_ATPase_ctpV	99.74	0	P77894	Probable_cation-transporting_ATPase_V	COG2217	ZntA	Cation_transport_ATPase	P
gene_id_424	210	100	2e-147	NP_215485	hypothetical_protein	100	6e-149	P64782	Uncharacterized_protein_Mb0995	-	-	no_hits	X
gene_id_425	269	100	0	NP_215486	echA7_gene_product	-	-	-	-	COG1024	CaiD	Enoyl-CoA_hydratase/carnithine_racemase	I
gene_id_426	388	99.74	0	NP_215487	fadE12_gene_product	99.74	0	P71539	Acyl-CoA_dehydrogenase_fadE12	COG1960	CaiA	Acyl-CoA_dehydrogenases	I
gene_id_427	669	99.85	0	ZP_04924605	acetyl-/propionyl-coenzyme_A_carboxylase_alpha_chain_(alpha_subunit)_accA2_:_biotin_carboxylase_+_biotin_carboxyl_carrier_protein	-	-	-	-	COG4770	COG4770	Acetyl/propionyl-CoA_carboxylase,_alpha_subunit	I
gene_id_428	531	99.81	0	NP_335437	propionyl-CoA_carboxylase_subunit_beta	50.19	2e-177	Q5XIT9	Methylcrotonoyl-CoA_carboxylase_beta_chain,_mitochondrial	COG4799	COG4799	Acetyl-CoA_carboxylase,_carboxyltransferase_component_(subunits_alpha_and_beta)	I
gene_id_429	382	99.74	0	NP_215490	fadE13_gene_product	-	-	-	-	COG1960	CaiA	Acyl-CoA_dehydrogenases	I
gene_id_430	567	100	0	YP_005908724	hypothetical_protein	-	-	-	-	-	-	no_hits	X
gene_id_431	342	-	-	-	-	-	-	-	-	-	-	no_hits	X
gene_id_432	497	-	-	-	-	-	-	-	-	-	-	no_hits	X
gene_id_433	68	98.53	4e-38	ZP_06432140	conserved_hypothetical_protein	-	-	-	-	-	-	no_hits	X
gene_id_434	138	100	1e-80	ZP_06516441	predicted_protein	-	-	-	-	COG3391	COG3391	Uncharacterized_conserved_protein	S
gene_id_435	55	100	4e-30	NP_854662	50S_ribosomal_protein_L32	100	1e-31	P0A5V8	50S_ribosomal_protein_L32	-	-	no_hits	X
gene_id_436	173	-	-	-	-	-	-	-	-	COG3391	COG3391	Uncharacterized_conserved_protein	S
gene_id_437	390	-	-	-	-	-	-	-	-	-	-	no_hits	X
gene_id_438	63	100	1e-35	NP_337055	hypothetical_protein	-	-	-	-	-	-	no_hits	X
gene_id_439	207	100	7e-148	NP_217007	hypothetical_protein	-	-	-	-	COG1611	COG1611	Predicted_Rossmann_fold_nucleotide-binding_protein	R
gene_id_440	250	100	0	YP_005910101	hypothetical_protein	-	-	-	-	-	-	no_hits	X
gene_id_441	73	98.63	2e-40	NP_217009	hypothetical_protein	98.63	4e-42	O53218	Putative_antitoxin_VapB38	-	-	no_hits	X
gene_id_442	141	99.29	2e-93	NP_217010	hypothetical_protein	99.29	4e-95	O53219	Probable_ribonuclease_VapC38	COG1848	COG1848	Predicted_nucleic_acid-binding_protein,_contains_PIN_domain	R
gene_id_443	393	100	0	YP_001283854	branched-chain_alpha-keto_acid_dehydrogenase_subunit_E2	-	-	-	-	COG0508	AceF	Pyruvate/2-oxoglutarate_dehydrogenase_complex,_dihydrolipoamide_acyltransferase_(E2)_component,_and_related_enzymes	C
gene_id_444	348	100	0	NP_217012	pdhB_gene_product	53.25	2e-117	Q6ABX8	Pyruvate_dehydrogenase_E1_component_subunit_beta	COG0022	AcoB	Pyruvate/2-oxoglutarate_dehydrogenase_complex,_dehydrogenase_(E1)_component,_eukaryotic_type,_beta_subunit	C
gene_id_445	357	100	0	ZP_07415107	pyruvate_dehydrogenase_E1_component_alpha_subunit_pdhA	-	-	-	-	COG1071	AcoA	Pyruvate/2-oxoglutarate_dehydrogenase_complex,_dehydrogenase_(E1)_component,_eukaryotic_type,_alpha_subunit	C
gene_id_447	273	100	0	NP_217014	citE_gene_product	100	0	O06162	Citrate_lyase_subunit_beta-like_protein	COG2301	CitE	Citrate_lyase_beta_subunit	G
gene_id_448	153	100	3e-108	NP_217015	oxidase_regulatory-like_protein	-	-	-	-	COG2030	MaoC	Acyl_dehydratase	I
gene_id_449	371	100	0	NP_217016	fadE19_gene_product	50.82	4e-115	O34421	Probable_acyl-CoA_dehydrogenase_YngJ	COG1960	CaiA	Acyl-CoA_dehydrogenases	I
gene_id_450	654	100	0	NP_217017	accA1_gene_product	100	0	P0A508	Acetyl-/propionyl-coenzyme_A_carboxylase_alpha_chain	COG4770	COG4770	Acetyl/propionyl-CoA_carboxylase,_alpha_subunit	I
gene_id_451	529	99.81	0	NP_217018	accD1_gene_product	66.92	0	Q3ULD5	Methylcrotonoyl-CoA_carboxylase_beta_chain,_mitochondrial	COG4799	COG4799	Acetyl-CoA_carboxylase,_carboxyltransferase_component_(subunits_alpha_and_beta)	I
gene_id_452	208	100	8e-147	NP_217019	scoB_gene_product	100	2e-148	P63651	Probable_succinyl-CoA:3-ketoacid_coenzyme_A_transferase_subunit_B	COG2057	AtoA	Acyl_CoA:acetate/3-ketoacid_CoA_transferase,_beta_subunit	I
gene_id_453	248	100	2e-179	NP_217020	scoA_gene_product	100	0	P63649	Probable_succinyl-CoA:3-ketoacid_coenzyme_A_transferase_subunit_A	COG1788	AtoD	Acyl_CoA:acetate/3-ketoacid_CoA_transferase,_alpha_subunit	I
gene_id_454	525	100	0	ZP_06505665	substrate-CoA_ligase	-	-	-	-	COG0318	CaiC	Acyl-CoA_synthetases_(AMP-forming)/AMP-acid_ligases_II	IQ
gene_id_455	215	100	6e-149	NP_337071	TetR_family_transcriptional_regulator	-	-	-	-	-	-	no_hits	X
gene_id_456	155	100	8e-104	ZP_02549929	hypothetical_protein	-	-	-	-	-	-	no_hits	X
gene_id_457	445	100	0	NP_217024	hypothetical_protein	-	-	-	-	COG2270	COG2270	Permeases_of_the_major_facilitator_superfamily	R
gene_id_458	268	99.63	0	NP_217025	short-chain_type_dehydrogenase/reductase	-	-	-	-	COG0300	DltE	Short-chain_dehydrogenases_of_various_substrate_specificities	R
gene_id_459	533	99.81	0	ZP_06455442	conserved_hypothetical_protein	-	-	-	-	COG0433	COG0433	Predicted_ATPase	R
gene_id_460	215	99.53	1e-154	NP_217027	orn_gene_product	99.53	3e-156	P65598	Oligoribonuclease	COG1949	Orn	Oligoribonuclease_(3'->5'_exoribonuclease)	A
gene_id_461	415	100	0	ZP_06513822	transposase	99.76	0	P60230	Transposase_for_insertion_sequence_element_IS1081	COG3328	COG3328	Transposase_and_inactivated_derivatives	L
gene_id_462	140	99.29	1e-92	NP_856187	hypothetical_protein	-	-	-	-	-	-	no_hits	X
gene_id_463	153	99.35	3e-107	NP_217030	hypothetical_protein	-	-	-	-	-	-	no_hits	X
gene_id_464	409	100	0	ZP_05142010	hypothetical_protein	-	-	-	-	COG2856	COG2856	Predicted_Zn_peptidase	E
gene_id_465	267	99.63	0	ZP_07423639	hypothetical_protein	-	-	-	-	-	-	no_hits	X
gene_id_466	83	100	4e-54	NP_337085	hypothetical_protein	-	-	-	-	-	-	no_hits	X
gene_id_467	385	100	0	NP_217034	lppS_gene_product	-	-	-	-	COG1376	ErfK	Uncharacterized_protein_conserved_in_bacteria	S
gene_id_468	492	100	0	NP_337088	PE_family_protein	-	-	-	-	-	-	no_hits	X
gene_id_469	75	98.67	4e-43	NP_217036	hypothetical_protein	-	-	-	-	-	-	no_hits	X
gene_id_470	157	99.36	7e-110	NP_217037	bcp_gene_product	99.36	2e-111	O53226	Putative_peroxiredoxin_Rv2521/MT2597	COG1225	Bcp	Peroxiredoxin	O
gene_id_471	440	100	0	NP_217038	hypothetical_protein	-	-	-	-	COG0624	ArgE	Acetylornithine_deacetylase/Succinyl-diaminopimelate_desuccinylase_and_related_deacylases	E
gene_id_472	130	100	6e-87	NP_217039	acpS_gene_product	100	1e-88	P0A4W8	Holo-[acyl-carrier-protein]_synthase	COG0736	AcpS	Phosphopantetheinyl_transferase_(holo-ACP_synthase)	I
gene_id_473	3069	99.9	0	NP_337093	fatty-acid_synthase	-	-	-	-	COG4982	COG4982	3-oxoacyl-acyl-carrier_protein_reductase	I
gene_id_474	240	100	1e-171	NP_217041	hypothetical_protein	-	-	-	-	-	-	no_hits	X
gene_id_475	39	-	-	-	-	-	-	-	-	-	-	no_hits	X
gene_id_476	133	100	1e-91	ZP_02549605	hypothetical_protein	100	5e-93	P95026	Probable_ribonuclease_VapC17	COG1487	VapC	Predicted_nucleic_acid-binding_protein,_contains_PIN_domain	R
gene_id_477	306	100	0	NP_217044	mrr_gene_product	-	-	-	-	COG1715	Mrr	Restriction_endonuclease	V
gene_id_478	74	100	2e-43	YP_005923705	AbrB_family_transcriptional_regulator	-	-	-	-	-	-	no_hits	X
gene_id_479	316	99.68	0	ZP_07415139	hypothetical_protein	-	-	-	-	-	-	no_hits	X
gene_id_480	139	99.28	7e-94	NP_217046	hypothetical_protein	99.28	2e-95	P95023	Probable_ribonuclease_VapC39	COG1848	COG1848	Predicted_nucleic_acid-binding_protein,_contains_PIN_domain	R
gene_id_481	74	100	5e-42	NP_337102	hypothetical_protein	100	1e-43	Q8VJG5	Antitoxin_VapB39	-	-	no_hits	X
gene_id_482	947	100	0	NP_337103	Orn/Lys/Arg_family_decarboxylase	-	-	-	-	COG1982	LdcC	Arginine/lysine/ornithine_decarboxylases	E
gene_id_483	133	100	7e-86	NP_217048	hypothetical_protein	-	-	-	-	-	-	no_hits	X
gene_id_484	139	100	3e-90	NP_217049	nusB_gene_product	100	8e-92	P95020	N_utilization_substance_protein_B_homolog	COG0781	NusB	Transcription_termination_factor	K
gene_id_485	187	99.47	1e-132	NP_217050	efp_gene_product	99.47	3e-134	P64035	Elongation_factor_P	COG0231	Efp	Translation_elongation_factor_P_(EF-P)/translation_initiation_factor_5A_(eIF-5A)	J
gene_id_486	351	100	0	NP_217051	pepQ_gene_product	-	-	-	-	COG0006	PepP	Xaa-Pro_aminopeptidase	E
gene_id_487	230	100	6e-162	NP_217052	transmembrane_protein	-	-	-	-	-	-	no_hits	X
gene_id_488	147	100	2e-99	NP_217053	aroD_gene_product	100	6e-101	P0A4Z6	3-dehydroquinate_dehydratase	COG0757	AroQ	3-dehydroquinate_dehydratase_II	E
gene_id_489	362	100	0	NP_217054	aroB_gene_product	100	0	P0A4Z4	3-dehydroquinate_synthase	COG0337	AroB	3-dehydroquinate_synthetase	E
gene_id_490	176	100	2e-118	NP_217055	aroK_gene_product	100	4e-120	P0A4Z2	Shikimate_kinase	COG0703	AroK	Shikimate_kinase	E
gene_id_491	412	99.76	0	ZP_07415151	chorismate_synthase_aroF	99.75	0	P63612	Chorismate_synthase	COG0082	AroC	Chorismate_synthase	E
gene_id_492	104	99.04	1e-58	ZP_05142037	hypothetical_protein	-	-	-	-	-	-	no_hits	X
gene_id_493	42	100	2e-19	ZP_02551128	hypothetical_protein	-	-	-	-	-	-	no_hits	X
gene_id_494	403	99.75	0	NP_856217	hypothetical_protein	-	-	-	-	-	-	no_hits	X
gene_id_495	219	99.54	9e-160	NP_217059	lppA_gene_product	99.54	2e-161	P95010	Putative_lipoprotein_lppA	-	-	no_hits	X
gene_id_496	220	99.55	1e-158	ZP_07013426	lipoprotein	86.7	8e-138	P95010	Putative_lipoprotein_lppA	-	-	no_hits	X
gene_id_497	92	100	5e-57	ZP_04925993	conserved_hypothetical_protein	98.91	3e-58	P95008	Putative_antitoxin_VapB18	COG5450	COG5450	Transcription_regulator_of_the_Arc/MetJ_class	K
gene_id_498	138	99.28	3e-94	NP_337119	hypothetical_protein	100	1e-95	P95007	Probable_ribonuclease_VapC18	COG1487	VapC	Predicted_nucleic_acid-binding_protein,_contains_PIN_domain	R
gene_id_499	90	100	6e-56	NP_337120	CopG_family_DNA-binding_protein	100	4e-53	P95006	Putative_antitoxin_VapB19	-	-	no_hits	X
gene_id_500	125	99.2	5e-82	NP_217064	hypothetical_protein	99.2	1e-83	P95005	Probable_ribonuclease_VapC19	COG1487	VapC	Predicted_nucleic_acid-binding_protein,_contains_PIN_domain	R
gene_id_501	124	99.19	1e-78	NP_337122	hypothetical_protein	-	-	-	-	-	-	no_hits	X
gene_id_502	131	100	1e-90	NP_217065	hypothetical_protein	100	3e-92	P95004	Probable_ribonuclease_VapC20	COG2402	COG2402	Predicted_nucleic_acid-binding_protein,_contains_PIN_domain	R
gene_id_503	73	100	2e-43	NP_217066	hypothetical_protein	100	4e-45	P95003	Antitoxin_VapB20	-	-	no_hits	X
gene_id_504	139	100	6e-85	NP_217067	hypothetical_protein	-	-	-	-	-	-	no_hits	X
gene_id_505	269	100	0	NP_217068	aroE_gene_product	-	-	-	-	COG0169	AroE	Shikimate_5-dehydrogenase	E
gene_id_506	365	99.73	0	ZP_02551113	hypothetical_protein	-	-	-	-	COG1559	COG1559	Predicted_periplasmic_solute-binding_protein	R
gene_id_507	142	99.3	5e-89	YP_005910156	Holliday_junction_resolvase-like_protein	100	1e-89	P67488	Putative_Holliday_junction_resolvase	COG0816	COG0816	Predicted_endonuclease_involved_in_recombination_(possible_Holliday_junction_resolvase_in_Mycoplasmas_and_B._subtilis)	L
gene_id_508	904	99.89	0	NP_217071	alaS_gene_product	99.89	0	O07438	Alanine--tRNA_ligase	COG0013	AlaS	Alanyl-tRNA_synthetase	J
gene_id_509	133	99.25	1e-88	ZP_02551110	hypothetical_protein	99.22	2e-87	P67122	UPF0047_protein_Mb2586c	COG0432	COG0432	Uncharacterized_conserved_protein	S
gene_id_510	212	100	1e-153	ZP_07415168	hypothetical_protein	100	4e-155	P65004	Uncharacterized_protein_Mb2587	-	-	no_hits	X
gene_id_511	207	100	2e-144	ZP_06522106	conserved_hypothetical_protein	100	9e-146	P65006	Uncharacterized_protein_Mb2588	-	-	no_hits	X
gene_id_512	452	100	0	NP_217075	recombination_factor_protein_RarA	100	0	Q50739	Uncharacterized_AAA_domain-containing_protein_Rv2559c/MT2636	COG2256	MGS1	ATPase_related_to_the_helicase_subunit_of_the_Holliday_junction_resolvase	L
gene_id_513	245	99.18	2e-168	ZP_05142058	putative_proline_and_glycine_rich_transmembrane_protein	99.59	2e-168	P59983	Uncharacterized_protein_Mb2590	COG5473	COG5473	Predicted_integral_membrane_protein	S
gene_id_514	245	99.59	0	ZP_04926009	conserved_hypothetical_protein	99.53	5e-157	Q50737	Uncharacterized_protein_Rv2561/Rv2562/MT2638	-	-	no_hits	X
gene_id_515	388	100	0	ZP_02551104	hypothetical_glutamine-transport_transmembrane_protein_ABC_transporter	100	0	P65008	Uncharacterized_ABC_transporter_permease_Mb2592	-	-	no_hits	X
gene_id_516	330	100	0	ZP_06505734	conserved_hypothetical_protein	99.7	0	P63402	Uncharacterized_ABC_transporter_ATP-binding_protein_Mb2593	COG1136	SalX	ABC-type_antimicrobial_peptide_transport_system,_ATPase_component	V
gene_id_517	583	100	0	NP_217081	hypothetical_protein	100	0	P0A642	Uncharacterized_NTE_family_protein_Rv2565/MT2641	COG1752	RssA	Predicted_esterase_of_the_alpha-beta_hydrolase_superfamily	R
gene_id_518	1113	99.82	0	ZP_07440993	hypothetical_protein	-	-	-	-	COG4196	COG4196	Uncharacterized_protein_conserved_in_bacteria	S
gene_id_519	884	100	0	NP_337142	hypothetical_protein	100	0	P59974	Uncharacterized_protein_Mb2597	COG2308	COG2308	Uncharacterized_conserved_protein	S
gene_id_520	344	100	0	ZP_07668740	hypothetical_protein	100	0	P65010	Uncharacterized_protein_Mb2598c	COG4307	COG4307	Uncharacterized_protein_conserved_in_bacteria	S
gene_id_521	308	100	0	NP_217085	hypothetical_protein	100	0	P0A5G5	Uncharacterized_protein_Rv2569c/MT2645	COG1305	COG1305	Transglutaminase-like_enzymes,_putative_cysteine_proteases	E
gene_id_522	129	99.22	3e-86	NP_217086	hypothetical_protein	99.22	7e-88	P65014	Uncharacterized_protein_Mb2600	COG3801	COG3801	Uncharacterized_protein_conserved_in_bacteria	S
gene_id_523	355	100	0	NP_217087	transmembrane_alanine_and_valine_and_leucine_rich_protein	100	0	P65016	Uncharacterized_protein_Mb2601c	COG4129	COG4129	Predicted_membrane_protein	S
gene_id_524	596	99.83	0	NP_217088	aspS_gene_product	99.83	0	Q50649	Aspartate--tRNA_ligase	COG0173	AspS	Aspartyl-tRNA_synthetase	J
gene_id_525	275	100	0	Q50648	Putative_2-dehydropantoate_2-reductase	100	0	Q50648	Putative_2-dehydropantoate_2-reductase	COG1893	ApbA	Ketopantoate_reductase	H
gene_id_526	167	100	3e-117	NP_217090	hypothetical_protein	100	8e-119	P65018	Uncharacterized_protein_Mb2604	-	-	no_hits	X
gene_id_527	293	100	0	NP_217091	hypothetical_protein	100	0	P65020	Uncharacterized_protein_Mb2605	COG2321	COG2321	Predicted_metalloprotease	R
gene_id_528	140	100	2e-96	ZP_02551091	hypothetical_protein	100	6e-98	P65022	Uncharacterized_protein_Mb2606c	-	-	no_hits	X
gene_id_529	465	100	0	NP_217093	hypothetical_protein	100	0	Q50644	Uncharacterized_protein_Rv2577/MT2654	COG1409	Icc	Predicted_phosphohydrolases	R
gene_id_530	340	100	0	NP_217094	hypothetical_protein	100	0	P65024	Uncharacterized_protein_Mb2609c	COG1533	SplB	DNA_repair_photolyase	L
gene_id_531	300	99.67	0	NP_337155	haloalkane_dehalogenase	99.67	0	Q50642	Haloalkane_dehalogenase_3	COG0596	MhpC	Predicted_hydrolases_or_acyltransferases_(alpha/beta_hydrolase_superfamily)_	R
gene_id_532	423	99.76	0	NP_217096	hisS_gene_product	99.76	0	P67484	Histidine--tRNA_ligase	COG0124	HisS	Histidyl-tRNA_synthetase	J
gene_id_533	224	100	2e-159	NP_337157	metallo-beta-lactamase_superfamily_protein	99.55	1e-160	P64262	Uncharacterized_protein_Mb2612c	COG0491	GloB	Zn-dependent_hydrolases,_including_glyoxylases	R
gene_id_534	292	100	0	NP_217098	ppiB_gene_product	100	0	Q50639	Probable_peptidyl-prolyl_cis-trans_isomerase_B	COG0652	PpiB	Peptidyl-prolyl_cis-trans_isomerase_(rotamase)_-_cyclophilin_family	O
gene_id_535	793	99.87	0	NP_337159	GTP_pyrophosphokinase	99.87	0	P66015	Probable_GTP_pyrophosphokinase	COG0317	SpoT	Guanosine_polyphosphate_pyrophosphohydrolases/synthetases	TK
gene_id_536	171	99.42	6e-108	ZP_05142082	adenine_phosphoribosyltransferase	100	1e-109	P59959	Adenine_phosphoribosyltransferase	COG0503	Apt	Adenine/guanine_phosphoribosyltransferases_and_related_PRPP-binding_proteins	F
gene_id_537	557	99.82	0	NP_337161	solute-binding_family_5_protein	99.82	0	P59984	Uncharacterized_lipoprotein_Mb2616c	COG0747	DdpA	ABC-type_dipeptide_transport_system,_periplasmic_component	E
gene_id_538	442	100	0	NP_217102	secF_gene_product	100	0	Q50635	Protein_translocase_subunit_SecF	COG0341	SecF	Preprotein_translocase_subunit_SecF	U
gene_id_539	573	99.83	0	NP_217103	secD_gene_product	99.83	0	Q50634	Protein_translocase_subunit_SecD	COG0342	SecD	Preprotein_translocase_subunit_SecD	U
gene_id_540	115	100	3e-76	NP_217104	yajC_gene_product	100	9e-78	P65026	Uncharacterized_protein_Mb2619c	COG1862	YajC	Preprotein_translocase_subunit_YajC	U
gene_id_541	449	99.78	0	ZP_07013471	4-aminobutyrate_aminotransferase_gabt	99.55	0	P63505	4-aminobutyrate_aminotransferase	COG0160	GabT	4-aminobutyrate_aminotransferase_and_related_aminotransferases	E
gene_id_542	1168	100	0	NP_217106	fadD9_gene_product	-	-	-	-	COG3320	COG3320	Putative_dehydrogenase_domain_of_multifunctional_non-ribosomal_peptide_synthetases_and_related_enzymes	Q
gene_id_543	534	100	0	YP_177891	PE_PGRS44_gene_product	100	0	Q50630	Uncharacterized_PE-PGRS_family_protein_PE_PGRS44	-	-	no_hits	X
gene_id_544	344	100	0	NP_217108	ruvB_gene_product	100	0	P66754	Holliday_junction_ATP-dependent_DNA_helicase_RuvB	COG2255	RuvB	Holliday_junction_resolvasome,_helicase_subunit	L
gene_id_545	196	100	3e-132	NP_217109	ruvA_gene_product	100	9e-134	P66745	Holliday_junction_ATP-dependent_DNA_helicase_RuvA	COG0632	RuvA	Holliday_junction_resolvasome,_DNA-binding_subunit	L
gene_id_546	185	100	1e-128	ZP_07415205	crossover_junction_endodeoxyribonuclease_ruvC	100	5e-130	P66761	Crossover_junction_endodeoxyribonuclease_RuvC	COG0817	RuvC	Holliday_junction_resolvasome,_endonuclease_subunit	L
gene_id_547	70	100	2e-37	NP_217111	hypothetical_protein	100	4e-39	P65028	Uncharacterized_protein_Mb2626	-	-	no_hits	X
gene_id_548	134	99.25	8e-88	NP_856273	hypothetical_protein	98.51	3e-88	Q50625	Probable_ribonuclease_VapC40	-	-	no_hits	X
gene_id_549	206	99.51	2e-144	NP_217113	hypothetical_protein	99.51	6e-146	P65030	Uncharacterized_protein_Mb2628	-	-	no_hits	X
gene_id_550	154	100	1e-104	NP_217114	hypothetical_protein	100	4e-106	P65032	Uncharacterized_protein_Mb2629	-	-	no_hits	X
gene_id_551	143	100	1e-97	NP_217115	hypothetical_protein	100	3e-99	Q50622	Uncharacterized_protein_Rv2599/MT2674	-	-	no_hits	X
gene_id_552	152	100	1e-96	NP_337176	hypothetical_protein	100	4e-98	P68915	UPF0719_transmembrane_protein_Rv2600/MT2674.1	-	-	no_hits	X
gene_id_553	523	100	0	NP_337177	spermidine_synthase	100	0	O33279	Probable_spermidine_synthase	COG4262	COG4262	Predicted_spermidine_synthase_with_an_N-terminal_membrane_domain	R
gene_id_554	95	100	1e-61	NP_337178	hypothetical_protein	100	3e-63	Q8VJF3	Antitoxin_VapB41	-	-	no_hits	X
gene_id_555	146	100	2e-101	NP_217118	hypothetical_protein	100	5e-103	O33215	Probable_ribonuclease_VapC41	COG1848	COG1848	Predicted_nucleic_acid-binding_protein,_contains_PIN_domain	R
gene_id_556	251	100	3e-180	NP_217119	hypothetical_protein	100	0	P67178	Probable_transcriptional_regulatory_protein_Mb2635c	COG0217	COG0217	Uncharacterized_conserved_protein	S
gene_id_557	198	99.49	2e-135	NP_217120	glutamine_amidotransferase_subunit_PdxT	99.49	6e-137	O06210	Glutamine_amidotransferase_subunit_PdxT	COG0311	PDX2	Predicted_glutamine_amidotransferase_involved_in_pyridoxine_biosynthesis	H
gene_id_558	281	99.64	0	NP_217121	tesB2_gene_product	-	-	-	-	COG1946	TesB	Acyl-CoA_thioesterase	I
gene_id_559	282	100	0	NP_217122	pyridoxal_biosynthesis_lyase_PdxS	100	0	P60795	Pyridoxal_biosynthesis_lyase_PdxS	COG0214	SNZ1	Pyridoxine_biosynthesis_enzyme	H
gene_id_560	224	100	1e-163	NP_217123	pdxH_gene_product	100	4e-165	P65683	Pyridoxine/pyridoxamine_5'-phosphate_oxidase	COG0259	PdxH	Pyridoxamine-phosphate_oxidase	H
gene_id_561	580	100	0	YP_177893	PPE42_gene_product	100	0	Q79FC6	Uncharacterized_PPE_family_protein_PPE42	COG5651	COG5651	PPE-repeat_proteins	N
gene_id_562	351	100	0	NP_217125	hypothetical_protein	-	-	-	-	-	-	no_hits	X
gene_id_563	374	100	0	NP_217126	pimA_gene_product	100	0	O06204	GDP-mannose-dependent_alpha-(1-2)-phosphatidylinositol_mannosyltransferase	COG0438	RfaG	Glycosyltransferase	M
gene_id_564	316	99.68	0	NP_337188	lipid_A_biosynthesis_lauroyl_acyltransferase	99.05	0	O06203	Phosphatidylinositol_mannoside_acyltransferase	COG1560	HtrB	Lauroyl/myristoyl_acyltransferase	M
gene_id_565	217	100	4e-150	ZP_07013497	pi_synthase_PgsA1	100	1e-151	Q7D6W6	CDP-diacylglycerol--inositol_3-phosphatidyltransferase	COG0558	PgsA	Phosphatidylglycerophosphate_synthase	I
gene_id_566	195	99.49	4e-140	NP_217129	hypothetical_protein	99.49	1e-141	O06201	AP-4-A_phosphorylase	COG0537	Hit	Diadenosine_tetraphosphate_(Ap4A)_hydrolase_and_other_HIT_family_hydrolases	FGR
gene_id_567	692	100	0	YP_005913835	threonyl-tRNA_synthetase_thrS	100	0	P67583	Threonine--tRNA_ligase	COG0441	ThrS	Threonyl-tRNA_synthetase	J
gene_id_568	75	98.67	6e-44	YP_177674	hypothetical_protein	-	-	-	-	-	-	no_hits	X
gene_id_569	479	99.16	0	ZP_06438011	PE-PGRS_family_protein	-	-	-	-	-	-	no_hits	X
gene_id_570	230	99.57	8e-159	NP_215496	mprA_gene_product	99.57	2e-160	O53894	Response_regulator_mprA	COG0745	OmpR	Response_regulators_consisting_of_a_CheY-like_receiver_domain_and_a_winged-helix_DNA-binding_domain	TK
gene_id_571	504	100	0	NP_854665	two_component_sensor_kinase_MprB	100	0	Q7U0X3	Signal_transduction_histidine-protein_kinase/phosphatase_mprB	COG0642	BaeS	Signal_transduction_histidine_kinase	T
gene_id_572	364	100	0	ZP_06951288	serine_protease_pepD	-	-	-	-	COG0265	DegQ	Trypsin-like_serine_proteases,_typically_periplasmic,_contain_C-terminal_PDZ_domain	O
gene_id_573	181	100	3e-120	NP_335446	molybdopterin_biosynthesis_protein	-	-	-	-	COG0521	MoaB	Molybdopterin_biosynthesis_enzymes	H
gene_id_574	167	100	1e-101	NP_215500	mscL_gene_product	100	3e-103	P0A5K8	Large-conductance_mechanosensitive_channel	COG1970	MscL	Large-conductance_mechanosensitive_channel	M
gene_id_575	248	100	1e-178	NP_215501	adhesion_component_transport_ATP-binding_protein_ABC_transporter	100	3e-180	O53899	Uncharacterized_ABC_transporter_ATP-binding_protein_Rv0986/MT1014	COG1136	SalX	ABC-type_antimicrobial_peptide_transport_system,_ATPase_component	V
gene_id_576	855	100	0	ZP_07011890	conserved_hypothetical_protein	-	-	-	-	COG0577	SalY	ABC-type_antimicrobial_peptide_transport_system,_permease_component	V
gene_id_577	230	99.57	5e-165	EGE51719	LOW_QUALITY_PROTEIN:_hypothetical_exported_protein	-	-	-	-	COG5621	COG5621	Predicted_secreted_hydrolase	R
gene_id_578	325	100	0	ZP_07011892	conserved_hypothetical_protein	-	-	-	-	COG0142	IspA	Geranylgeranyl_pyrophosphate_synthase	H
gene_id_579	218	99.54	5e-142	NP_854674	hypothetical_protein	-	-	-	-	COG1261	FlgA	Flagellar_basal_body_P-ring_biosynthesis_protein	NO
gene_id_580	117	99.15	1e-74	NP_335453	hypothetical_protein	-	-	-	-	COG2331	COG2331	Uncharacterized_protein_conserved_in_bacteria	S
gene_id_581	223	100	1e-150	BAL64909	hypothetical_protein	-	-	-	-	COG0212	COG0212	5-formyltetrahydrofolate_cyclo-ligase	H
gene_id_582	306	100	0	NP_335455	UTP-glucose-1-phosphate_uridylyltransferase	-	-	-	-	COG1210	GalU	UDP-glucose_pyrophosphorylase	M
gene_id_583	423	100	0	ZP_07011897	molybdopterin_biosynthesis_protein_MoeA1	99.76	0	O05577	Molybdopterin_molybdenumtransferase_1	COG0303	MoeA	Molybdopterin_biosynthesis_enzyme	H
gene_id_584	203	100	1e-141	NP_215510	rimJ_gene_product	-	-	-	-	COG1670	RimL	Acetyltransferases,_including_N-acetylases_of_ribosomal_proteins	J
gene_id_585	358	100	0	ZP_04979960	conserved_transmembrane_protein	-	-	-	-	-	-	no_hits	X
gene_id_586	83	100	2e-54	NP_335460	hypothetical_protein	-	-	-	-	-	-	no_hits	X
gene_id_587	69	100	4e-43	NP_335461	hypothetical_protein	-	-	-	-	-	-	no_hits	X
gene_id_588	130	99.23	6e-87	ZP_02550344	methyltransferase	-	-	-	-	COG2226	UbiE	Methylase_involved_in_ubiquinone/menaquinone_biosynthesis	H
gene_id_589	316	100	0	NP_335463	hypothetical_protein	-	-	-	-	COG0664	Crp	cAMP-binding_proteins_-_catabolite_gene_activator_and_regulatory_subunit_of_cAMP-dependent_protein_kinases	T
gene_id_590	252	99.6	3e-178	NP_215514	hypothetical_protein	-	-	-	-	-	-	no_hits	X
gene_id_591	205	100	4e-146	NP_335465	hypothetical_protein	-	-	-	-	COG3145	AlkB	Alkylated_DNA_repair_protein	L
gene_id_592	402	99.75	0	NP_215517	arcA_gene_product	99.75	0	P63552	Arginine_deiminase	COG2235	ArcA	Arginine_deiminase	E
gene_id_593	522	100	0	ZP_07483905	conserved_membrane_protein	99.8	0	O05586	Uncharacterized_protein_Rv1002c/MT1031	COG1928	PMT1	Dolichyl-phosphate-mannose--protein_O-mannosyl_transferase	O
gene_id_594	285	100	0	NP_215519	hypothetical_protein	100	0	P0A640	Ribosomal_RNA_small_subunit_methyltransferase_I	COG0313	COG0313	Predicted_methyltransferases	R
gene_id_595	407	100	0	ZP_06800885	hypothetical_protein	-	-	-	-	-	-	no_hits	X
gene_id_596	414	100	0	NP_854689	aminodeoxychorismate_synthase_component_I	-	-	-	-	COG0147	TrpE	Anthranilate/para-aminobenzoate_synthases_component_I	EH
gene_id_598	554	100	0	NP_215522	hypothetical_protein	-	-	-	-	-	-	no_hits	X
gene_id_599	519	100	0	NP_335472	methionyl-tRNA_synthetase	100	0	P59952	Methionine--tRNA_ligase	COG0143	MetG	Methionyl-tRNA_synthetase	J
gene_id_600	284	100	0	ZP_04924630	deoxyribonuclease_tatD_(yjjV_protein)	-	-	-	-	COG0084	TatD	Mg-dependent_DNase	L
gene_id_601	362	100	0	NP_215525	rpfB_gene_product	-	-	-	-	COG3583	COG3583	Uncharacterized_protein_conserved_in_bacteria	S
gene_id_602	317	100	0	NP_215526	ksgA_gene_product	100	0	P66661	Ribosomal_RNA_small_subunit_methyltransferase_A	COG0030	KsgA	Dimethyladenosine_transferase_(rRNA_methylation)	J
gene_id_603	318	99.69	0	ZP_04924633	4-diphosphocytidyl-2-C-methyl-D-erythritol_kinase_ispE	99.67	0	P65179	4-diphosphocytidyl-2-C-methyl-D-erythritol_kinase	COG1947	IspE	4-diphosphocytidyl-2C-methyl-D-erythritol_2-phosphate_synthase	I
gene_id_604	544	99.82	0	NP_215529	pks16_gene_product	99.82	0	O05598	Putative_ligase_Rv1013	COG0318	CaiC	Acyl-CoA_synthetases_(AMP-forming)/AMP-acid_ligases_II	IQ
gene_id_605	191	100	2e-135	2JRC	Chain_A,_Solution_Structure_Of_Peptidyl-Trna_Hydrolase_From_Mycobacterium_Tuberculosis_H37rv.	100	7e-137	P65866	Peptidyl-tRNA_hydrolase	COG0193	Pth	Peptidyl-tRNA_hydrolase	J
gene_id_606	215	100	2e-145	NP_215531	rplY_gene_product	100	4e-147	P66122	50S_ribosomal_protein_L25	COG1825	RplY	Ribosomal_protein_L25_(general_stress_protein_Ctc)	J
gene_id_607	213	100	6e-153	ZP_02550402	lipoprotein_lpqT	100	2e-154	P96384	Putative_lipoprotein_lpqT	-	-	no_hits	X
gene_id_608	326	99.69	0	NP_215533	prsA_gene_product	99.69	0	P65233	Ribose-phosphate_pyrophosphokinase	COG0462	PrsA	Phosphoribosylpyrophosphate_synthetase	FE
gene_id_609	495	100	0	NP_335483	bifunctional_N-acetylglucosamine-1-phosphate_uridyltransferase/glucosamine-1-phosphate_acetyltransferase	100	0	P96382	Bifunctional_protein_GlmU	COG1207	GlmU	N-acetylglucosamine-1-phosphate_uridyltransferase_(contains_nucleotidyltransferase_and_I-patch_acetyltransferase_domains)	M
gene_id_610	219	99.54	1e-156	ZP_07413491	transcriptional_regulator,_tetR-family	-	-	-	-	COG1309	AcrR	Transcriptional_regulator	K
gene_id_611	492	-	-	-	-	-	-	-	-	COG1197	Mfd	Transcription-repair_coupling_factor_(superfamily_II_helicase)	LK
gene_id_612	743	-	-	-	-	-	-	-	-	COG1197	Mfd	Transcription-repair_coupling_factor_(superfamily_II_helicase)	LK
gene_id_613	325	100	0	BAL64941	nucleoside_triphosphate_pyrophosphohydrolase	100	0	P96379	Nucleoside_triphosphate_pyrophosphohydrolase	COG3956	COG3956	Protein_containing_tetrapyrrole_methyltransferase_domain_and_MazG-like_(predicted_pyrophosphatase)_domain	R
gene_id_614	226	100	4e-160	NP_335487	hypothetical_protein	-	-	-	-	COG2951	MltB	Membrane-bound_lytic_murein_transglycosylase_B	M
gene_id_615	429	99.77	0	NP_854707	phosphopyruvate_hydratase	99.77	0	Q7U0U6	Enolase	COG0148	Eno	Enolase	G
gene_id_616	228	100	2e-159	NP_215540	hypothetical_protein	-	-	-	-	COG2919	COG2919	Septum_formation_initiator	D
gene_id_617	163	99.39	1e-111	ZP_07011930	conserved_hypothetical_protein	-	-	-	-	COG1507	COG1507	Uncharacterized_conserved_protein	S
gene_id_618	319	99.69	0	NP_215542	hypothetical_protein	-	-	-	-	COG0248	GppA	Exopolyphosphatase	FP
gene_id_620	226	100	2e-160	NP_215543	kdpE_gene_product	100	4e-162	P96373	Transcriptional_regulatory_protein_KdpE	COG0745	OmpR	Response_regulators_consisting_of_a_CheY-like_receiver_domain_and_a_winged-helix_DNA-binding_domain	TK
gene_id_621	860	99.88	0	NP_335495	sensor_histidine_kinase_KdpD	99.65	0	P96372	Sensor_protein_KdpD	COG2205	KdpD	Osmosensitive_K+_channel_histidine_kinase	T
gene_id_622	48	100	4e-25	ZP_02550805	potassium-transporting_ATPase_subunit_A	-	-	-	-	-	-	no_hits	X
gene_id_624	571	100	0	ZP_07667991	potassium-transporting_ATPase_subunit_A_kdpA	100	0	P65210	Potassium-transporting_ATPase_A_chain	COG2060	KdpA	K+-transporting_ATPase,_A_chain	P
gene_id_625	709	99.86	0	NP_215546	kdpB_gene_product	99.86	0	P63682	Potassium-transporting_ATPase_B_chain	COG2216	KdpB	High-affinity_K+_transport_system,_ATPase_chain_B	P
gene_id_626	189	100	2e-131	NP_215547	kdpC_gene_product	100	5e-133	P65212	Potassium-transporting_ATPase_C_chain	COG2156	KdpC	K+-transporting_ATPase,_c_chain	P
gene_id_627	486	100	0	NP_215548	trcS_gene_product	-	-	-	-	COG0642	BaeS	Signal_transduction_histidine_kinase	T
gene_id_628	254	100	3e-180	NP_215549	trcR_gene_product	59.48	1e-89	O69730	Probable_transcriptional_regulatory_protein_TcrX	COG0745	OmpR	Response_regulators_consisting_of_a_CheY-like_receiver_domain_and_a_winged-helix_DNA-binding_domain	TK
gene_id_629	163	100	3e-114	YP_003032935	transposase	-	-	-	-	COG3039	COG3039	Transposase_and_inactivated_derivatives,_IS5_family	L
gene_id_630	221	100	2e-146	ZP_02550813	transposase	-	-	-	-	-	-	no_hits	X
gene_id_631	107	100	1e-70	YP_001286999	transposase	-	-	-	-	COG3039	COG3039	Transposase_and_inactivated_derivatives,_IS5_family	L
gene_id_632	94	100	1e-60	NP_338268	hypothetical_protein	98.94	3e-61	P59802	ESAT-6-like_protein_esxI	-	-	no_hits	X
gene_id_633	98	100	2e-65	NP_335504	hypothetical_protein	100	7e-67	P96363	ESAT-6-like_protein_esxJ	-	-	no_hits	X
gene_id_634	377	100	0	ZP_05140471	PPE_family_protein	100	0	Q7D8Y7	Uncharacterized_PPE_family_protein_PPE15	COG5651	COG5651	PPE-repeat_proteins	N
gene_id_635	275	100	0	NP_335506	PE_family_protein	-	-	-	-	-	-	no_hits	X
gene_id_636	79	100	3e-51	ZP_06432208	conserved_hypothetical_protein	-	-	-	-	-	-	no_hits	X
gene_id_637	48	97.92	4e-26	ZP_06959675	hypothetical_protein	-	-	-	-	-	-	no_hits	X
gene_id_638	145	100	6e-100	ZP_07420114	transposase	-	-	-	-	COG3293	COG3293	Transposase_and_inactivated_derivatives	L
gene_id_639	132	100	8e-91	NP_215558	IS_like-2_transposase	-	-	-	-	COG3293	COG3293	Transposase_and_inactivated_derivatives	L
gene_id_640	345	99.71	0	ZP_02552391	hypothetical_protein	-	-	-	-	-	-	no_hits	X
gene_id_641	194	100	1e-132	ZP_04924661	conserved_hypothetical_protein	-	-	-	-	COG5340	COG5340	Predicted_transcriptional_regulator	K
gene_id_642	293	99.66	0	NP_215561	hypothetical_protein	-	-	-	-	-	-	no_hits	X
gene_id_643	91	100	6e-57	ZP_07443478	transposase	100	2e-58	P59801	Insertion_element_IS6110_uncharacterized_12.0_kDa_protein	COG2963	COG2963	Transposase_and_inactivated_derivatives	L
gene_id_644	294	99.66	0	NP_215885	transposase	99.64	0	P59800	Putative_transposase_for_insertion_sequence_element_IS986/IS6110	COG2801	Tra5	Transposase_and_inactivated_derivatives	L
gene_id_645	415	100	0	ZP_06513822	transposase	99.76	0	P60230	Transposase_for_insertion_sequence_element_IS1081	COG3328	COG3328	Transposase_and_inactivated_derivatives	L
gene_id_646	41	100	3e-20	NP_335515	hypothetical_protein	-	-	-	-	-	-	no_hits	X
gene_id_647	338	100	0	ZP_04924665	hypothetical_protein	-	-	-	-	-	-	no_hits	X
gene_id_648	67	98.51	9e-39	ZP_06449258	conserved_hypothetical_protein	-	-	-	-	-	-	no_hits	X
gene_id_649	148	100	2e-100	NP_215565	transcriptional_repressor	-	-	-	-	COG1846	MarR	Transcriptional_regulators	K
gene_id_650	292	100	0	NP_215566	oxidoreductase	-	-	-	-	COG4221	COG4221	Short-chain_alcohol_dehydrogenase_of_unknown_specificity	R
gene_id_651	251	100	6e-179	NP_215567	hypothetical_protein	-	-	-	-	-	-	no_hits	X
gene_id_652	90	98.89	7e-56	ZP_02549953	hypothetical_protein	-	-	-	-	-	-	no_hits	X
gene_id_653	45	97.78	9e-20	ZP_05140486	hypothetical_protein	-	-	-	-	-	-	no_hits	X
gene_id_654	83	-	-	-	-	-	-	-	-	-	-	no_hits	X
gene_id_655	85	100	1e-55	GAA44808	hypothetical_protein	-	-	-	-	-	-	no_hits	X
gene_id_656	118	99.15	4e-79	NP_335524	hypothetical_protein	-	-	-	-	-	-	no_hits	X
gene_id_657	226	99.56	8e-163	YP_005908798	hypothetical_protein	-	-	-	-	COG2343	COG2343	Uncharacterized_protein_conserved_in_bacteria	S
gene_id_658	48	100	1e-26	ZP_02549944	hypothetical_protein	-	-	-	-	-	-	no_hits	X
gene_id_659	410	100	0	YP_001287020	hypothetical_protein	-	-	-	-	COG3391	COG3391	Uncharacterized_conserved_protein	S
gene_id_660	539	100	0	ZP_07011965	acyl-CoA_synthetase	-	-	-	-	COG0318	CaiC	Acyl-CoA_synthetases_(AMP-forming)/AMP-acid_ligases_II	IQ
gene_id_661	362	99.72	0	YP_005908801	hypothetical_protein	-	-	-	-	COG3804	COG3804	Uncharacterized_conserved_protein_related_to_dihydrodipicolinate_reductase	S
gene_id_662	157	100	1e-107	NP_215576	hypothetical_protein	-	-	-	-	-	-	no_hits	X
gene_id_663	287	100	0	NP_215577	hypothetical_protein	-	-	-	-	COG0121	COG0121	Predicted_glutamine_amidotransferase	R
gene_id_664	277	100	0	NP_335532	hypothetical_protein	-	-	-	-	COG1752	RssA	Predicted_esterase_of_the_alpha-beta_hydrolase_superfamily	R
gene_id_665	327	100	0	ZP_06800947	patatin	100	0	P67099	Uncharacterized_NTE_family_protein_Mb1092c	COG1752	RssA	Predicted_esterase_of_the_alpha-beta_hydrolase_superfamily	R
gene_id_666	127	100	7e-82	ZP_02549936	lipoprotein_lpqV	100	5e-83	P65311	Putative_lipoprotein_lpqV	-	-	no_hits	X
gene_id_667	186	100	2e-129	NP_215581	hypothetical_protein	-	-	-	-	-	-	no_hits	X
gene_id_668	131	100	4e-84	NP_215582	hypothetical_protein	-	-	-	-	-	-	no_hits	X
gene_id_669	54	-	-	-	-	-	-	-	-	-	-	no_hits	X
gene_id_670	275	-	-	-	-	-	-	-	-	-	-	no_hits	X
gene_id_671	195	100	2e-128	ZP_07430766	putative_PE_family_protein	-	-	-	-	-	-	no_hits	X
gene_id_672	587	100	0	NP_215585	hypothetical_protein	-	-	-	-	COG4425	COG4425	Predicted_membrane_protein	S
gene_id_673	257	100	0	3Q0J	Chain_A,_Crystal_Structure_Of_The_Mycobacterium_Tuberculosis_Crotonase_In_Complex_With_The_Inhibitor_Acetoacetylcoa	100	0	P64017	Probable_enoyl-CoA_hydratase_echA8	COG1024	CaiD	Enoyl-CoA_hydratase/carnithine_racemase	I
gene_id_674	345	99.71	0	NP_215587	echA9_gene_product	-	-	-	-	COG1024	CaiD	Enoyl-CoA_hydratase/carnithine_racemase	I
gene_id_675	278	99.64	0	NP_215588	transmembrane_protein	-	-	-	-	COG4760	COG4760	Predicted_membrane_protein	S
gene_id_676	286	100	0	NP_335545	hypothetical_protein	-	-	-	-	-	-	no_hits	X
gene_id_677	410	100	0	ZP_07413559	beta-ketoacyl_CoA_thiolase_fadA3	-	-	-	-	COG0183	PaaJ	Acetyl-CoA_acetyltransferase	I
gene_id_678	316	100	0	NP_335547	hypothetical_protein	-	-	-	-	COG2755	TesA	Lysophospholipase_L1_and_related_esterases	E
gene_id_679	336	100	0	ZP_06504194	lipase_lipU	-	-	-	-	COG0657	Aes	Esterase/lipase	I
gene_id_680	464	100	0	NP_335550	cysteine_synthase/cystathionine_beta-synthase	100	0	Q7D8W0	Putative_cystathionine_beta-synthase_Rv1077	COG0031	CysK	Cysteine_synthase	E
gene_id_681	158	-	-	-	-	-	-	-	-	-	-	no_hits	X
gene_id_682	388	100	0	NP_215595	metB_gene_product	100	0	P66876	Cystathionine_gamma-synthase	COG0626	MetC	Cystathionine_beta-lyases/cystathionine_gamma-synthases	E
gene_id_683	164	100	2e-115	NP_215596	greA_gene_product	100	5e-117	P64280	Transcription_elongation_factor_GreA	COG0782	COG0782	Transcription_elongation_factor	K
gene_id_684	144	100	1e-93	NP_215597	hypothetical_protein	-	-	-	-	-	-	no_hits	X
gene_id_685	288	99.65	0	NP_215598	mca_gene_product	-	-	-	-	COG2120	COG2120	Uncharacterized_proteins,_LmbE_homologs	S
gene_id_686	88	100	4e-55	ZP_07011990	conserved_hypothetical_protein	-	-	-	-	-	-	no_hits	X
gene_id_687	673	100	0	NP_215600	hypothetical_protein	-	-	-	-	COG1331	COG1331	Highly_conserved_protein_containing_a_thioredoxin_domain	O
gene_id_688	258	99.61	0	ZP_07488235	hemolysin	100	2e-171	P67158	UPF0073_membrane_protein_Mb1114c	COG1272	COG1272	Predicted_membrane_protein,_hemolysin_III_homolog	R
gene_id_689	262	99.62	0	NP_854770	Short_(C15)_chain_Z-isoprenyl_diphosphate_synthase	99.62	0	Q7U0P8	Short-chain_Z-isoprenyl_diphosphate_synthase	COG0020	UppS	Undecaprenyl_pyrophosphate_synthase	I
gene_id_690	241	100	5e-152	YP_005908828	PE-PGRS_family_protein	-	-	-	-	-	-	no_hits	X
gene_id_691	78	98.33	3e-34	ZP_06512529	predicted_protein	-	-	-	-	-	-	no_hits	X
gene_id_692	66	-	-	-	-	-	-	-	-	-	-	no_hits	X
gene_id_693	46	-	-	-	-	-	-	-	-	-	-	no_hits	X
gene_id_694	60	98.33	3e-30	NP_335564	hypothetical_protein	-	-	-	-	-	-	no_hits	X
gene_id_695	151	99.34	7e-105	NP_215606	celA2b_gene_product	-	-	-	-	-	-	no_hits	X
gene_id_696	312	-	-	-	-	-	-	-	-	-	-	no_hits	X
gene_id_697	291	-	-	-	-	-	-	-	-	-	-	no_hits	X
gene_id_698	42	97.62	8e-20	ZP_05140536	hypothetical_protein	-	-	-	-	-	-	no_hits	X
gene_id_699	290	100	0	ZP_07413584	pantothenate_kinase_coaA	100	0	P63811	Pantothenate_kinase	COG1072	CoaA	Panthothenate_kinase	H
gene_id_700	426	100	0	YP_005908833	serine_hydroxymethyltransferase	100	0	P59953	Serine_hydroxymethyltransferase_1	COG0112	GlyA	Glycine/serine_hydroxymethyltransferase	E
gene_id_701	275	100	0	ZP_06516560	acyl-[acyl-carrier_protein]_desaturase	100	0	O53442	Putative_acyl-[acyl-carrier-protein]_desaturase_desA2	-	-	no_hits	X
gene_id_702	433	99.77	0	NP_215611	phoH2_gene_product	-	-	-	-	COG1875	COG1875	Predicted_ATPase_related_to_phosphate_starvation-inducible_protein_PhoH	T
gene_id_703	291	99.66	0	NP_215612	glycosyl_hydrolase	-	-	-	-	COG0726	CDA1	Predicted_xylanase/chitin_deacetylase	G
gene_id_704	219	99.54	3e-152	ZP_02551508	putative_membrane_glycine_and_proline_rich_protein	-	-	-	-	-	-	no_hits	X
gene_id_705	474	100	0	3NO9	Chain_A,_Crystal_Structure_Of_Apo_Fumarate_Hydratase_From_Mycobacterium_Tuberculosis	100	0	O53446	Fumarate_hydratase_class_II	COG0114	FumC	Fumarase	C
gene_id_706	362	99.72	0	ZP_04924707	conserved_hypothetical_protein	99.72	0	Q7U0N5	Fructose-1,6-bisphosphatase_class_2	COG1494	GlpX	Fructose-1,6-bisphosphatase/sedoheptulose_1,7-bisphosphatase_and_related_proteins	G
gene_id_707	214	100	6e-150	YP_001287066	hypothetical_protein	-	-	-	-	-	-	no_hits	X
gene_id_708	385	99.74	0	NP_215617	hypothetical_protein	99.74	0	O53449	UPF0118_membrane_protein_Rv1101c/MT1133	COG0628	yhhT	Predicted_permease	R
gene_id_709	103	100	3e-67	NP_854788	hypothetical_protein	99.03	4e-68	O53450	mRNA_interferase_MazF3	COG2337	MazF	Growth_inhibitor	T
gene_id_710	106	100	6e-69	NP_215619	hypothetical_protein	100	1e-70	O53451	Antitoxin_MazE3	-	-	no_hits	X
gene_id_711	229	100	1e-163	NP_215620	hypothetical_protein	-	-	-	-	COG2272	PnbA	Carboxylesterase_type_B	I
gene_id_712	132	99.24	1e-88	YP_001287071	carboxylesterase,_type_B	-	-	-	-	COG2272	PnbA	Carboxylesterase_type_B	I
gene_id_713	128	100	1e-88	NP_854791	hypothetical_protein	-	-	-	-	COG2272	PnbA	Carboxylesterase_type_B	I
gene_id_714	366	100	0	NP_215622	cholesterol_dehydrogenase	100	0	O53454	3_beta-hydroxysteroid_dehydrogenase/Delta_5-->4-isomerase	COG0451	WcaG	Nucleoside-diphosphate-sugar_epimerases	MG
gene_id_715	69	100	3e-40	NP_335581	exodeoxyribonuclease_VII_small_subunit	100	1e-41	P67457	Exodeoxyribonuclease_7_small_subunit	COG1722	XseB	Exonuclease_VII_small_subunit	L
gene_id_716	415	99.76	0	NP_215624	xseA_gene_product	99.76	0	P67448	Exodeoxyribonuclease_7_large_subunit	COG1570	XseA	Exonuclease_VII,_large_subunit	L
gene_id_717	190	100	2e-132	NP_215625	hypothetical_protein	100	4e-134	O53457	Uncharacterized_protein_Rv1109c/MT1140	-	-	no_hits	X
gene_id_718	335	100	0	ZP_07413603	lytB-related_protein_lytB2	100	0	P0A5I0	4-hydroxy-3-methylbut-2-enyl_diphosphate_reductase_1	COG0761	lytB	Penicillin_tolerance_protein	IM
gene_id_719	304	100	0	NP_854797	hypothetical_protein	-	-	-	-	-	-	no_hits	X
gene_id_720	357	99.72	0	NP_215628	ychF_gene_product	52.07	4e-123	P44681	GTP-dependent_nucleic_acid-binding_protein_engD	COG0012	COG0012	Predicted_GTPase,_probable_translation_factor	J
gene_id_721	65	100	3e-35	NP_215629	hypothetical_protein	100	7e-37	O06565	Antitoxin_VapB32	-	-	no_hits	X
gene_id_722	124	99.19	7e-79	NP_215630	hypothetical_protein	99.19	2e-80	O06566	Probable_ribonuclease_VapC32	COG1487	VapC	Predicted_nucleic_acid-binding_protein,_contains_PIN_domain	R
gene_id_723	213	100	2e-152	NP_215631	hypothetical_protein	-	-	-	-	-	-	no_hits	X
gene_id_724	91	100	1e-56	NP_335591	hypothetical_protein	-	-	-	-	-	-	no_hits	X
gene_id_725	107	100	3e-72	NP_215633	hypothetical_protein	-	-	-	-	COG1359	COG1359	Uncharacterized_conserved_protein	S
gene_id_726	286	99.65	0	NP_215634	hypothetical_protein	-	-	-	-	-	-	no_hits	X
gene_id_727	49	100	2e-26	NP_215635	hypothetical_protein	-	-	-	-	-	-	no_hits	X
gene_id_728	164	100	6e-114	NP_215636	hypothetical_protein	-	-	-	-	COG2114	CyaA	Adenylate_cyclase,_family_3_(some_proteins_contain_HAMP_domain)	T
gene_id_729	466	99.79	0	NP_854808	glucose-6-phosphate_1-dehydrogenase	99.79	0	P0A586	Probable_glucose-6-phosphate_1-dehydrogenase	COG0364	Zwf	Glucose-6-phosphate_1-dehydrogenase	G
gene_id_730	336	100	0	NP_215638	gnd2_gene_product	-	-	-	-	COG1023	Gnd	Predicted_6-phosphogluconate_dehydrogenase	G
gene_id_731	288	100	0	NP_335598	alpha/beta_hydrolase	-	-	-	-	COG0596	MhpC	Predicted_hydrolases_or_acyltransferases_(alpha/beta_hydrolase_superfamily)_	R
gene_id_732	293	100	0	NP_215640	ephC_gene_product	-	-	-	-	COG0596	MhpC	Predicted_hydrolases_or_acyltransferases_(alpha/beta_hydrolase_superfamily)_	R
gene_id_733	409	100	0	NP_854812	hypothetical_protein	-	-	-	-	-	-	no_hits	X
gene_id_734	201	100	5e-140	NP_215642	hypothetical_protein	-	-	-	-	-	-	no_hits	X
gene_id_735	471	100	0	NP_335602	pyruvate_phosphate_dikinase	-	-	-	-	COG0574	PpsA	Phosphoenolpyruvate_synthase/pyruvate_phosphate_dikinase	G
gene_id_736	451	100	0	NP_854815	hypothetical_protein	99.78	0	O06580	Uncharacterized_protein_Rv1128c/MT1160	-	-	no_hits	X
gene_id_737	453	100	0	ZP_07422163	transcriptional_regulator	-	-	-	-	COG3800	COG3800	Predicted_transcriptional_regulator	R
gene_id_738	505	100	0	YP_005908867	hypothetical_protein	68.18	0	Q8NSL3	2-methylcitrate_dehydratase_2	COG2079	PrpD	Uncharacterized_protein_involved_in_propionate_catabolism	R
gene_id_739	393	100	0	NP_215647	gltA1_gene_product	79.73	0	P26491	Citrate_synthase	COG0372	GltA	Citrate_synthase	C
gene_id_740	576	100	0	NP_335607	hypothetical_protein	-	-	-	-	-	-	no_hits	X
gene_id_741	794	100	0	YP_001287101	5-methyltetrahydropteroyltriglutamate--homocysteine_methyltransferase	99.87	0	P65341	5-methyltetrahydropteroyltriglutamate--homocysteine_methyltransferase	COG0620	MetE	Methionine_synthase_II_(cobalamin-independent)	E
gene_id_742	78	100	5e-49	NP_215650	hypothetical_protein	-	-	-	-	-	-	no_hits	X
gene_id_743	618	100	0	YP_001287102	PPE_family_protein	100	0	Q79FS0	Uncharacterized_PPE_family_protein_PPE16	-	-	no_hits	X
gene_id_744	80	100	8e-52	NP_335612	ketoacyl-CoA_thiolase-like_protein	-	-	-	-	COG0183	PaaJ	Acetyl-CoA_acetyltransferase	I
gene_id_745	113	100	1e-74	NP_215652	enoyl-CoA_hydratase	-	-	-	-	COG1024	CaiD	Enoyl-CoA_hydratase/carnithine_racemase	I
gene_id_746	113	99.12	1e-73	ZP_06512582	conserved_hypothetical_protein	-	-	-	-	-	-	no_hits	X
gene_id_747	338	100	0	NP_215654	oxidoreductase	-	-	-	-	COG0644	FixC	Dehydrogenases_(flavoproteins)	C
gene_id_748	166	99.4	2e-112	NP_215655	hypothetical_protein	-	-	-	-	COG1755	COG1755	Uncharacterized_protein_conserved_in_bacteria	S
gene_id_749	240	100	5e-165	ZP_05140586	hypothetical_protein	-	-	-	-	-	-	no_hits	X
gene_id_750	271	100	0	ZP_02551559	enoyl-CoA_hydratase	-	-	-	-	COG1024	CaiD	Enoyl-CoA_hydratase/carnithine_racemase	I
gene_id_751	268	100	0	NP_215658	echA10_gene_product	-	-	-	-	COG1024	CaiD	Enoyl-CoA_hydratase/carnithine_racemase	I
gene_id_752	395	100	0	NP_335621	fatty_acid-CoA_racemase	-	-	-	-	COG1804	CaiB	Predicted_acyl-CoA_transferases/carnitine_dehydratase	C
gene_id_753	250	100	5e-173	NP_215660	short-chain_type_dehydrogenase/reductase	100	1e-174	O06544	Uncharacterized_oxidoreductase_Rv1144/MT1177	COG1028	FabG	Dehydrogenases_with_different_specificities_(related_to_short-chain_alcohol_dehydrogenases)	IQR
gene_id_754	51	100	3e-28	NP_335623	hypothetical_protein	-	-	-	-	-	-	no_hits	X
gene_id_755	781	100	0	NP_854833	transmembrane_transport_protein_MmpL13	-	-	-	-	COG2409	COG2409	Predicted_drug_exporters_of_the_RND_superfamily	R
gene_id_756	216	100	7e-151	NP_215663	hypothetical_protein	-	-	-	-	-	-	no_hits	X
gene_id_757	85	100	1e-54	ZP_05140595	hypothetical_protein	-	-	-	-	-	-	no_hits	X
gene_id_758	91	100	3e-58	NP_335626	hypothetical_protein	-	-	-	-	-	-	no_hits	X
gene_id_759	454	99.78	0	YP_977303	hypothetical_protein	99.56	0	P0A5D9	Uncharacterized_protein_Rv1148c/MT1183	-	-	no_hits	X
gene_id_760	132	100	8e-91	NP_215558	IS_like-2_transposase	-	-	-	-	COG3293	COG3293	Transposase_and_inactivated_derivatives	L
gene_id_761	145	100	6e-100	ZP_07420114	transposase	-	-	-	-	COG3293	COG3293	Transposase_and_inactivated_derivatives	L
gene_id_762	237	100	4e-170	NP_215667	NAD-dependent_deacetylase	100	1e-171	P66814	NAD-dependent_protein_deacylase	COG0846	SIR2	NAD-dependent_protein_deacetylases,_SIR2_family	K
gene_id_763	121	99.17	3e-79	NP_215668	transcriptional_regulatory_protein	-	-	-	-	COG1725	COG1725	Predicted_transcriptional_regulators	K
gene_id_764	282	99.65	0	NP_215669	omt_gene_product	-	-	-	-	COG3315	COG3315	O-Methyltransferase_involved_in_polyketide_biosynthesis	Q
gene_id_765	195	100	3e-139	ZP_07413657	hypothetical_protein	-	-	-	-	COG3797	COG3797	Uncharacterized_protein_conserved_in_bacteria	S
gene_id_766	147	100	1e-101	NP_854841	hypothetical_protein	99.32	3e-102	O06553	Putative_pyridoxine/pyridoxamine_5'-phosphate_oxidase	COG3871	COG3871	Uncharacterized_stress_protein_(general_stress_protein_26)	R
gene_id_767	62	100	6e-34	NP_335633	hypothetical_protein	-	-	-	-	-	-	no_hits	X
gene_id_768	195	99.49	5e-137	NP_215672	hypothetical_protein	-	-	-	-	COG0177	Nth	Predicted_EndoIII-related_endonuclease	L
gene_id_769	48	97.92	1e-26	NP_335635	hypothetical_protein	-	-	-	-	-	-	no_hits	X
gene_id_770	348	99.71	0	ZP_07012063	conserved_alanine_and_proline_rich_protein	-	-	-	-	-	-	no_hits	X
gene_id_771	227	100	2e-132	NP_215674	hypothetical_protein	-	-	-	-	-	-	no_hits	X
gene_id_772	431	100	0	NP_215675	pimE_gene_product	100	0	O06557	Polyprenol-phosphate-mannose-dependent_alpha-(1-2)-phosphatidylinositol_pentamannoside_mannosyltransferase	-	-	no_hits	X
gene_id_773	94	100	1e-60	NP_335639	pterin-4-alpha-carbinolamine_dehydratase	100	3e-62	P0A5S2	Putative_pterin-4-alpha-carbinolamine_dehydratase	COG2154	COG2154	Pterin-4a-carbinolamine_dehydratase	H
gene_id_774	141	100	2e-92	NP_215676	mutT2_gene_product	100	4e-94	O06558	Putative_8-oxo-dGTP_diphosphatase_2	-	-	no_hits	X
gene_id_775	1232	99.92	0	NP_215677	narG_gene_product	99.92	0	O06559	Nitrate_reductase_alpha_subunit	COG5013	NarG	Nitrate_reductase_alpha_subunit	C
gene_id_776	558	100	0	NP_215678	narH_gene_product	56.53	0	P42176	Nitrate_reductase_beta_chain	COG1140	NarY	Nitrate_reductase_beta_subunit	C
gene_id_777	201	100	5e-140	YP_003032794	respiratory_nitrate_reductase_subunit_delta_narJ	-	-	-	-	COG2180	NarJ	Nitrate_reductase_delta_subunit	C
gene_id_778	246	99.59	9e-176	NP_215680	narI_gene_product	-	-	-	-	COG2181	NarI	Nitrate_reductase_gamma_subunit	C
gene_id_779	628	100	0	ZP_02552412	GTP-binding_translation_elongation_factor_typA	-	-	-	-	COG1217	TypA	Predicted_membrane_GTPase_involved_in_stress_response	T
gene_id_780	624	100	0	ZP_07439527	lipoprotein_lpqW	100	0	O50422	Probable_monoacyl_phosphatidylinositol_tetramannoside-binding_protein_LpqW	COG0747	DdpA	ABC-type_dipeptide_transport_system,_periplasmic_component	E
gene_id_781	201	100	5e-141	NP_215683	transcriptional_regulatory_protein	-	-	-	-	COG1309	AcrR	Transcriptional_regulator	K
gene_id_782	346	100	0	NP_335648	PPE_family_protein	100	0	Q7D8Q2	Uncharacterized_PPE_family_protein_PPE17	COG5651	COG5651	PPE-repeat_proteins	N
gene_id_783	106	99.06	2e-70	NP_335649	PE_family_protein	-	-	-	-	-	-	no_hits	X
gene_id_784	303	100	0	NP_215686	mshB_gene_product	100	0	Q7U0H2	1D-myo-inositol_2-acetamido-2-deoxy-alpha-D-glucopyranoside_deacetylase	COG2120	COG2120	Uncharacterized_proteins,_LmbE_homologs	S
gene_id_785	146	100	3e-92	NP_335651	hypothetical_protein	-	-	-	-	-	-	no_hits	X
gene_id_786	308	100	0	NP_335652	PE_family_protein	-	-	-	-	-	-	no_hits	X
gene_id_787	816	100	0	ZP_07012080	F420_biosynthesis_protein_fbiC	99.88	0	O50429	FO_synthase	COG1060	ThiH	Thiamine_biosynthesis_enzyme_ThiH_and_related_uncharacterized_enzymes	HR
gene_id_788	110	100	3e-69	NP_215690	TB8.4_gene_product	-	-	-	-	-	-	no_hits	X
gene_id_789	638	100	0	NP_335655	2,4-dienoyl-CoA_reductase	51.96	0	P42593	2,4-dienoyl-CoA_reductase_[NADPH]	COG1902	NemA	NADH:flavin_oxidoreductases,_Old_Yellow_Enzyme_family	C
gene_id_790	42	-	-	-	-	-	-	-	-	COG1902	NemA	NADH:flavin_oxidoreductases,_Old_Yellow_Enzyme_family	C
gene_id_791	189	100	2e-134	NP_215692	hypothetical_protein	-	-	-	-	COG1695	COG1695	Predicted_transcriptional_regulators	K
gene_id_792	108	100	9e-73	YP_001287147	ferredoxin_fdxC	87.74	2e-64	P00215	Ferredoxin	COG1146	COG1146	Ferredoxin	C
gene_id_793	362	99.72	0	NP_215694	N-succinyldiaminopimelate_aminotransferase	-	-	-	-	COG0436	COG0436	Aspartate/tyrosine/aromatic_aminotransferase	E
gene_id_794	939	99.79	0	NP_215695	hypothetical_protein	-	-	-	-	COG1061	SSL2	DNA_or_RNA_helicases_of_superfamily_II	KL
gene_id_795	2085	100	0	YP_006474269	polyketide_beta-ketoacyl_synthase_pks4	65.13	0	Q7TVK8	Phthioceranic/hydroxyphthioceranic_acid_synthase	COG3321	COG3321	Polyketide_synthase_modules_and_related_proteins	Q
gene_id_796	472	100	0	NP_215698	papA3_gene_product	55.96	0	Q7TVK9	Acyltransferase_papA1	COG1020	EntF	Non-ribosomal_peptide_synthetase_modules_and_related_proteins	Q
gene_id_797	1002	99.9	0	NP_215699	mmpL10_gene_product	99.9	0	P65373	Putative_membrane_protein_mmpL10	COG2409	COG2409	Predicted_drug_exporters_of_the_RND_superfamily	R
gene_id_798	299	100	0	ZP_07420076	hypothetical_exported_protein	-	-	-	-	-	-	no_hits	X
gene_id_799	578	100	0	ZP_07012091	fatty-acid-CoA_ligase_fadD21	99.83	0	P63524	Putative_fatty-acid--CoA_ligase_fadD21	COG0318	CaiC	Acyl-CoA_synthetases_(AMP-forming)/AMP-acid_ligases_II	IQ
gene_id_800	538	99.81	0	NP_335666	hypothetical_protein	-	-	-	-	COG2508	COG2508	Regulator_of_polyketide_synthase_expression	TQ
gene_id_801	547	100	0	ZP_07413694	pyrroline-5-carboxylate_dehydrogenase_rocA	-	-	-	-	COG1012	PutA	NAD-dependent_aldehyde_dehydrogenases	C
gene_id_802	329	100	0	NP_215704	proline_dehydrogenase	-	-	-	-	COG0506	PutA	Proline_dehydrogenase	E
gene_id_803	290	100	0	NP_215705	sigI_gene_product	-	-	-	-	COG1595	RpoE	DNA-directed_RNA_polymerase_specialized_sigma_subunit,_sigma24_homolog	K
gene_id_804	292	100	0	NP_215706	hypothetical_protein	-	-	-	-	COG0596	MhpC	Predicted_hydrolases_or_acyltransferases_(alpha/beta_hydrolase_superfamily)_	R
gene_id_805	304	100	0	NP_215707	hypothetical_protein	-	-	-	-	COG0596	MhpC	Predicted_hydrolases_or_acyltransferases_(alpha/beta_hydrolase_superfamily)_	R
gene_id_806	275	100	0	NP_215708	hypothetical_protein	-	-	-	-	-	-	no_hits	X
gene_id_807	473	99.79	0	NP_215709	fadD36_gene_product	-	-	-	-	COG0318	CaiC	Acyl-CoA_synthetases_(AMP-forming)/AMP-acid_ligases_II	IQ
gene_id_808	421	99.76	0	NP_215710	hypothetical_protein	-	-	-	-	COG2508	COG2508	Regulator_of_polyketide_synthase_expression	TQ
gene_id_809	109	100	3e-65	NP_335676	PE_family_protein	-	-	-	-	-	-	no_hits	X
gene_id_810	185	-	-	-	-	-	-	-	-	COG5651	COG5651	PPE-repeat_proteins	N
gene_id_811	51	-	-	-	-	-	-	-	-	-	-	no_hits	X
gene_id_812	116	100	2e-77	NP_215881	rsfA_gene_product	100	4e-79	Q11035	Uncharacterized_protein_Rv1365c/MT1411	COG1366	SpoIIAA	Anti-anti-sigma_regulatory_factor_(antagonist_of_anti-sigma_factor)	T
gene_id_813	653	99.85	0	YP_001287340	hypothetical_protein	99.69	0	Q11034	Uncharacterized_protein_Rv1364c/MT1410	COG2208	RsbU	Serine_phosphatase_RsbU,_regulator_of_sigma_subunit	TK
gene_id_814	261	100	0	NP_215879	hypothetical_protein	100	0	Q11033	Uncharacterized_protein_Rv1363c/MT1408	-	-	no_hits	X
gene_id_815	220	99.55	2e-155	NP_215878	hypothetical_protein	99.55	4e-157	Q11032	Uncharacterized_protein_Rv1362c/MT1407	-	-	no_hits	X
gene_id_816	357	99.44	0	ZP_06454255	PPE_family_protein	99.16	0	Q11031	Uncharacterized_PPE_family_protein_PPE19	COG5651	COG5651	PPE-repeat_proteins	N
gene_id_817	271	100	0	ZP_07814940	PPE_family_protein	-	-	-	-	COG5651	COG5651	PPE-repeat_proteins	N
gene_id_818	56	-	-	-	-	-	-	-	-	-	-	no_hits	X
gene_id_819	255	100	6e-176	ZP_07488531	putative_PPE_family_protein	-	-	-	-	-	-	no_hits	X
gene_id_820	340	100	0	NP_215876	oxidoreductase	100	0	P64832	Uncharacterized_protein_Mb1395	COG2141	COG2141	Coenzyme_F420-dependent_N5,N10-methylene_tetrahydromethanopterin_reductase_and_related_flavin-dependent_oxidoreductases	C
gene_id_821	78	100	8e-50	NP_335853	hypothetical_protein	-	-	-	-	-	-	no_hits	X
gene_id_822	250	100	1e-179	NP_335852	hypothetical_protein	100	0	Q11029	Uncharacterized_protein_Rv1359/MT1403	COG2114	CyaA	Adenylate_cyclase,_family_3_(some_proteins_contain_HAMP_domain)	T
gene_id_823	1124	100	0	ZP_07426771	putative_transcriptional_regulator,_LuxR_family	65.38	0	Q10550	Putative_HTH-type_transcriptional_regulator_Rv0890c/MT0914	COG3903	COG3903	Predicted_ATPase	R
gene_id_824	46	97.83	1e-23	NP_335850	hypothetical_protein	-	-	-	-	-	-	no_hits	X
gene_id_825	277	100	0	ZP_07413873	hypothetical_protein	100	0	P64830	Uncharacterized_protein_Mb1392c	COG2200	Rtn	FOG:_EAL_domain	T
gene_id_826	251	100	0	ZP_07413872	hypothetical_protein	100	0	P64828	Uncharacterized_protein_Mb1391c	-	-	no_hits	X
gene_id_827	715	99.86	0	ZP_07012271	conserved_hypothetical_protein	99.72	0	Q11025	Uncharacterized_protein_Rv1355c/MT1398	COG0476	ThiF	Dinucleotide-utilizing_enzymes_involved_in_molybdopterin_and_thiamine_biosynthesis_family_2	H
gene_id_828	623	99.84	0	NP_215870	hypothetical_protein	99.84	0	P64826	Uncharacterized_protein_Mb1389c	COG2200	Rtn	FOG:_EAL_domain	T
gene_id_829	261	100	0	NP_215869	transcriptional_regulatory_protein	100	0	P67435	Uncharacterized_HTH-type_transcriptional_regulator_Mb1388c	COG1309	AcrR	Transcriptional_regulator	K
gene_id_830	107	100	1e-72	NP_215868	hypothetical_protein	100	3e-74	P64824	Uncharacterized_protein_Mb1387	-	-	no_hits	X
gene_id_831	57	-	-	-	-	-	-	-	-	-	-	no_hits	X
gene_id_832	247	100	2e-174	NP_215866	fabG_gene_product	100	4e-176	P66782	Uncharacterized_oxidoreductase_Mb1385	COG1028	FabG	Dehydrogenases_with_different_specificities_(related_to_short-chain_alcohol_dehydrogenases)	IQR
gene_id_833	579	100	0	NP_215865	drugs-transport_transmembrane_ATP-binding_protein_ABC_transporter	100	0	P63394	Iron_import_ATP-binding/permease_protein_IrtB	COG2274	SunT	ABC-type_bacteriocin/lantibiotic_exporters,_contain_an_N-terminal_double-glycine_peptidase_domain	V
gene_id_834	859	100	0	NP_215864	drugs-transport_transmembrane_ATP-binding_protein_ABC_transporter	100	0	P63392	Iron_import_ATP-binding/permease_protein_IrtA	COG1132	MdlB	ABC-type_multidrug_transport_system,_ATPase_and_permease_components	V
gene_id_835	210	100	8e-152	NP_215863	hypothetical_protein	100	2e-153	P64820	Lysine_N-acyltransferase_mbtK	COG1670	RimL	Acetyltransferases,_including_N-acetylases_of_ribosomal_proteins	J
gene_id_836	386	100	0	NP_215862	fadE14_gene_product	100	0	P63432	Acyl-[acyl-carrier-protein]_dehydrogenase_MbtN	COG1960	CaiA	Acyl-CoA_dehydrogenases	I
gene_id_837	521	100	0	NP_215861	fadD33_gene_product	100	0	P0A4X8	Long-chain-fatty-acid--[acyl-carrier-protein]_ligase_MbtM	COG0318	CaiC	Acyl-CoA_synthetases_(AMP-forming)/AMP-acid_ligases_II	IQ
gene_id_838	84	100	5e-50	ZP_02551369	acyl_carrier_protein	100	1e-51	P63453	Acyl_carrier_protein_MbtL	COG0236	AcpP	Acyl_carrier_protein	IQ
gene_id_839	126	99.21	8e-86	NP_215859	lprD_gene_product	99.21	2e-87	Q11013	Uncharacterized_protein_Rv1343c/MT1384	COG4578	GutM	Glucitol_operon_activator	K
gene_id_840	120	100	3e-79	NP_335834	hypothetical_protein	100	7e-81	P0A5E7	Uncharacterized_protein_Rv1342c/MT1383	-	-	no_hits	X
gene_id_841	204	99.51	9e-138	NP_215857	deoxyribonucleotide_triphosphate_pyrophosphatase	99.51	2e-139	P64308	Non-canonical_purine_NTP_pyrophosphatase	COG0127	COG0127	Xanthosine_triphosphate_pyrophosphatase	F
gene_id_842	259	100	0	3B4T	Chain_A,_Crystal_Structure_Of_Mycobacterium_Tuberculosis_Rnase_Ph,_The_Mycobacterium_Tuberculosis_Structural_Genomics_Consortium_Target_Rv1340	99.61	0	Q10628	Ribonuclease_PH	COG0689	Rph	RNase_PH	J
gene_id_843	258	99.61	0	ZP_02551363	hypothetical_protein	100	0	P66874	Uncharacterized_protein_Mb1374	COG1234	ElaC	Metal-dependent_hydrolases_of_the_beta-lactamase_superfamily_III	R
gene_id_844	271	100	0	NP_215854	murI_gene_product	100	0	P63636	Glutamate_racemase	COG0796	MurI	Glutamate_racemase	M
gene_id_845	204	100	9e-137	NP_335829	rhomboid_family_protein	100	3e-138	P64816	Uncharacterized_protein_Mb1372	COG0705	COG0705	Uncharacterized_membrane_protein_(homolog_of_Drosophila_rhomboid)	R
gene_id_846	323	100	0	NP_215852	cysM_gene_product	100	0	P63874	O-phosphoserine_sulfhydrylase	COG0031	CysK	Cysteine_synthase	E
gene_id_847	93	100	4e-59	NP_215851	hypothetical_protein	100	1e-60	P0A646	Sulfur_carrier_protein_CysO	COG1977	MoaD	Molybdopterin_converting_factor,_small_subunit	H
gene_id_848	137	100	4e-94	NP_215850	hypothetical_protein	100	9e-96	P64814	CysO-cysteine_peptidase	COG1310	COG1310	Predicted_metal-dependent_protease_of_the_PAD1/JAB1_superfamily	R
gene_id_849	344	100	0	NP_215849	hydrolase	100	0	P64812	Uncharacterized_protein_Mb1368	COG3191	DmpA	L-aminopeptidase/D-esterase	EQ
gene_id_850	196	100	4e-137	NP_215848	transcriptional_regulatory_protein	100	1e-138	P64810	Uncharacterized_protein_Mb1367	-	-	no_hits	X
gene_id_851	101	100	5e-68	NP_215847	clpS_gene_product	100	1e-69	P67648	ATP-dependent_Clp_protease_adapter_protein_ClpS	COG2127	COG2127	Uncharacterized_conserved_protein	S
gene_id_852	426	99.77	0	ZP_07422382	hypothetical_protein	99.77	0	Q10641	Nicotinate_phosphoribosyltransferase_pncB1	COG1488	PncB	Nicotinic_acid_phosphoribosyltransferase	H
gene_id_853	658	100	0	ZP_06516812	ATP-dependent_helicase_dinG	99.85	0	P64315	Probable_ATP-dependent_helicase_dinG_homolog	COG1199	DinG	Rad3-related_DNA_helicases	KL
gene_id_854	863	99.88	0	NP_215844	glgP_gene_product	99.88	0	Q10639	Glycogen_phosphorylase	COG0058	GlgP	Glucan_phosphorylase	G
gene_id_855	701	99.71	0	NP_855016	glucanase_GLGE	99.71	0	P63532	Alpha-1,4-glucan:maltose-1-phosphate_maltosyltransferase	COG0366	AmyA	Glycosidases	G
gene_id_856	731	100	0	ZP_06504456	glycogen_branching_enzyme	99.86	0	Q10625	1,4-alpha-glucan_branching_enzyme_GlgB	COG0296	GlgB	1,4-alpha-glucan_branching_enzyme	G
gene_id_857	293	-	-	-	-	-	-	-	-	-	-	no_hits	X
gene_id_858	291	100	0	ZP_07413839	thioredoxin	100	0	P64808	Uncharacterized_protein_Mb1359	COG3118	COG3118	Thioredoxin_domain-containing_protein	O
gene_id_859	389	99.74	0	NP_215839	fadA4_gene_product	99.74	0	P66927	Probable_acetyl-CoA_acetyltransferase	COG0183	PaaJ	Acetyl-CoA_acetyltransferase	I
gene_id_860	141	100	4e-97	NP_335813	4-hydroxyphenylpyruvate_dioxygenase	-	-	-	-	COG0346	GloA	Lactoylglutathione_lyase_and_related_lyases	E
gene_id_861	223	100	7e-161	NP_335811	hypothetical_protein	100	2e-162	P59979	Endonuclease_NucS	COG1637	COG1637	Predicted_nuclease_of_the_RecB_family	L
gene_id_862	515	100	0	YP_005909046	adenylate_cyclase	100	0	P59972	Uncharacterized_protein_Mb1354c	COG2114	CyaA	Adenylate_cyclase,_family_3_(some_proteins_contain_HAMP_domain)	T
gene_id_863	558	99.82	0	YP_001287295	adenylate_cyclase	98.88	0	P0A4Y2	Uncharacterized_protein_Rv1319c/MT1361	COG2114	CyaA	Adenylate_cyclase,_family_3_(some_proteins_contain_HAMP_domain)	T
gene_id_864	532	100	0	ZP_07012233	adenylate_cyclase	78.01	0	P0A4Y2	Uncharacterized_protein_Rv1319c/MT1361	COG2114	CyaA	Adenylate_cyclase,_family_3_(some_proteins_contain_HAMP_domain)	T
gene_id_865	541	100	0	NP_215834	adenylate_cyclase	100	0	P63528	Uncharacterized_protein_Mb1352c	COG2114	CyaA	Adenylate_cyclase,_family_3_(some_proteins_contain_HAMP_domain)	T
gene_id_866	496	99.8	0	YP_977470	ada_regulatory_protein_alkA	99.6	0	Q10630	Probable_bifunctional_transcriptional_activator/DNA_repair_enzyme_AlkA	COG0122	AlkA	3-methyladenine_DNA_glycosylase/8-oxoguanine_DNA_glycosylase	L
gene_id_867	165	100	3e-117	NP_335805	methylated-DNA--protein-cysteine_methyltransferase	100	1e-118	P0A696	Methylated-DNA--protein-cysteine_methyltransferase	COG0350	Ada	Methylated_DNA-protein_cysteine_methyltransferase	L
gene_id_868	418	99.76	0	NP_215831	murA_gene_product	99.76	0	P0A5L2	UDP-N-acetylglucosamine_1-carboxyvinyltransferase	COG0766	MurA	UDP-N-acetylglucosamine_enolpyruvyl_transferase	M
gene_id_869	193	100	5e-136	NP_215830	hypothetical_protein	100	1e-137	P64804	Cob(I)yrinic_acid_a,c-diamide_adenosyltransferase	COG2096	COG2096	Uncharacterized_conserved_protein	S
gene_id_870	444	100	0	ZP_07413824	transposase	99.77	0	Q10621	Transposase_for_insertion_sequence_element_IS1557	COG3464	COG3464	Transposase_and_inactivated_derivatives	L
gene_id_871	147	100	9e-98	NP_215828	hypothetical_protein	100	2e-99	Q10620	Uncharacterized_protein_Rv1312/MT1352	-	-	no_hits	X
gene_id_872	121	100	6e-78	NP_215827	atpC_gene_product	100	1e-79	P63663	ATP_synthase_epsilon_chain	COG0355	AtpC	F0F1-type_ATP_synthase,_epsilon_subunit_(mitochondrial_delta_subunit)	C
gene_id_873	486	99.79	0	NP_215826	atpD_gene_product	99.79	0	P63678	ATP_synthase_subunit_beta	COG0055	AtpD	F0F1-type_ATP_synthase,_beta_subunit	C
gene_id_874	305	100	0	NP_215825	atpG_gene_product	100	0	P63672	ATP_synthase_gamma_chain	COG0224	AtpG	F0F1-type_ATP_synthase,_gamma_subunit	C
gene_id_875	549	100	0	NP_215824	atpA_gene_product	100	0	P63674	ATP_synthase_subunit_alpha	COG0056	AtpA	F0F1-type_ATP_synthase,_alpha_subunit	C
gene_id_876	446	100	0	ZP_07012220	conserved_hypothetical_protein	99.78	0	P0A500	ATP_synthase_subunit_b-delta	COG0712	AtpH	F0F1-type_ATP_synthase,_delta_subunit_(mitochondrial_oligomycin_sensitivity_protein)	C
gene_id_877	171	100	2e-116	NP_215822	atpF_gene_product	100	5e-118	P63657	ATP_synthase_subunit_b	COG0711	AtpF	F0F1-type_ATP_synthase,_subunit_b	C
gene_id_878	95	100	6e-58	YP_001287277	F0F1_ATP_synthase_subunit_C	100	2e-48	P63692	ATP_synthase_subunit_c	COG0636	AtpE	F0F1-type_ATP_synthase,_subunit_c/Archaeal/vacuolar-type_H+-ATPase,_subunit_K	C
gene_id_879	250	100	2e-178	NP_215820	atpB_gene_product	100	5e-180	P63655	ATP_synthase_subunit_a	COG0356	AtpB	F0F1-type_ATP_synthase,_subunit_a	C
gene_id_880	161	99.38	2e-106	NP_215819	hypothetical_protein	99.38	4e-108	P64802	Uncharacterized_protein_Mb1335	-	-	no_hits	X
gene_id_882	404	100	0	NP_335789	UDP-phosphate_alpha-N-acetylglucosaminyltransferase	99.75	0	Q10606	Undecaprenyl-phosphate_alpha-N-acetylglucosaminyl_1-phosphate_transferase	COG0472	Rfe	UDP-N-acetylmuramyl_pentapeptide_phosphotransferase/UDP-N-acetylglucosamine-1-phosphate_transferase	M
gene_id_883	217	99.54	6e-151	NP_215817	hypothetical_protein	99.54	2e-152	Q10618	Uncharacterized_protein_Rv1301/MT1340	COG0009	SUA5	Putative_translation_factor_(SUA5)	J
gene_id_884	304	100	0	NP_335787	N-methylase_PapM	99.67	0	Q10602	Release_factor_glutamine_methyltransferase	COG2890	HemK	Methylase_of_polypeptide_chain_release_factors	J
gene_id_885	357	100	0	NP_215815	prfA_gene_product	100	0	P66017	Peptide_chain_release_factor_1	COG0216	PrfA	Protein_chain_release_factor_A	J
gene_id_886	80	98.75	1e-50	NP_215814	rpmE_gene_product	98.75	3e-52	P66188	50S_ribosomal_protein_L31	COG0254	RpmE	Ribosomal_protein_L31	J
gene_id_887	602	99.83	0	NP_215813	rho_gene_product	99.83	0	P66029	Transcription_termination_factor_Rho	COG1158	Rho	Transcription_termination_factor	K
gene_id_888	35	100	3e-16	ZP_02551900	transcription_termination_factor_Rho	-	-	-	-	-	-	no_hits	X
gene_id_889	316	100	0	NP_215812	thrB_gene_product	100	0	P65225	Homoserine_kinase	COG0083	ThrB	Homoserine_kinase	E
gene_id_890	36	97.22	1e-13	ZP_06800542	hypothetical_protein	-	-	-	-	-	-	no_hits	X
gene_id_891	360	100	0	NP_215811	thrC_gene_product	100	0	P66903	Threonine_synthase	COG0498	ThrC	Threonine_synthase	E
gene_id_892	441	99.77	0	NP_215810	thrA_gene_product	99.77	0	P63630	Homoserine_dehydrogenase	COG0460	ThrA	Homoserine_dehydrogenase	E
gene_id_893	447	99.78	0	NP_215809	lysA_gene_product	99.78	0	P0A5M4	Diaminopimelate_decarboxylase	COG0019	LysA	Diaminopimelate_decarboxylase	E
gene_id_894	550	99.82	0	NP_215808	argS_gene_product	99.82	0	P67570	Arginine--tRNA_ligase	COG0018	ArgS	Arginyl-tRNA_synthetase	J
gene_id_895	111	100	4e-70	NP_215807	hypothetical_protein	100	1e-71	P0A5E5	Uncharacterized_protein_Rv1291c/MT1330	-	-	no_hits	X
gene_id_896	51	-	-	-	-	-	-	-	-	-	-	no_hits	X
gene_id_897	477	100	0	NP_215806	hypothetical_protein	100	0	P0A5E3	Uncharacterized_protein_Rv1290c/MT1328	COG4325	COG4325	Predicted_membrane_protein	S
gene_id_898	206	100	3e-148	ZP_07422332	hypothetical_protein	100	1e-149	P64800	Uncharacterized_protein_Mb1320	-	-	no_hits	X
gene_id_899	456	100	0	NP_215804	hypothetical_protein	100	0	Q10614	Uncharacterized_protein_Rv1288/MT1326	COG0627	COG0627	Predicted_esterase	R
gene_id_900	161	100	2e-110	NP_215803	hypothetical_protein	100	4e-112	P67160	Putative_HTH-type_transcriptional_regulator_Mb1318	COG1959	COG1959	Predicted_transcriptional_regulator	K
gene_id_901	614	100	0	NP_215802	cysN_gene_product	100	0	Q10600	Bifunctional_enzyme_CysN/CysC	COG2895	CysN	GTPases_-_Sulfate_adenylate_transferase_subunit_1	P
gene_id_902	332	99.7	0	NP_215801	cysD_gene_product	99.68	0	P65671	Sulfate_adenylyltransferase_subunit_2	COG0175	CysH	3'-phosphoadenosine_5'-phosphosulfate_sulfotransferase_(PAPS_reductase)/FAD_synthetase_and_related_enzymes	EH
gene_id_903	163	99.39	3e-116	NP_215800	hypothetical_protein	99.39	7e-118	P64798	Uncharacterized_protein_Mb1315	COG0288	CynT	Carbonic_anhydrase	P
gene_id_904	325	100	0	NP_215799	oppB_gene_product	100	0	P66967	Putative_peptide_transport_permease_protein_Mb1314c	COG0601	DppB	ABC-type_dipeptide/oligopeptide/nickel_transport_systems,_permease_components	EP
gene_id_905	291	100	0	NP_215798	oppC_gene_product	100	0	P66965	Putative_peptide_transport_permease_protein_Mb1313c	COG1173	DppC	ABC-type_dipeptide/oligopeptide/nickel_transport_systems,_permease_components	EP
gene_id_906	612	100	0	NP_215797	oppD_gene_product	100	0	P63396	Uncharacterized_ABC_transporter_ATP-binding_protein_Mb1312c	COG0444	DppD	ABC-type_dipeptide/oligopeptide/nickel_transport_system,_ATPase_component	EP
gene_id_907	545	100	0	ZP_07413785	periplasmic_oligopeptide-binding_lipoprotein_oppA	100	0	P66772	Uncharacterized_protein_Mb1311c	COG0747	DdpA	ABC-type_dipeptide_transport_system,_periplasmic_component	E
gene_id_908	536	100	0	NP_215795	dehydrogenase_FAD_flavoprotein_GMC_oxidoreductase	100	0	P64264	Uncharacterized_GMC-type_oxidoreductase_Mb1310	COG2303	BetA	Choline_dehydrogenase_and_related_flavoproteins	E
gene_id_909	875	99.89	0	NP_215794	hypothetical_protein	99.89	0	P64796	Uncharacterized_protein_Mb1309	-	-	no_hits	X
gene_id_910	383	100	0	ZP_02551877	hypothetical_protein	-	-	-	-	COG0420	SbcD	DNA_repair_exonuclease	L
gene_id_911	168	99.4	1e-115	NP_335760	hypothetical_protein	100	2e-109	Q11043	Uncharacterized_protein_Rv1276c/MT1313	COG2062	SixA	Phosphohistidine_phosphatase_SixA	T
gene_id_912	180	100	1e-126	NP_215791	lprC_gene_product	-	-	-	-	-	-	no_hits	X
gene_id_913	181	100	7e-129	NP_335758	hypothetical_protein	100	2e-130	Q11045	Putative_lipoprotein_lprB	-	-	no_hits	X
gene_id_914	582	100	0	NP_215789	drugs-transport_transmembrane_ATP-binding_protein_ABC_transporter	100	0	P0A4W4	Uncharacterized_ABC_transporter_ATP-binding_protein_Rv1273c/MT1311	COG1132	MdlB	ABC-type_multidrug_transport_system,_ATPase_and_permease_components	V
gene_id_915	601	100	0	ZP_07484211	drugs-transport_transmembrane_ATP-binding_protein_ABC_transporter	100	0	P63398	Uncharacterized_ABC_transporter_ATP-binding_protein_Mb1303c	COG1132	MdlB	ABC-type_multidrug_transport_system,_ATPase_and_permease_components	V
gene_id_916	113	100	4e-73	NP_335755	hypothetical_protein	100	1e-74	P64794	Uncharacterized_protein_Mb1302c	-	-	no_hits	X
gene_id_917	257	100	0	YP_003032686	lipoprotein_lprA	100	1e-174	Q11049	Putative_lipoprotein_lprA	-	-	no_hits	X
gene_id_918	124	100	6e-81	NP_215785	hypothetical_protein	100	2e-82	P0A5E1	Protein_Rv1269c/MT1307	-	-	no_hits	X
gene_id_919	232	100	5e-166	NP_215784	hypothetical_protein	100	1e-167	P64792	Uncharacterized_protein_Mb1299c	-	-	no_hits	X
gene_id_920	388	100	0	NP_215783	embR_gene_product	100	0	P66800	Probable_regulatory_protein_embR	COG3629	DnrI	DNA-binding_transcriptional_activator_of_the_SARP_family	T
gene_id_921	626	100	0	YP_005908994	putative_transmembrane_serine/threonine-protein_kinase_H_pknH	99.84	0	Q11053	Probable_serine/threonine-protein_kinase_pknH	COG0515	SPS1	Serine/threonine_protein_kinase	RTKL
gene_id_922	184	100	1e-128	YP_004744730	hypothetical_protein	100	3e-130	P64790	Uncharacterized_protein_Mb1296	-	-	no_hits	X
gene_id_923	397	100	0	ZP_07012176	adenylyl_cyclase	99.75	0	Q11055	pH-sensitive_adenylate_cyclase_Rv1264	COG2114	CyaA	Adenylate_cyclase,_family_3_(some_proteins_contain_HAMP_domain)	T
gene_id_924	462	99.78	0	NP_215779	amiB2_gene_product	99.78	0	P63493	Putative_amidase_AmiB2	COG0154	GatA	Asp-tRNAAsn/Glu-tRNAGln_amidotransferase_A_subunit_and_related_amidases	J
gene_id_925	144	100	3e-98	NP_335745	HIT_family_protein	100	9e-100	Q11066	Uncharacterized_HIT-like_protein_Rv1262c/MT1300	COG0537	Hit	Diadenosine_tetraphosphate_(Ap4A)_hydrolase_and_other_HIT_family_hydrolases	FGR
gene_id_926	149	100	5e-104	NP_215777	hypothetical_protein	100	1e-105	P64788	Putative_nitroreductase_Mb1292c	-	-	no_hits	X
gene_id_927	372	100	0	YP_003032696	oxidoreductase	99.73	0	Q11058	Uncharacterized_protein_Rv1260/MT1298	COG0654	UbiH	2-polyprenyl-6-methoxyphenol_hydroxylase_and_related_FAD-dependent_oxidoreductases	HC
gene_id_928	299	100	0	NP_215775	hypothetical_protein	100	0	P64786	Uncharacterized_protein_Mb1289	COG1573	COG1573	Uracil-DNA_glycosylase	L
gene_id_929	419	100	0	NP_215774	integral_membrane_transport_protein	100	0	P64784	Probable_multidrug-efflux_transporter_Mb1288c	-	-	no_hits	X
gene_id_930	455	99.78	0	NP_215773	oxidoreductase	-	-	-	-	COG0277	GlcD	FAD/FMN-containing_dehydrogenases	C
gene_id_931	401	100	0	NP_215772	cyp130_gene_product	100	0	Q11062	Cytochrome_P450_130	COG2124	CypX	Cytochrome_P450	Q
gene_id_932	202	100	2e-140	NP_215771	transcriptional_regulatory_protein	100	5e-142	Q11063	Uncharacterized_HTH-type_transcriptional_regulator_Rv1255c/MT1294	COG1309	AcrR	Transcriptional_regulator	K
gene_id_933	383	100	0	NP_215770	acyltransferase	-	-	-	-	COG1835	COG1835	Predicted_acyltransferases	I
gene_id_934	563	100	0	NP_215769	deaD_gene_product	100	0	Q11039	Cold-shock_DEAD_box_protein_A_homolog	COG0513	SrmB	Superfamily_II_DNA_and_RNA_helicases	LKJ
gene_id_935	44	100	6e-21	ZP_02551852	hypothetical_protein	-	-	-	-	-	-	no_hits	X
gene_id_936	37	-	-	-	-	-	-	-	-	-	-	no_hits	X
gene_id_937	122	-	-	-	-	-	-	-	-	-	-	no_hits	X
gene_id_938	1139	100	0	NP_335734	hypothetical_protein	-	-	-	-	COG2251	COG2251	Predicted_nuclease_(RecB_family)	R
gene_id_939	579	99.83	0	NP_215766	drug-transport_integral_membrane_protein	99.83	0	O50465	Uncharacterized_MFS-type_transporter_Rv1250/MT1289	COG2814	AraJ	Arabinose_efflux_permease	G
gene_id_940	228	99.56	5e-155	ZP_07492922	membrane_protein	-	-	-	-	-	-	no_hits	X
gene_id_941	1231	99.92	0	ZP_06504371	alpha-ketoglutarate_decarboxylase	99.84	0	A5U1U6	2-oxoglutarate_decarboxylase	COG0567	SucA	2-oxoglutarate_dehydrogenase_complex,_dehydrogenase_(E1)_component,_and_related_enzymes	C
gene_id_942	89	100	7e-55	NP_215763	hypothetical_protein	100	2e-56	O50462	Antitoxin_RelB	COG2161	StbD	Antitoxin_of_toxin-antitoxin_stability_system	D
gene_id_943	97	-	-	-	-	98.97	5e-65	O50461	Toxin_RelE	COG2026	RelE	Cytotoxic_translational_repressor_of_toxin-antitoxin_stability_system	JD
gene_id_944	276	100	0	NP_215761	short-chain_type_dehydrogenase/reductase	-	-	-	-	COG4221	COG4221	Short-chain_alcohol_dehydrogenase_of_unknown_specificity	R
gene_id_945	327	99.36	0	ZP_07443799	lipoprotein_lpqZ	-	-	-	-	-	-	no_hits	X
gene_id_946	527	100	0	ZP_06504366	PE-PGRS_family_protein	-	-	-	-	-	-	no_hits	X
gene_id_947	143	99.3	3e-97	NP_215758	hypothetical_protein	99.3	8e-99	O50457	Probable_ribonuclease_VapC33	COG1848	COG1848	Predicted_nucleic_acid-binding_protein,_contains_PIN_domain	R
gene_id_948	86	100	6e-53	NP_335723	hypothetical_protein	100	3e-54	O50456	Antitoxin_VapB33	-	-	no_hits	X
gene_id_949	329	99.7	0	NP_215756	mdh_gene_product	99.7	0	P0A5J6	Malate_dehydrogenase	COG0039	Mdh	Malate/lactate_dehydrogenases	C
gene_id_950	366	99.73	0	NP_335721	CorA_family_transport_protein	-	-	-	-	COG0598	CorA	Mg2+_and_Co2+_transporters	P
gene_id_951	393	100	0	NP_215754	sugC_gene_product	50.77	1e-126	P94360	Maltodextrin_import_ATP-binding_protein_MsmX	COG3839	MalK	ABC-type_sugar_transport_systems,_ATPase_components	G
gene_id_952	279	100	0	YP_005912567	sugar-transport_integral_membrane_protein_ABC_transporter_sugB	-	-	-	-	COG0395	UgpE	ABC-type_sugar_transport_system,_permease_component	G
gene_id_953	307	99.67	0	NP_215752	sugA_gene_product	-	-	-	-	COG1175	UgpA	ABC-type_sugar_transport_systems,_permease_components	G
gene_id_954	466	100	0	NP_215751	lpqY_gene_product	-	-	-	-	COG1653	UgpB	ABC-type_sugar_transport_system,_periplasmic_component	G
gene_id_955	151	100	1e-102	NP_215750	hypothetical_protein	-	-	-	-	-	-	no_hits	X
gene_id_956	98	100	3e-59	ZP_02550162	hypothetical_membrane_protein	-	-	-	-	-	-	no_hits	X
gene_id_957	435	100	0	NP_335714	hypothetical_protein	-	-	-	-	COG2239	MgtE	Mg/Co/Ni_transporter_MgtE_(contains_CBS_domain)	P
gene_id_958	180	99.44	7e-124	NP_215747	hypothetical_protein	-	-	-	-	COG4420	COG4420	Predicted_membrane_protein	S
gene_id_959	381	99.74	0	ZP_06800479	hypothetical_protein	-	-	-	-	COG2951	MltB	Membrane-bound_lytic_murein_transglycosylase_B	M
gene_id_960	381	100	0	GAA44977	MRP_family_ATP-binding_protein	100	0	P65442	Protein_mrp_homolog	COG0489	Mrp	ATPases_involved_in_chromosome_partitioning	D
gene_id_961	52	100	4e-29	NP_335710	hypothetical_protein	-	-	-	-	-	-	no_hits	X
gene_id_962	134	99.25	2e-90	ZP_07814972	lipoprotein_lpqX	-	-	-	-	-	-	no_hits	X
gene_id_963	144	100	1e-95	BAL65175	hypothetical_protein	-	-	-	-	COG3402	COG3402	Uncharacterized_conserved_protein	S
gene_id_964	487	100	0	NP_215742	hypothetical_protein	-	-	-	-	COG3428	COG3428	Predicted_membrane_protein	S
gene_id_965	276	99.64	0	NP_215741	hypothetical_protein	-	-	-	-	COG0647	NagD	Predicted_sugar_phosphatases_of_the_HAD_superfamily	G
gene_id_966	131	99.24	3e-87	NP_854910	sec-independent_translocase	99.24	8e-89	Q7VEZ5	Sec-independent_protein_translocase_protein_TatB	COG1826	TatA	Sec-independent_protein_secretion_pathway_components	U
gene_id_967	524	100	0	NP_335704	heat_shock_protein_HtrA	-	-	-	-	COG0265	DegQ	Trypsin-like_serine_proteases,_typically_periplasmic,_contain_C-terminal_PDZ_domain	O
gene_id_968	219	100	4e-155	YP_001282532	hypothetical_protein	-	-	-	-	-	-	no_hits	X
gene_id_969	257	100	0	NP_215737	sigE_gene_product	-	-	-	-	COG1595	RpoE	DNA-directed_RNA_polymerase_specialized_sigma_subunit,_sigma24_homolog	K
gene_id_970	247	99.6	7e-168	YP_001287189	methyltransferase	100	5e-144	O33219	Putative_O-methyltransferase_Rv1220c/MT1258	COG4122	COG4122	Predicted_O-methyltransferase	R
gene_id_971	212	100	4e-152	NP_215735	transcriptional_regulatory_protein	-	-	-	-	COG1309	AcrR	Transcriptional_regulator	K
gene_id_972	311	100	0	NP_854904	tetronasin-transport_ATP-binding_protein_ABC_transporter	-	-	-	-	COG1131	CcmA	ABC-type_multidrug_transport_system,_ATPase_component	V
gene_id_973	548	99.82	0	NP_215733	tetronasin-transport_integral_membrane_protein_ABC_transporter	-	-	-	-	COG3559	TnrB3	Putative_exporter_of_polyketide_antibiotics	M
gene_id_974	224	100	3e-159	NP_215732	hypothetical_protein	-	-	-	-	COG2020	STE14	Putative_protein-S-isoprenylcysteine_methyltransferase	O
gene_id_975	553	100	0	NP_215731	hypothetical_protein	-	-	-	-	COG2936	COG2936	Predicted_acyl_esterases	R
gene_id_976	110	99.09	3e-65	NP_335695	PE_family_protein	-	-	-	-	-	-	no_hits	X
gene_id_977	401	100	0	NP_215729	glgC_gene_product	100	0	P64242	Glucose-1-phosphate_adenylyltransferase	COG0448	GlgC	ADP-glucose_pyrophosphorylase	G
gene_id_978	387	100	0	NP_215728	glycosyl_transferase_family_protein	100	0	O05313	Capsular_glucan_synthase	COG0438	RfaG	Glycosyltransferase	M
gene_id_979	75	100	3e-44	NP_215727	hypothetical_protein	-	-	-	-	-	-	no_hits	X
gene_id_980	204	99.51	3e-146	NP_215726	tagA_gene_product	-	-	-	-	COG2818	Tag	3-methyladenine_DNA_glycosylase	L
gene_id_981	122	99.18	3e-79	NP_215725	hypothetical_protein	-	-	-	-	-	-	no_hits	X
gene_id_982	324	100	0	3e+25	Chain_A,_Crystal_Structure_Of_M._Tuberculosis_Glucosyl-3-_Phosphoglycerate_Synthase	-	-	-	-	COG0463	WcaA	Glycosyltransferases_involved_in_cell_wall_biogenesis	M
gene_id_983	274	100	0	ZP_07413713	dihydropteroate_synthase_2_folP2	100	0	P64140	Inactive_dihydropteroate_synthase_2	COG0294	FolP	Dihydropteroate_synthase_and_related_enzymes	H
gene_id_984	40	100	7e-18	ZP_02549821	acyl-CoA_synthetase	-	-	-	-	-	-	no_hits	X
gene_id_985	597	99.83	0	NP_215722	fadD6_gene_product	-	-	-	-	COG0318	CaiC	Acyl-CoA_synthetases_(AMP-forming)/AMP-acid_ligases_II	IQ
gene_id_986	187	100	1e-130	NP_215721	hypothetical_protein	-	-	-	-	COG1611	COG1611	Predicted_Rossmann_fold_nucleotide-binding_protein	R
gene_id_987	562	99.82	0	YP_004744669	hypothetical_protein	-	-	-	-	-	-	no_hits	X
gene_id_988	194	99.48	2e-129	NP_215719	hypothetical_protein	-	-	-	-	-	-	no_hits	X
gene_id_989	354	99.72	0	NP_335683	succinyl-diaminopimelate_desuccinylase	99.72	0	Q7D8M5	Putative_succinyl-diaminopimelate_desuccinylase_DapE	COG0624	ArgE	Acetylornithine_deacetylase/Succinyl-diaminopimelate_desuccinylase_and_related_deacylases	E
gene_id_990	317	100	0	ZP_05140654	transferase	99.68	0	Q7U0E7	2,3,4,5-tetrahydropyridine-2,6-dicarboxylate_N-succinyltransferase	COG2171	DapD	Tetrahydrodipicolinate_N-succinyltransferase	E
gene_id_991	425	100	0	ZP_07663924	conserved_membrane_transporter	-	-	-	-	COG2271	UhpC	Sugar_phosphate_permease	G
gene_id_992	415	100	0	ZP_06433600	mutator_family_transposase	100	0	P60230	Transposase_for_insertion_sequence_element_IS1081	COG3328	COG3328	Transposase_and_inactivated_derivatives	L
gene_id_993	94	100	8e-61	NP_215714	esxL_gene_product	100	2e-62	O05300	ESAT-6-like_protein_esxL	-	-	no_hits	X
gene_id_994	98	100	2e-65	NP_335504	hypothetical_protein	100	7e-67	P96363	ESAT-6-like_protein_esxJ	-	-	no_hits	X
gene_id_995	237	100	1e-170	ZP_07493045	hypothetical_protein	100	9e-172	P64834	Uncharacterized_protein_Mb1401	COG2357	COG2357	Uncharacterized_protein_conserved_in_bacteria	S
gene_id_996	78	100	1e-48	NP_335862	hypothetical_protein	-	-	-	-	-	-	no_hits	X
gene_id_997	401	99.75	0	ZP_06800618	beta-lactamase	99.73	0	Q11037	Uncharacterized_protein_Rv1367c/MT1414	COG1680	AmpC	Beta-lactamase_class_C_and_other_penicillin_binding_proteins	V
gene_id_998	261	100	0	NP_215884	lprF_gene_product	100	0	P65315	Putative_lipoprotein_lprF	-	-	no_hits	X
gene_id_999	461	100	0	ZP_07663941	conserved_membrane_protein	-	-	-	-	COG3239	DesA	Fatty_acid_desaturase	I
gene_id_1000	393	100	0	NP_335867	hypothetical_protein	100	0	Q7U064	Alpha-pyrone_synthesis_polyketide_synthase-like_Pks18	COG3424	BcsA	Predicted_naringenin-chalcone_synthase	Q
gene_id_1001	329	99.7	0	YP_005912696	glycolipid_sulfotransferase	99.69	0	P71801	Glycolipid_sulfotransferase_Rv1373	-	-	no_hits	X
gene_id_1002	33	-	-	-	-	-	-	-	-	-	-	no_hits	X
gene_id_1003	406	100	0	EGB29232	hypothetical_protein	100	0	P71803	UPF0142_protein_Rv1375/MT1419	COG1944	COG1944	Uncharacterized_conserved_protein	S
gene_id_1004	177	-	-	-	-	-	-	-	-	COG3482	COG3482	Uncharacterized_conserved_protein	S
gene_id_1005	328	100	0	ZP_06520913	conserved_hypothetical_protein	-	-	-	-	COG3482	COG3482	Uncharacterized_conserved_protein	S
gene_id_1006	212	100	2e-153	NP_335872	hypothetical_protein	-	-	-	-	COG2227	UbiG	2-polyprenyl-3-methyl-5-hydroxy-6-metoxy-1,4-benzoquinol_methylase	H
gene_id_1007	420	100	0	BAL65334	hypothetical_protein	-	-	-	-	-	-	no_hits	X
gene_id_1008	193	100	1e-128	NP_215895	pyrR_gene_product	100	2e-130	P65942	Bifunctional_protein_pyrR	COG2065	PyrR	Pyrimidine_operon_attenuation_protein/uracil_phosphoribosyltransferase	F
gene_id_1009	319	100	0	NP_215896	pyrB_gene_product	100	0	P65614	Aspartate_carbamoyltransferase	COG0540	PyrB	Aspartate_carbamoyltransferase,_catalytic_chain	F
gene_id_1010	430	99.77	0	NP_215897	pyrC_gene_product	99.77	0	P71809	Dihydroorotase	COG0044	PyrC	Dihydroorotase_and_related_cyclic_amidohydrolases	F
gene_id_1011	165	100	3e-112	NP_215898	export_or_membrane_protein	-	-	-	-	-	-	no_hits	X
gene_id_1012	376	99.73	0	ZP_06504511	carbamoyl-phosphate_synthase_small_subunit_carA	99.47	0	P71811	Carbamoyl-phosphate_synthase_small_chain	COG0505	CarA	Carbamoylphosphate_synthase_small_subunit	EF
gene_id_1013	1115	99.91	0	NP_335879	carbamoyl_phosphate_synthase_large_subunit	99.91	0	P57689	Carbamoyl-phosphate_synthase_large_chain	COG0458	CarB	Carbamoylphosphate_synthase_large_subunit_(split_gene_in_MJ)	EF
gene_id_1014	274	99.27	0	NP_215901	pyrF_gene_product	99.27	0	P0A5M6	Orotidine_5'-phosphate_decarboxylase	COG0284	PyrF	Orotidine-5'-phosphate_decarboxylase	F
gene_id_1015	102	99.02	2e-60	NP_335881	PE_family_protein	99.02	6e-62	P0A682	Uncharacterized_PE_family_protein_PE15	-	-	no_hits	X
gene_id_1016	539	100	0	NP_335882	PPE_family_protein	100	0	Q7D8H6	Uncharacterized_PPE_family_protein_PPE20	COG5651	COG5651	PPE-repeat_proteins	N
gene_id_1017	73	98.63	5e-44	ZP_06800639	hypothetical_protein	-	-	-	-	-	-	no_hits	X
gene_id_1018	105	100	7e-64	NP_335884	hypothetical_protein	-	-	-	-	-	-	no_hits	X
gene_id_1019	208	100	4e-145	1S4Q	Chain_A,_Crystal_Structure_Of_Guanylate_Kinase_From_Mycobacterium_Tuberculosis_(Rv1389)	99.52	2e-146	P0A5I4	Guanylate_kinase	COG0194	Gmk	Guanylate_kinase	F
gene_id_1020	110	100	3e-72	NP_335886	DNA-directed_RNA_polymerase_subunit_omega	99.09	6e-73	P66722	DNA-directed_RNA_polymerase_subunit_omega	COG1758	RpoZ	DNA-directed_RNA_polymerase,_subunit_K/omega	K
gene_id_1021	418	99.76	0	NP_215907	dfp_gene_product	99.76	0	P67734	Coenzyme_A_biosynthesis_bifunctional_protein_CoaBC	COG0452	Dfp	Phosphopantothenoylcysteine_synthetase/decarboxylase	H
gene_id_1022	403	100	0	NP_335888	S-adenosylmethionine_synthetase	99.75	0	P77899	S-adenosylmethionine_synthase	COG0192	MetK	S-adenosylmethionine_synthetase	H
gene_id_1023	492	100	0	NP_215909	monoxygenase	-	-	-	-	COG2072	TrkA	Predicted_flavoprotein_involved_in_K+_transport	P
gene_id_1024	461	99.78	0	NP_335890	P450_heme-thiolate_protein	99.78	0	P59954	Putative_cytochrome_P450_132	COG2124	CypX	Cytochrome_P450	Q
gene_id_1025	331	99.7	0	ZP_02548993	hypothetical_transcriptional_regulatory_protein	100	0	P68912	Uncharacterized_HTH-type_transcriptional_regulator_Mb1430	COG2207	AraC	AraC-type_DNA-binding_domain-containing_proteins	K
gene_id_1026	254	-	-	-	-	-	-	-	-	-	-	no_hits	X
gene_id_1027	288	-	-	-	-	-	-	-	-	-	-	no_hits	X
gene_id_1028	138	99.28	8e-93	ZP_02550714	hypothetical_protein	100	2e-91	P71665	Probable_ribonuclease_VapC10	COG1487	VapC	Predicted_nucleic_acid-binding_protein,_contains_PIN_domain	R
gene_id_1029	85	100	9e-54	NP_215914	hypothetical_protein	100	2e-55	P64836	Uncharacterized_protein_Mb1433c	-	-	no_hits	X
gene_id_1030	306	100	0	ZP_06432588	lipase_lipH	-	-	-	-	COG0657	Aes	Esterase/lipase	I
gene_id_1031	320	100	0	NP_215916	lipI_gene_product	-	-	-	-	COG0657	Aes	Esterase/lipase	I
gene_id_1032	237	100	3e-161	NP_335896	hypothetical_protein	100	3e-136	P64838	Uncharacterized_membrane_protein_Mb1436	COG3714	COG3714	Predicted_membrane_protein	S
gene_id_1033	594	100	0	YP_005912724	primosomal_protein_N_priA_(replication_factor_Y)	100	0	P0A5A5	Putative_primosomal_protein_N'	COG1198	PriA	Primosomal_protein_N'_(replication_factor_Y)_-_superfamily_II_helicase	L
gene_id_1034	58	-	-	-	-	-	-	-	-	COG1198	PriA	Primosomal_protein_N'_(replication_factor_Y)_-_superfamily_II_helicase	L
gene_id_1035	274	100	0	NP_215919	methyltransferase	100	0	P64840	Uncharacterized_protein_Mb1438c	COG2226	UbiE	Methylase_involved_in_ubiquinone/menaquinone_biosynthesis	H
gene_id_1036	160	100	2e-108	NP_215920	transcriptional_regulatory_protein	-	-	-	-	COG1846	MarR	Transcriptional_regulators	K
gene_id_1037	274	100	0	NP_215921	methyltransferase	100	0	P64842	Uncharacterized_protein_Mb1440c	COG2226	UbiE	Methylase_involved_in_ubiquinone/menaquinone_biosynthesis	H
gene_id_1038	312	99.68	0	NP_215922	fmt_gene_product	99.68	0	P64135	Methionyl-tRNA_formyltransferase	COG0223	Fmt	Methionyl-tRNA_formyltransferase	J
gene_id_1039	457	-	-	-	-	100	0	P71675	Putative_methyltransferase_Rv1407/MT1451	COG0144	Sun	tRNA_and_rRNA_cytosine-C5-methylases	J
gene_id_1040	229	100	2e-161	NP_215924	rpe_gene_product	100	6e-163	P65761	Ribulose-phosphate_3-epimerase	COG0036	Rpe	Pentose-5-phosphate-3-epimerase	G
gene_id_1041	339	100	0	NP_215925	ribG_gene_product	100	0	P71677	Riboflavin_biosynthesis_protein_RibD	COG1985	RibD	Pyrimidine_reductase,_riboflavin_biosynthesis	H
gene_id_1042	534	100	0	ZP_07666997	aminoglycosides/tetracycline-transport_membrane_protein	100	0	Q7U042	MFS-type_drug_efflux_transporter_P55	COG2814	AraJ	Arabinose_efflux_permease	G
gene_id_1043	239	100	2e-172	NP_335906	lipoprotein,_27_kDa	100	1e-171	P0A5I8	Lipoprotein_lprG	-	-	no_hits	X
gene_id_1044	201	100	1e-139	NP_215928	ribC_gene_product	100	3e-141	P65327	Riboflavin_synthase_alpha_chain	COG0307	RibC	Riboflavin_synthase_alpha_chain	H
gene_id_1045	171	99.42	3e-116	NP_215929	hypothetical_protein	99.42	8e-118	P64844	Uncharacterized_protein_Mb1448	COG3616	COG3616	Predicted_amino_acid_aldolase_or_racemase	E
gene_id_1046	133	99.25	6e-88	NP_215930	hypothetical_protein	99.25	2e-89	P64846	Uncharacterized_protein_Mb1449	COG3616	COG3616	Predicted_amino_acid_aldolase_or_racemase	E
gene_id_1047	422	100	0	NP_215931	ribA2_gene_product	100	0	P0A5V0	Riboflavin_biosynthesis_protein_ribBA	COG0108	RibB	3,4-dihydroxy-2-butanone_4-phosphate_synthase	H
gene_id_1048	160	99.38	1e-107	NP_335910	6,7-dimethyl-8-ribityllumazine_synthase	99.38	3e-109	P66035	6,7-dimethyl-8-ribityllumazine_synthase	COG0054	RibH	Riboflavin_synthase_beta-chain	H
gene_id_1049	154	99.35	7e-102	NP_215933	hypothetical_protein	99.35	2e-103	P64848	Uncharacterized_protein_Mb1452	-	-	no_hits	X
gene_id_1050	209	99.52	3e-149	ZP_02550734	lipoprotein_lprH	100	1e-150	P65317	Putative_lipoprotein_lprH	-	-	no_hits	X
gene_id_1051	157	100	7e-107	NP_215935	hypothetical_protein	100	2e-108	P64850	Uncharacterized_protein_Mb1454	-	-	no_hits	X
gene_id_1052	627	99.68	0	YP_005909140	excinuclease_ABC_subunit_C	99.84	0	P67427	UvrABC_system_protein_C	COG0322	UvrC	Nuclease_subunit_of_the_excinuclease_complex	L
gene_id_1053	300	100	0	NP_215937	hypothetical_protein	100	0	P67107	UPF0042_nucleotide-binding_protein_Mb1456	COG1660	COG1660	Predicted_P-loop-containing_kinase	R
gene_id_1054	342	100	0	NP_215938	hypothetical_protein	100	0	P71691	UPF0052_protein_Rv1422/MT1465	COG0391	COG0391	Uncharacterized_conserved_protein	S
gene_id_1055	327	99.69	0	NP_335917	hypothetical_protein	100	0	Q7U040	Putative_sporulation_transcription_regulator_WhiA	COG1481	COG1481	Uncharacterized_protein_conserved_in_bacteria	S
gene_id_1056	202	100	6e-144	ZP_06449668	membrane_protein	100	3e-145	P64852	Uncharacterized_protein_Mb1459c	-	-	no_hits	X
gene_id_1057	439	100	0	NP_215941	hypothetical_protein	100	0	P71694	Putative_diacyglycerol_O-acyltransferase_Rv1425/MT1468	-	-	no_hits	X
gene_id_1058	404	100	0	NP_215942	lipO_gene_product	-	-	-	-	COG0657	Aes	Esterase/lipase	I
gene_id_1059	535	100	0	NP_215943	fadD12_gene_product	-	-	-	-	COG0318	CaiC	Acyl-CoA_synthetases_(AMP-forming)/AMP-acid_ligases_II	IQ
gene_id_1060	244	100	7e-174	NP_215944	hypothetical_protein	-	-	-	-	COG0204	PlsC	1-acyl-sn-glycerol-3-phosphate_acyltransferase	I
gene_id_1061	407	100	0	NP_215945	hypothetical_protein	-	-	-	-	COG2508	COG2508	Regulator_of_polyketide_synthase_expression	TQ
gene_id_1062	528	100	0	NP_335924	PE_family_protein	-	-	-	-	-	-	no_hits	X
gene_id_1063	589	100	0	ZP_06432620	conserved_membrane_protein	-	-	-	-	-	-	no_hits	X
gene_id_1064	473	100	0	NP_215948	dehydrogenase	-	-	-	-	COG1233	COG1233	Phytoene_dehydrogenase_and_related_proteins	Q
gene_id_1065	271	100	0	NP_215949	hypothetical_protein	-	-	-	-	COG1376	ErfK	Uncharacterized_protein_conserved_in_bacteria	S
gene_id_1066	209	100	3e-121	NP_335929	hypothetical_protein	-	-	-	-	-	-	no_hits	X
gene_id_1067	339	99.71	0	NP_215952	gap_gene_product	99.71	0	P64179	Glyceraldehyde-3-phosphate_dehydrogenase	COG0057	GapA	Glyceraldehyde-3-phosphate_dehydrogenase/erythrose-4-phosphate_dehydrogenase	G
gene_id_1068	412	100	0	NP_215953	pgk_gene_product	100	0	P65701	Phosphoglycerate_kinase	COG0126	Pgk	3-phosphoglycerate_kinase	G
gene_id_1069	261	100	0	3GVG	Chain_A,_Crystal_Structure_Of_Triosephosphate_Isomerase_From_Mycobacterium_Tuberculosis	99.62	0	P66941	Triosephosphate_isomerase	COG0149	TpiA	Triosephosphate_isomerase	G
gene_id_1070	75	100	4e-43	ZP_05140899	hypothetical_protein	-	-	-	-	-	-	no_hits	X
gene_id_1071	43	97.67	5e-09	ZP_05140900	hypothetical_protein	-	-	-	-	-	-	no_hits	X
gene_id_1072	141	100	9e-96	NP_215955	hypothetical_protein	-	-	-	-	-	-	no_hits	X
gene_id_1073	54	100	7e-32	ZP_02550756	hypothetical_protein	-	-	-	-	-	-	no_hits	X
gene_id_1074	77	-	-	-	-	100	3e-44	P66792	Probable_protein-export_membrane_protein_SecG	-	-	no_hits	X
gene_id_1075	35	-	-	-	-	-	-	-	-	-	-	no_hits	X
gene_id_1076	312	-	-	-	-	-	-	-	-	-	-	no_hits	X
gene_id_1077	766	100	0	NP_215958	bisC_gene_product	-	-	-	-	COG0243	BisC	Anaerobic_dehydrogenases,_typically_selenocysteine-containing	C
gene_id_1078	161	99.38	4e-111	NP_215959	hypothetical_protein	-	-	-	-	COG4276	COG4276	Uncharacterized_conserved_protein	S
gene_id_1079	79	100	2e-51	NP_335939	hypothetical_protein	-	-	-	-	-	-	no_hits	X
gene_id_1080	119	100	3e-77	BAL65403	hypothetical_protein	-	-	-	-	-	-	no_hits	X
gene_id_1081	247	99.6	1e-172	NP_215961	devB_gene_product	99.6	3e-174	P63339	6-phosphogluconolactonase	COG0363	NagB	6-phosphogluconolactonase/Glucosamine-6-phosphate_isomerase/deaminase	G
gene_id_1082	303	100	0	NP_335942	oxppcycle_protein_OpcA	-	-	-	-	COG3429	COG3429	Glucose-6-P_dehydrogenase_subunit	G
gene_id_1083	514	100	0	NP_215963	zwf2_gene_product	100	0	P0A584	Glucose-6-phosphate_1-dehydrogenase	COG0364	Zwf	Glucose-6-phosphate_1-dehydrogenase	G
gene_id_1084	373	100	0	NP_335944	transaldolase	100	0	P59955	Transaldolase	COG0176	MipB	Transaldolase	G
gene_id_1085	700	100	0	NP_335945	transketolase	99.86	0	P59956	Transketolase	COG0021	TktA	Transketolase	G
gene_id_1086	255	-	-	-	-	-	-	-	-	-	-	no_hits	X
gene_id_1087	103	-	-	-	-	-	-	-	-	-	-	no_hits	X
gene_id_1088	347	-	-	-	-	-	-	-	-	-	-	no_hits	X
gene_id_1089	292	100	0	ZP_06512911	protoheme_IX_farnesyltransferase	100	0	O06809	Protoheme_IX_farnesyltransferase	COG0109	CyoE	Polyprenyltransferase_(cytochrome_oxidase_assembly_factor)	O
gene_id_1090	63	100	4e-25	ZP_06516938	predicted_protein	-	-	-	-	-	-	no_hits	X
gene_id_1091	34	-	-	-	-	-	-	-	-	-	-	no_hits	X
gene_id_1092	421	100	0	NP_335950	hypothetical_protein	-	-	-	-	COG2508	COG2508	Regulator_of_polyketide_synthase_expression	TQ
gene_id_1093	328	100	0	NP_215970	qor_gene_product	-	-	-	-	COG0604	Qor	NADPH:quinone_reductase_and_related_Zn-dependent_oxidoreductases	CR
gene_id_1094	287	100	0	ZP_07012371	conserved_hypothetical_protein	-	-	-	-	-	-	no_hits	X
gene_id_1095	310	100	0	NP_335953	hypothetical_protein	-	-	-	-	COG1612	CtaA	Uncharacterized_protein_required_for_cytochrome_oxidase_assembly	O
gene_id_1096	261	99.62	1e-174	NP_215973	unidentified_antibiotic-transport_integral_membrane_ABC_transporter	-	-	-	-	-	-	no_hits	X
gene_id_1097	313	99.68	0	ZP_06504586	unidentified_antibiotic-transport_ATP-binding_protein_ABC_transporter	-	-	-	-	COG1131	CcmA	ABC-type_multidrug_transport_system,_ATPase_component	V
gene_id_1098	591	99.83	0	NP_855146	hypothetical_protein	-	-	-	-	-	-	no_hits	X
gene_id_1099	244	100	3e-171	ZP_07012376	transcriptional_regulatory_protein	-	-	-	-	COG2345	COG2345	Predicted_transcriptional_regulator	K
gene_id_1100	846	100	0	NP_215977	hypothetical_protein	100	0	P67126	UPF0051_protein_Mb1496	COG0719	SufB	ABC-type_transport_system_involved_in_Fe-S_cluster_assembly,_permease_component	O
gene_id_1101	397	100	0	NP_335959	hypothetical_protein	100	0	P59973	UPF0051_protein_Mb1497	COG0719	SufB	ABC-type_transport_system_involved_in_Fe-S_cluster_assembly,_permease_component	O
gene_id_1102	266	100	0	ZP_07012379	ATP-binding_protein_ABC_transporter	58.06	2e-96	P80866	Vegetative_protein_296	COG0396	sufC	ABC-type_transport_system_involved_in_Fe-S_cluster_assembly,_ATPase_component	O
gene_id_1103	417	100	0	NP_215980	csd_gene_product	100	0	P63517	Probable_cysteine_desulfurase	COG0520	csdA	Selenocysteine_lyase	E
gene_id_1104	162	99.38	6e-115	NP_215981	nitrogen_fixation-like_protein	-	-	-	-	COG0822	IscU	NifU_homolog_involved_in_Fe-S_cluster_formation	C
gene_id_1105	115	100	2e-74	NP_215982	hypothetical_protein	-	-	-	-	COG2151	PaaD	Predicted_metal-sulfur_cluster_biosynthetic_enzyme	R
gene_id_1106	609	99.84	0	NP_215983	fadE15_gene_product	-	-	-	-	COG1960	CaiA	Acyl-CoA_dehydrogenases	I
gene_id_1107	370	100	0	NP_855155	PE-PGRS_family_protein	-	-	-	-	-	-	no_hits	X
gene_id_1108	632	100	0	NP_215985	ctpD_gene_product	100	0	P63686	Probable_cation-transporting_P-type_ATPase_D	COG2217	ZntA	Cation_transport_ATPase	P
gene_id_1109	124	100	1e-86	ZP_07413995	thioredoxin_trxA	-	-	-	-	COG3118	COG3118	Thioredoxin_domain-containing_protein	O
gene_id_1110	123	99.19	1e-84	NP_335968	thioredoxin	-	-	-	-	COG3118	COG3118	Thioredoxin_domain-containing_protein	O
gene_id_1111	269	100	0	NP_215988	echA12_gene_product	100	0	O53163	Probable_enoyl-CoA_hydratase_echA12	COG1024	CaiD	Enoyl-CoA_hydratase/carnithine_racemase	I
gene_id_1112	542	99.82	0	NP_215989	macrolide_ABC_transporter_ATP-binding_protein	-	-	-	-	COG0488	Uup	ATPase_components_of_ABC_transporters_with_duplicated_ATPase_domains	R
gene_id_1113	63	100	2e-35	NP_335971	hypothetical_protein	-	-	-	-	-	-	no_hits	X
gene_id_1114	187	99.47	1e-128	NP_215990	transcriptional_regulatory_protein	59.89	2e-72	Q6NH62	HTH-type_transcriptional_repressor_AcnR	COG1309	AcrR	Transcriptional_regulator	K
gene_id_1115	938	99.89	0	ZP_06454383	iron-regulated_aconitate_hydratase_acn	81.75	0	A0QX20	Aconitate_hydratase	COG1048	AcnA	Aconitase_A	C
gene_id_1116	186	100	2e-130	NP_215992	hypothetical_protein	-	-	-	-	-	-	no_hits	X
gene_id_1117	446	100	0	NP_215993	invasion_protein	100	0	O53168	Peptidoglycan_endopeptidase_RipA	COG0791	Spr	Cell_wall-associated_hydrolases_(invasion-associated_proteins)	M
gene_id_1118	241	100	1e-170	NP_215994	invasion_protein	100	3e-172	O53169	Peptidoglycan_endopeptidase_RipB	COG0791	Spr	Cell_wall-associated_hydrolases_(invasion-associated_proteins)	M
gene_id_1119	377	100	0	NP_855167	transcriptional_regulatory_protein_MOXR1	-	-	-	-	COG0714	COG0714	MoxR-like_ATPases	R
gene_id_1120	317	99.68	0	NP_215996	hypothetical_protein	99.68	0	P64854	Uncharacterized_protein_Mb1516	COG1721	COG1721	Uncharacterized_conserved_protein_(some_members_contain_a_von_Willebrand_factor_type_A_(vWA)_domain)	R
gene_id_1121	335	100	0	NP_215997	hypothetical_protein	100	0	P64856	UPF0353_protein_Mb1517	COG2304	COG2304	Uncharacterized_protein_containing_a_von_Willebrand_factor_type_A_(vWA)_domain	R
gene_id_1122	280	100	0	GAA45224	hypothetical_protein	-	-	-	-	-	-	no_hits	X
gene_id_1123	247	99.6	7e-177	NP_215999	fabG1_gene_product	99.6	2e-178	P0A5Y4	3-oxoacyl-[acyl-carrier-protein]_reductase_FabG1	COG1028	FabG	Dehydrogenases_with_different_specificities_(related_to_short-chain_alcohol_dehydrogenases)	IQR
gene_id_1124	269	100	0	NP_216000	inhA_gene_product	100	0	P0A5Y6	Enoyl-[acyl-carrier-protein]_reductase_[NADH]	COG0623	FabI	Enoyl-acyl-carrier-protein_reductase_(NADH)	I
gene_id_1125	344	100	0	NP_216001	hemH_gene_product	100	0	P0A576	Ferrochelatase	COG0276	HemH	Protoheme_ferro-lyase_(ferrochelatase)	H
gene_id_1126	302	99.67	0	YP_001287460	hypothetical_protein	100	0	P59980	Uncharacterized_protein_Mb1522c	-	-	no_hits	X
gene_id_1127	144	100	1e-91	NP_216003	hypothetical_protein	-	-	-	-	COG1585	COG1585	Membrane_protein_implicated_in_regulation_of_membrane_protease_activity	OU
gene_id_1128	373	100	0	NP_216004	hypothetical_protein	100	0	P63694	Uncharacterized_protein_Mb1524	COG0330	HflC	Membrane_protease_subunits,_stomatin/prohibitin_homologs	O
gene_id_1129	118	100	1e-73	ZP_06504618	conserved_hypothetical_protein	-	-	-	-	-	-	no_hits	X
gene_id_1130	76	98.68	2e-44	ZP_07012408	conserved_hypothetical_protein	-	-	-	-	COG1884	Sbm	Methylmalonyl-CoA_mutase,_N-terminal_domain/subunit	I
gene_id_1131	435	99.77	0	NP_216006	hypothetical_protein	99.77	0	P64858	Uncharacterized_protein_Mb1527	-	-	no_hits	X
gene_id_1132	252	99.6	1e-171	NP_216007	hypothetical_protein	99.6	3e-173	P67118	TVP38/TMEM64_family_membrane_protein_Mb1528c	COG0398	COG0398	Uncharacterized_conserved_protein	S
gene_id_1133	615	99.84	0	YP_001287467	methylmalonyl-CoA_mutase_small_subunit_mutA	99.67	0	P65486	Probable_methylmalonyl-CoA_mutase_small_subunit	COG1884	Sbm	Methylmalonyl-CoA_mutase,_N-terminal_domain/subunit	I
gene_id_1134	750	100	0	NP_216009	mutB_gene_product	100	0	P65488	Probable_methylmalonyl-CoA_mutase_large_subunit	COG1884	Sbm	Methylmalonyl-CoA_mutase,_N-terminal_domain/subunit	I
gene_id_1135	100	99	1e-64	NP_216010	hypothetical_protein	99	3e-66	P0A5E9	Probable_antitoxin_MazE4	-	-	no_hits	X
gene_id_1136	105	99.05	5e-69	NP_216011	hypothetical_protein	99.05	1e-70	P64860	mRNA_interferase_MazF1	COG2337	MazF	Growth_inhibitor	T
gene_id_1137	336	99.7	0	ZP_07444453	arginine/ornithine_transport_system_ATPase	100	0	P63578	Probable_GTPase_Mb1533	COG1703	ArgK	Putative_periplasmic_protein_kinase_ArgK_and_related_GTPases_of_G3E_family	E
gene_id_1138	429	99.77	0	NP_216013	lipL_gene_product	-	-	-	-	COG1680	AmpC	Beta-lactamase_class_C_and_other_penicillin_binding_proteins	V
gene_id_1139	205	100	3e-151	ZP_07417846	methyltransferase	99.02	1e-151	P71779	Uncharacterized_protein_Rv1498c/MT1546	COG2226	UbiE	Methylase_involved_in_ubiquinone/menaquinone_biosynthesis	H
gene_id_1140	70	100	2e-43	NP_335999	hypothetical_protein	-	-	-	-	COG3360	COG3360	Uncharacterized_conserved_protein	S
gene_id_1141	118	99.15	9e-80	ZP_02551586	hypothetical_protein	-	-	-	-	-	-	no_hits	X
gene_id_1142	342	100	0	NP_216016	glycosyltransferase	100	0	P71781	Putative_glycosyltransferases	COG0463	WcaA	Glycosyltransferases_involved_in_cell_wall_biogenesis	M
gene_id_1143	273	100	0	ZP_02551588	hypothetical_protein	100	0	P67771	Uncharacterized_protein_Mb1539	COG5285	COG5285	Protein_involved_in_biosynthesis_of_mitomycin_antibiotics/polyketide_fumonisin	Q
gene_id_1144	299	100	0	NP_336003	hypothetical_protein	99.67	0	P71783	Uncharacterized_protein_Rv1502/MT1551	-	-	no_hits	X
gene_id_1145	146	100	1e-101	ZP_07668580	TDP-4-oxo-6-deoxy-D-glucose_transaminase	-	-	-	-	COG0399	WecE	Predicted_pyridoxal_phosphate-dependent_enzyme_apparently_involved_in_regulation_of_cell_wall_biogenesis	M
gene_id_1146	187	100	3e-134	YP_005360174	TDP-4-oxo-6-deoxy-D-glucose_transaminase	-	-	-	-	COG0399	WecE	Predicted_pyridoxal_phosphate-dependent_enzyme_apparently_involved_in_regulation_of_cell_wall_biogenesis	M
gene_id_1147	221	100	4e-161	ZP_06504636	conserved_hypothetical_protein	-	-	-	-	COG0110	WbbJ	Acetyltransferase_(isoleucine_patch_superfamily)	R
gene_id_1148	172	99.42	3e-120	NP_336005	hypothetical_protein	-	-	-	-	-	-	no_hits	X
gene_id_1149	231	99.57	1e-169	NP_216023	hypothetical_protein	99.57	3e-171	P71786	Uncharacterized_protein_Rv1507c/MT1555	-	-	no_hits	X
gene_id_1150	519	100	0	ZP_07431259	membrane_protein	-	-	-	-	-	-	no_hits	X
gene_id_1151	120	99.17	6e-83	YP_177649	hypothetical_protein	-	-	-	-	COG1089	Gmd	GDP-D-mannose_dehydratase	M
gene_id_1152	254	100	0	ZP_02551597	hypothetical_protein	100	0	P71788	Uncharacterized_protein_Rv1509/MT1557	-	-	no_hits	X
gene_id_1153	423	100	0	ZP_02551598	hypothetical_protein	100	0	P71789	Uncharacterized_protein_Rv1510/MT1558/MT1560	-	-	no_hits	X
gene_id_1154	340	100	0	NP_336014	GDP-D-mannose_dehydratase	61.42	4e-146	P93031	GDP-mannose_4,6_dehydratase_2	COG1089	Gmd	GDP-D-mannose_dehydratase	M
gene_id_1155	322	100	0	NP_216028	epiA_gene_product	57.83	2e-133	Q9LMU0	Putative_GDP-L-fucose_synthase_2	COG0451	WcaG	Nucleoside-diphosphate-sugar_epimerases	MG
gene_id_1156	243	100	5e-175	NP_216029	hypothetical_protein	-	-	-	-	-	-	no_hits	X
gene_id_1157	262	99.62	0	NP_216030	hypothetical_protein	99.62	0	P71793	Uncharacterized_glycosyltransferase_Rv1514c/MT1564	COG0463	WcaA	Glycosyltransferases_involved_in_cell_wall_biogenesis	M
gene_id_1158	284	100	0	ZP_04925072	conserved_hypothetical_protein	-	-	-	-	COG2227	UbiG	2-polyprenyl-3-methyl-5-hydroxy-6-metoxy-1,4-benzoquinol_methylase	H
gene_id_1159	328	100	0	NP_216032	sugar_transferase	63.21	2e-138	P64864	Uncharacterized_protein_Mb1547	COG0463	WcaA	Glycosyltransferases_involved_in_cell_wall_biogenesis	M
gene_id_1160	243	100	2e-162	NP_336020	hypothetical_protein	-	-	-	-	-	-	no_hits	X
gene_id_1161	311	100	0	EGE50081	LOW_QUALITY_PROTEIN:_hypothetical_protein	100	0	Q50590	Uncharacterized_protein_Rv1518/MT1568	COG0463	WcaA	Glycosyltransferases_involved_in_cell_wall_biogenesis	M
gene_id_1162	60	98.33	2e-33	ZP_02551608	hypothetical_protein	-	-	-	-	COG0399	WecE	Predicted_pyridoxal_phosphate-dependent_enzyme_apparently_involved_in_regulation_of_cell_wall_biogenesis	M
gene_id_1163	357	99.72	0	ZP_06504654	sugar_transferase	99.42	0	P64864	Uncharacterized_protein_Mb1547	COG0463	WcaA	Glycosyltransferases_involved_in_cell_wall_biogenesis	M
gene_id_1164	584	100	0	NP_216037	fadD25_gene_product	100	0	Q50586	Putative_fatty-acid--CoA_ligase_fadD25	COG0318	CaiC	Acyl-CoA_synthetases_(AMP-forming)/AMP-acid_ligases_II	IQ
gene_id_1165	1178	99.83	0	YP_003032424	transmembrane_transporter_mmpL12	99.83	0	Q50585	Putative_membrane_protein_mmpL12	COG2409	COG2409	Predicted_drug_exporters_of_the_RND_superfamily	R
gene_id_1166	250	100	0	ZP_04925079	hypothetical_protein	59.76	5e-97	Q7TXK3	Phthiotriol/phenolphthiotriol_dimycocerosates_methyltransferase	COG2226	UbiE	Methylase_involved_in_ubiquinone/menaquinone_biosynthesis	H
gene_id_1167	414	100	0	NP_216040	glycosyltransferase	100	0	P64866	Uncharacterized_glycosyltransferase_Mb1551	COG1819	COG1819	Glycosyl_transferases,_related_to_UDP-glucuronosyltransferase	GC
gene_id_1168	253	100	0	ZP_04925081	rhamnosyl_transferase_wbbL2	100	0	P64868	Uncharacterized_protein_Mb1552	COG1216	COG1216	Predicted_glycosyltransferases	R
gene_id_1169	426	100	0	NP_216042	glycosyltransferase	100	0	P64870	Uncharacterized_protein_Mb1553c	COG1819	COG1819	Glycosyl_transferases,_related_to_UDP-glucuronosyltransferase	GC
gene_id_1170	2087	99.95	0	YP_005909244	polyketide_synthase_pks2	69.85	0	Q7TVK8	Phthioceranic/hydroxyphthioceranic_acid_synthase	COG3321	COG3321	Polyketide_synthase_modules_and_related_proteins	Q
gene_id_1171	93	-	-	-	-	-	-	-	-	-	-	no_hits	X
gene_id_1172	584	99.83	0	NP_216045	fadD24_gene_product	68.66	0	Q50586	Putative_fatty-acid--CoA_ligase_fadD25	COG0318	CaiC	Acyl-CoA_synthetases_(AMP-forming)/AMP-acid_ligases_II	IQ
gene_id_1173	367	100	0	NP_216046	adh_gene_product	100	0	O53904	Probable_alcohol_dehydrogenase_adh	COG1063	Tdh	Threonine_dehydrogenase_and_related_Zn-dependent_dehydrogenases	ER
gene_id_1174	188	100	1e-132	NP_216047	hypothetical_protein	-	-	-	-	COG2128	COG2128	Uncharacterized_conserved_protein	S
gene_id_1175	144	100	8e-102	NP_216048	hypothetical_protein	-	-	-	-	COG2050	PaaI	Uncharacterized_protein,_possibly_involved_in_aromatic_compounds_catabolism	Q
gene_id_1176	375	100	0	NP_216049	hypothetical_protein	100	0	O06179	Putative_monooxygenase_Rv1533	COG2070	COG2070	Dioxygenases_related_to_2-nitropropane_dioxygenase	R
gene_id_1177	225	99.11	1e-153	NP_216050	transcriptional_regulator	-	-	-	-	COG1309	AcrR	Transcriptional_regulator	K
gene_id_1178	78	100	1e-46	NP_216051	hypothetical_protein	-	-	-	-	-	-	no_hits	X
gene_id_1179	1041	100	0	EGB29096	isoleucyl-tRNA_synthetase_ileS	99.9	0	Q10765	Isoleucine--tRNA_ligase	COG0060	IleS	Isoleucyl-tRNA_synthetase	J
gene_id_1180	468	100	0	AAK45855	DNA-damage-inducible_protein_P,_putative	99.79	0	P63986	DNA_polymerase_IV_1	COG0389	DinP	Nucleotidyltransferase/DNA_polymerase_involved_in_DNA_repair	L
gene_id_1181	326	100	0	NP_216054	ansA_gene_product	100	0	P63628	Probable_L-asparaginase	COG0252	AnsB	L-asparaginase/archaeal_Glu-tRNAGln_amidotransferase_subunit_D	EJ
gene_id_1182	202	100	4e-136	YP_001287517	lipoprotein_signal_peptidase	99.5	3e-137	P65263	Lipoprotein_signal_peptidase	COG0597	LspA	Lipoprotein_signal_peptidase	MU
gene_id_1183	294	100	0	ZP_05141007	hypothetical_protein	100	0	P0A5T2	Uncharacterized_RNA_pseudouridine_synthase_Rv1540/MT1592	COG0564	RluA	Pseudouridylate_synthases,_23S_RNA-specific	J
gene_id_1184	185	100	7e-134	ZP_07012462	conserved_hypothetical_protein	93.4	6e-131	P65319	Putative_lipoprotein_lprI	COG4461	LprI	Uncharacterized_protein_conserved_in_bacteria,_putative_lipoprotein	S
gene_id_1185	136	100	8e-93	NP_216058	glbN_gene_product	100	2e-94	P0A592	Group_1_truncated_hemoglobin_glbN	COG2346	COG2346	Truncated_hemoglobins	R
gene_id_1186	341	100	0	NP_216059	fatty_acyl-CoA_reductase	100	0	P66780	Uncharacterized_oxidoreductase_Mb1570	COG0300	DltE	Short-chain_dehydrogenases_of_various_substrate_specificities	R
gene_id_1187	267	100	0	NP_216060	ketoacyl_reductase	-	-	-	-	COG0300	DltE	Short-chain_dehydrogenases_of_various_substrate_specificities	R
gene_id_1188	143	100	8e-97	NP_216062	hypothetical_protein	100	2e-98	P64874	Uncharacterized_protein_Mb1573	-	-	no_hits	X
gene_id_1189	1184	100	0	NP_216063	dnaE_gene_product	100	0	P63978	DNA_polymerase_III_subunit_alpha	COG0587	DnaE	DNA_polymerase_III,_alpha_subunit	L
gene_id_1190	681	100	0	NP_336052	PPE_family_protein	99.85	0	Q10778	Uncharacterized_PPE_family_protein_PPE21	COG5651	COG5651	PPE-repeat_proteins	N
gene_id_1191	134	100	1e-93	ZP_05141015	fatty-acid-CoA_ligase	100	2e-94	Q10777	Uncharacterized_protein_Rv1549/MT1599.1	COG1022	FAA1	Long-chain_acyl-CoA_synthetases_(AMP-forming)	I
gene_id_1192	462	100	0	NP_216066	fadD11_gene_product	100	0	Q10776	Putative_fatty-acid--CoA_ligase_fadD11	COG1022	FAA1	Long-chain_acyl-CoA_synthetases_(AMP-forming)	I
gene_id_1193	333	99.7	0	ZP_06504684	acyltransferase_plsB1	-	-	-	-	COG2937	PlsB	Glycerol-3-phosphate_O-acyltransferase	I
gene_id_1194	306	-	-	-	-	-	-	-	-	COG2937	PlsB	Glycerol-3-phosphate_O-acyltransferase	I
gene_id_1195	60	100	9e-35	ZP_05141018	hypothetical_protein	-	-	-	-	-	-	no_hits	X
gene_id_1196	583	100	0	NP_216068	frdA_gene_product	100	0	P64175	Fumarate_reductase_flavoprotein_subunit	COG1053	SdhA	Succinate_dehydrogenase/fumarate_reductase,_flavoprotein_subunit	C
gene_id_1197	241	100	2e-177	NP_216069	frdB_gene_product	100	5e-179	Q10761	Fumarate_reductase_iron-sulfur_subunit	COG0479	FrdB	Succinate_dehydrogenase/fumarate_reductase,_Fe-S_protein_subunit	C
gene_id_1198	126	100	4e-81	NP_336058	fumarate_reductase_subunit_C	99.21	3e-82	Q10762	Fumarate_reductase_subunit_C	COG3029	FrdC	Fumarate_reductase_subunit_C	C
gene_id_1199	125	100	4e-81	NP_216071	frdD_gene_product	100	1e-82	P67644	Fumarate_reductase_subunit_D	COG3080	FrdD	Fumarate_reductase_subunit_D	C
gene_id_1200	175	99.43	2e-121	YP_005909272	regulatory_protein	100	9e-123	P67437	Uncharacterized_HTH-type_transcriptional_regulator_Mb1581	COG1309	AcrR	Transcriptional_regulator	K
gene_id_1201	397	99.75	0	NP_216073	mmpL6_gene_product	99.75	0	Q10773	Putative_membrane_protein_mmpL6	COG2409	COG2409	Predicted_drug_exporters_of_the_RND_superfamily	R
gene_id_1202	126	100	6e-86	NP_216074	hypothetical_protein	100	2e-87	P64876	Putative_nitroreductase_Mb1584	-	-	no_hits	X
gene_id_1203	429	99.77	0	NP_216075	ilvA_gene_product	99.77	0	P66898	L-threonine_dehydratase_biosynthetic_IlvA	COG1171	IlvA	Threonine_dehydratase	E
gene_id_1204	67	100	7e-38	ZP_02549663	hypothetical_protein	100	2e-39	P64878	Uncharacterized_protein_Mb1586	COG5450	COG5450	Transcription_regulator_of_the_Arc/MetJ_class	K
gene_id_1205	134	100	7e-89	NP_216077	hypothetical_protein	100	2e-90	P64880	Probable_VapC_ribonuclease_Mb1587	COG1487	VapC	Predicted_nucleic_acid-binding_protein,_contains_PIN_domain	R
gene_id_1206	580	100	0	YP_177819	treZ_gene_product	100	0	Q10769	Malto-oligosyltrehalose_trehalohydrolase	COG0296	GlgB	1,4-alpha-glucan_branching_enzyme	G
gene_id_1207	765	100	0	NP_336067	maltooligosyl_trehalose_synthase	100	0	Q10768	Putative_maltooligosyl_trehalose_synthase	COG3280	TreY	Maltooligosyl_trehalose_synthase	G
gene_id_1208	721	100	0	ZP_07484520	maltooligosyltrehalose_synthase_treX	100	0	P0A4Y4	Glycogen_operon_protein_GlgX_homolog	COG1523	PulA	Type_II_secretory_pathway,_pullulanase_PulA_and_related_glycosidases	G
gene_id_1209	707	100	0	ZP_07414090	conserved_membrane_protein	-	-	-	-	COG1835	COG1835	Predicted_acyltransferases	I
gene_id_1210	230	100	1e-155	NP_336070	NLP/P60_family_protein	-	-	-	-	COG0791	Spr	Cell_wall-associated_hydrolases_(invasion-associated_proteins)	M
gene_id_1211	94	100	9e-61	ZP_05141033	hypothetical_protein	-	-	-	-	-	-	no_hits	X
gene_id_1212	449	100	0	ZP_04980483	adenosylmethionine-8-amino-7-oxononanoate_aminotransferase_bioA	100	0	P0A4X6	Adenosylmethionine-8-amino-7-oxononanoate_aminotransferase	COG0161	BioA	Adenosylmethionine-8-amino-7-oxononanoate_aminotransferase	H
gene_id_1213	386	100	0	NP_336073	8-amino-7-oxononanoate_synthase	100	0	P0A4X4	Putative_8-amino-7-oxononanoate_synthase/2-amino-3-ketobutyrate_coenzyme_A_ligase	COG0156	BioF	7-keto-8-aminopelargonate_synthetase_and_related_enzymes	H
gene_id_1214	226	99.56	2e-150	NP_336074	dithiobiotin_synthetase	99.56	5e-152	O52587	ATP-dependent_dethiobiotin_synthetase_BioD	COG0132	BioD	Dethiobiotin_synthetase	H
gene_id_1215	169	100	2e-114	NP_216087	hypothetical_protein	-	-	-	-	-	-	no_hits	X
gene_id_1216	320	99.38	0	ZP_05141038	13E12_repeat_family_protein	-	-	-	-	-	-	no_hits	X
gene_id_1217	365	100	0	ZP_04980486	biotin_synthetase_bioB	99.71	0	P0A506	Biotin_synthase	COG0502	BioB	Biotin_synthase_and_related_enzymes	H
gene_id_1218	79	100	1e-50	NP_216106	hypothetical_protein	100	4e-52	P64882	Uncharacterized_protein_Mb1616	-	-	no_hits	X
gene_id_1219	221	100	6e-152	ZP_07444536	hypothetical_protein	100	1e-132	P0A5F3	Uncharacterized_protein_Rv1591/MT1626	-	-	no_hits	X
gene_id_1220	446	100	0	ZP_07012495	conserved_hypothetical_protein	99.55	0	O06598	Probable_inactive_lipase_Rv1592c/MT1628	-	-	no_hits	X
gene_id_1221	236	100	8e-170	NP_216109	hypothetical_protein	-	-	-	-	COG1051	COG1051	ADP-ribose_pyrophosphatase	F
gene_id_1222	347	100	0	NP_216110	nadA_gene_product	100	0	P65498	Quinolinate_synthase_A	COG0379	NadA	Quinolinate_synthase	H
gene_id_1223	527	100	0	ZP_04925125	L-aspartate_oxidase_nadB	100	0	P65500	L-aspartate_oxidase	COG0029	NadB	Aspartate_oxidase	H
gene_id_1224	287	100	0	NP_336086	nicotinate-nucleotide_pyrophosphorylase	100	0	O06594	Nicotinate-nucleotide_pyrophosphorylase_[carboxylating]	COG0157	NadC	Nicotinate-nucleotide_pyrophosphorylase	H
gene_id_1225	252	99.6	0	NP_336087	hypothetical_protein	-	-	-	-	-	-	no_hits	X
gene_id_1226	122	100	8e-82	NP_216114	hypothetical_protein	-	-	-	-	-	-	no_hits	X
gene_id_1227	447	100	0	ZP_04925128	histidinol_dehydrogenase_hisD	99.77	0	P63951	Histidinol_dehydrogenase	COG0141	HisD	Histidinol_dehydrogenase	E
gene_id_1228	380	100	0	NP_336090	histidinol-phosphate_aminotransferase	100	0	P0A678	Histidinol-phosphate_aminotransferase	COG0079	HisC	Histidinol-phosphate/aromatic_aminotransferase_and_cobyric_acid_decarboxylase	E
gene_id_1229	210	100	2e-148	NP_216117	hisB_gene_product	100	4e-150	P64369	Imidazoleglycerol-phosphate_dehydratase	COG0131	HisB	Imidazoleglycerol-phosphate_dehydratase	E
gene_id_1230	206	99.51	8e-145	NP_336092	imidazole_glycerol_phosphate_synthase_subunit_HisH	99.51	2e-146	P59957	Imidazole_glycerol_phosphate_synthase_subunit_HisH	COG0118	HisH	Glutamine_amidotransferase	E
gene_id_1231	244	100	8e-169	NP_216119	hisA_gene_product	100	2e-170	A1KJ19	Phosphoribosyl_isomerase_A	COG0106	HisA	Phosphoribosylformimino-5-aminoimidazole_carboxamide_ribonucleotide_(ProFAR)_isomerase	E
gene_id_1232	270	100	0	NP_336094	inositol_monophosphatase	99.63	0	O53907	Probable_inositol_1-monophosphatase_ImpA	COG0483	SuhB	Archaeal_fructose-1,6-bisphosphatase_and_related_enzymes_of_inositol_monophosphatase_family	G
gene_id_1233	267	100	0	NP_216121	hisF_gene_product	100	0	O53908	Imidazole_glycerol_phosphate_synthase_subunit_HisF	COG0107	HisF	Imidazoleglycerol-phosphate_synthase	E
gene_id_1234	115	100	4e-78	NP_336096	phosphoribosyl-AMP_cyclohydrolase	100	1e-79	P0A5B3	Phosphoribosyl-AMP_cyclohydrolase	COG0139	HisI	Phosphoribosyl-AMP_cyclohydrolase	E
gene_id_1235	360	100	0	NP_216123	chaA_gene_product	-	-	-	-	COG0387	ChaA	Ca2+/H+_antiporter	P
gene_id_1236	154	100	4e-106	NP_216124	bcpB_gene_product	100	1e-107	O53911	Putative_peroxiredoxin_Rv1608c/MT1643	COG1225	Bcp	Peroxiredoxin	O
gene_id_1237	544	100	0	GAA45336	anthranilate_synthase_component_I	99.81	0	P67002	Anthranilate_synthase_component_1	COG0147	TrpE	Anthranilate/para-aminobenzoate_synthases_component_I	EH
gene_id_1238	219	100	4e-147	ZP_02552926	hypothetical_protein	-	-	-	-	-	-	no_hits	X
gene_id_1239	272	100	0	YP_005922866	trpC_gene_product	100	0	P0A632	Indole-3-glycerol_phosphate_synthase	COG0134	TrpC	Indole-3-glycerol_phosphate_synthase	E
gene_id_1240	421	100	0	NP_336102	tryptophan_synthase_subunit_beta	100	0	P66985	Tryptophan_synthase_beta_chain	COG0133	TrpB	Tryptophan_synthase_beta_chain	E
gene_id_1241	270	100	0	NP_216129	trpA_gene_product	100	0	P66981	Tryptophan_synthase_alpha_chain	COG0159	TrpA	Tryptophan_synthase_alpha_chain	E
gene_id_1242	468	100	0	YP_003032349	prolipoprotein_diacylglyceryl_transferase_lgt	100	0	O06131	Prolipoprotein_diacylglyceryl_transferase	COG0682	Lgt	Prolipoprotein_diacylglyceryltransferase	M
gene_id_1243	51	98.04	8e-27	NP_336105	hypothetical_protein	-	-	-	-	-	-	no_hits	X
gene_id_1244	131	100	2e-86	YP_005360268	hypothetical_protein	-	-	-	-	COG2314	XynA	Predicted_membrane_protein	S
gene_id_1245	132	100	1e-87	NP_216132	hypothetical_protein	-	-	-	-	-	-	no_hits	X
gene_id_1246	472	99.79	0	NP_216133	pykA_gene_product	99.79	0	O06134	Pyruvate_kinase	COG0469	PykF	Pyruvate_kinase	G
gene_id_1247	306	100	0	ZP_04925148	acyl-CoA_thioesterase_II_tesB1	-	-	-	-	COG1946	TesB	Acyl-CoA_thioesterase	I
gene_id_1248	484	99.79	0	NP_216135	hypothetical_protein	-	-	-	-	COG2898	COG2898	Uncharacterized_conserved_protein	S
gene_id_1249	576	100	0	NP_216136	cydC_gene_product	-	-	-	-	COG4987	CydC	ABC-type_transport_system_involved_in_cytochrome_bd_biosynthesis,_fused_ATPase_and_permease_components	CO
gene_id_1250	527	99.81	0	NP_216137	cydD_gene_product	-	-	-	-	COG4988	CydD	ABC-type_transport_system_involved_in_cytochrome_bd_biosynthesis,_ATPase_and_permease_components	CO
gene_id_1251	346	99.71	0	NP_216138	cydB_gene_product	-	-	-	-	COG1294	AppB	Cytochrome_bd-type_quinol_oxidase,_subunit_2	C
gene_id_1252	485	100	0	NP_336115	cytochrome_d_ubiquinol_oxidase,_subunit_I	-	-	-	-	COG1271	CydA	Cytochrome_bd-type_quinol_oxidase,_subunit_1	C
gene_id_1253	142	100	3e-88	YP_005909321	hypothetical_protein	-	-	-	-	COG3247	HdeD	Uncharacterized_conserved_protein	S
gene_id_1254	418	99.76	0	NP_855304	adenylate_cyclase	100	0	P0A4Y0	Adenylate_cyclase	COG2114	CyaA	Adenylate_cyclase,_family_3_(some_proteins_contain_HAMP_domain)	T
gene_id_1255	205	100	4e-141	NP_336118	response_regulator	100	1e-142	O06143	Probable_transcriptional_regulatory_protein_pdtaR	COG3707	AmiR	Response_regulator_with_putative_antiterminator_output_domain	T
gene_id_1256	400	100	0	NP_216143	lipid-transfer_protein	-	-	-	-	COG0183	PaaJ	Acetyl-CoA_acetyltransferase	I
gene_id_1257	163	99.39	3e-114	NP_216144	hypothetical_protein	-	-	-	-	COG1545	COG1545	Predicted_nucleic-acid-binding_protein_containing_a_Zn-ribbon	R
gene_id_1258	904	99.89	0	ZP_06505312	DNA_polymerase_I_polA	99.67	0	P0A550	DNA_polymerase_I	COG0749	PolA	DNA_polymerase_I_-_3'-5'_exonuclease_and_polymerase_domains	L
gene_id_1259	481	100	0	NP_216146	rpsA_gene_product	100	0	O06147	30S_ribosomal_protein_S1	COG0539	RpsA	Ribosomal_protein_S1	J
gene_id_1260	407	100	0	NP_216147	coaE_gene_product	100	0	P63827	Dephospho-CoA_kinase	COG2320	GrpB	Uncharacterized_conserved_protein	S
gene_id_1261	147	99.32	4e-101	NP_216148	hypothetical_protein	-	-	-	-	COG2306	COG2306	Uncharacterized_conserved_protein	S
gene_id_1262	758	100	0	ZP_06509556	excinuclease_ABC_subunit_B_uvrB	99.86	0	P67423	UvrABC_system_protein_B	COG0556	UvrB	Helicase_subunit_of_the_DNA_excision_repair_complex	L
gene_id_1263	471	99.79	0	NP_855313	drug_efflux_membrane_protein	99.58	0	O06151	Probable_multidrug-efflux_transporter_Rv1634/MT1670	COG2814	AraJ	Arabinose_efflux_permease	G
gene_id_1264	565	100	0	NP_336127	hypothetical_protein	-	-	-	-	COG5305	COG5305	Predicted_membrane_protein	S
gene_id_1265	146	100	1e-97	NP_216152	TB15.3_gene_product	100	3e-99	O06153	Universal_stress_protein_Rv1636/MT1672	COG0589	UspA	Universal_stress_protein_UspA_and_related_nucleotide-binding_proteins	T
gene_id_1266	244	100	3e-175	ZP_06513102	metallo-beta-lactamase_superfamily_protein	-	-	-	-	COG0491	GloB	Zn-dependent_hydrolases,_including_glyoxylases	R
gene_id_1267	972	99.9	0	NP_336130	excinuclease_ABC_subunit_A	99.79	0	P63381	UvrABC_system_protein_A	COG0178	UvrA	Excinuclease_ATPase_subunit	L
gene_id_1268	85	100	3e-53	NP_336131	hypothetical_protein	-	-	-	-	-	-	no_hits	X
gene_id_1269	489	100	0	NP_216155	hypothetical_protein	-	-	-	-	COG0627	COG0627	Predicted_esterase	R
gene_id_1270	1083	99.91	0	EGB29014	lysyl-tRNA_synthetase_2_lysX	100	0	C6DS31	Lysylphosphatidylglycerol_biosynthesis_bifunctional_protein_LysX	COG1190	LysU	Lysyl-tRNA_synthetase_(class_II)	J
gene_id_1271	173	100	4e-122	NP_336134	translation_initiation_factor_IF-3	100	1e-123	P65136	Translation_initiation_factor_IF-3	COG0290	InfC	Translation_initiation_factor_3_(IF-3)	J
gene_id_1272	64	100	8e-37	NP_216158	rpmI_gene_product	100	2e-38	P66272	50S_ribosomal_protein_L35	COG0291	RpmI	Ribosomal_protein_L35	J
gene_id_1273	129	100	7e-85	NP_216159	rplT_gene_product	100	2e-86	P66106	50S_ribosomal_protein_L20	COG0292	RplT	Ribosomal_protein_L20	J
gene_id_1274	260	99.62	8e-177	NP_336137	rRNA_methylase	-	-	-	-	COG0566	SpoU	rRNA_methylases	J
gene_id_1275	351	100	0	NP_216161	hypothetical_protein	-	-	-	-	COG3662	COG3662	Uncharacterized_protein_conserved_in_bacteria	S
gene_id_1276	310	100	0	NP_336139	PE_family_protein	-	-	-	-	-	-	no_hits	X
gene_id_1277	304	100	0	NP_216163	hypothetical_protein	-	-	-	-	COG2114	CyaA	Adenylate_cyclase,_family_3_(some_proteins_contain_HAMP_domain)	T
gene_id_1278	268	100	0	NP_216164	transmembrane_protein	-	-	-	-	-	-	no_hits	X
gene_id_1279	352	99.72	0	YP_005909345	phenylalanyl-tRNA_synthetase_subunit_alpha	100	0	Q7VEV4	Phenylalanine--tRNA_ligase_alpha_subunit	COG0016	PheS	Phenylalanyl-tRNA_synthetase_alpha_subunit	J
gene_id_1280	831	100	0	NP_216166	pheT_gene_product	100	0	P94985	Phenylalanine--tRNA_ligase_beta_subunit	COG0072	PheT	Phenylalanyl-tRNA_synthetase_beta_subunit	J
gene_id_1281	649	-	-	-	-	-	-	-	-	-	-	no_hits	X
gene_id_1282	341	-	-	-	-	-	-	-	-	-	-	no_hits	X
gene_id_1283	347	100	0	NP_216168	argC_gene_product	100	0	P63563	N-acetyl-gamma-glutamyl-phosphate_reductase	COG0002	ArgC	Acetylglutamate_semialdehyde_dehydrogenase	E
gene_id_1284	404	99.75	0	NP_216169	argJ_gene_product	99.75	0	P63572	Arginine_biosynthesis_bifunctional_protein_ArgJ	COG1364	ArgJ	N-acetylglutamate_synthase_(N-acetylornithine_aminotransferase)	E
gene_id_1285	294	99.66	0	NP_216170	argB_gene_product	99.66	0	P0A4Y6	Acetylglutamate_kinase	COG0548	ArgB	Acetylglutamate_kinase	E
gene_id_1286	400	100	0	NP_216171	argD_gene_product	100	0	P63569	Acetylornithine_aminotransferase	COG4992	ArgD	Ornithine/acetylornithine_aminotransferase	E
gene_id_1287	307	100	0	2I6U	Chain_A,_Crystal_Structure_Of_Ornithine_Carbamoyltransferase_Complexed_With_Carbamoyl_Phosphate_And_L-Norvaline_From_Mycobacterium_Tuberculosis_(Rv1656)_At_2.2_A	99.67	0	P0A5M8	Ornithine_carbamoyltransferase	COG0078	ArgF	Ornithine_carbamoyltransferase	E
gene_id_1288	170	100	7e-113	YP_001287620	arginine_repressor	100	3e-114	P0A4Y8	Arginine_repressor	COG1438	ArgR	Arginine_repressor	K
gene_id_1289	398	100	0	NP_216174	argG_gene_product	100	0	P63643	Argininosuccinate_synthase	COG0137	ArgG	Argininosuccinate_synthase	E
gene_id_1290	470	99.79	0	NP_216175	argH_gene_product	99.79	0	P0A4Z0	Argininosuccinate_lyase	COG0165	ArgH	Argininosuccinate_lyase	E
gene_id_1291	353	99.72	0	NP_216176	pks10_gene_product	99.72	0	Q7VEV2	Polyketide_synthase-like_Pks10	COG3424	BcsA	Predicted_naringenin-chalcone_synthase	Q
gene_id_1292	2126	99.91	0	ZP_07012569	polyketide_synthase_pks7	58.12	0	Q7TXK8	Phenolphthiocerol_synthesis_polyketide_synthase_type_I_Pks15/1	COG3321	COG3321	Polyketide_synthase_modules_and_related_proteins	Q
gene_id_1293	1602	100	0	NP_336155	polyketide_synthase	62.45	0	Q7TXK8	Phenolphthiocerol_synthesis_polyketide_synthase_type_I_Pks15/1	COG3321	COG3321	Polyketide_synthase_modules_and_related_proteins	Q
gene_id_1294	510	99.8	0	ZP_02551497	putative_polyketide_synthase_Pks17	-	-	-	-	COG1028	FabG	Dehydrogenases_with_different_specificities_(related_to_short-chain_alcohol_dehydrogenases)	IQR
gene_id_1295	1017	99.8	0	ZP_06432866	polyketide_synthase_pks9	-	-	-	-	COG3321	COG3321	Polyketide_synthase_modules_and_related_proteins	Q
gene_id_1296	353	100	0	YP_005909361	chalcone_synthase	100	0	Q7VEU7	Alpha-pyrone_synthesis_polyketide_synthase-like_Pks11	COG3424	BcsA	Predicted_naringenin-chalcone_synthase	Q
gene_id_1297	436	100	0	NP_336159	P450_heme-thiolate_protein	99.77	0	P63720	Putative_cytochrome_P450_139	COG2124	CypX	Cytochrome_P450	Q
gene_id_1298	591	100	0	ZP_06454564	ABC_transporter,_ATP-binding_protein	-	-	-	-	COG0488	Uup	ATPase_components_of_ABC_transporters_with_duplicated_ATPase_domains	R
gene_id_1299	360	100	0	NP_216683	transposase	99.64	0	P59800	Putative_transposase_for_insertion_sequence_element_IS986/IS6110	COG2801	Tra5	Transposase_and_inactivated_derivatives	L
gene_id_1300	127	100	4e-78	NP_216186	hypothetical_protein	-	-	-	-	COG2343	COG2343	Uncharacterized_protein_conserved_in_bacteria	S
gene_id_1301	130	100	1e-85	YP_003032291	hypothetical_protein	-	-	-	-	-	-	no_hits	X
gene_id_1302	443	99.77	0	NP_216188	integral_membrane_transport_protein	-	-	-	-	COG2814	AraJ	Arabinose_efflux_permease	G
gene_id_1303	310	100	0	NP_216189	hypothetical_protein	-	-	-	-	COG1305	COG1305	Transglutaminase-like_enzymes,_putative_cysteine_proteases	E
gene_id_1304	218	100	4e-152	NP_216190	transcriptional_regulatory_protein	-	-	-	-	COG0607	PspE	Rhodanese-related_sulfurtransferase	P
gene_id_1305	48	-	-	-	-	-	-	-	-	-	-	no_hits	X
gene_id_1306	244	100	2e-172	NP_216191	transcriptional_regulatory_protein	-	-	-	-	COG0664	Crp	cAMP-binding_proteins_-_catabolite_gene_activator_and_regulatory_subunit_of_cAMP-dependent_protein_kinases	T
gene_id_1307	187	100	1e-132	NP_336169	hypothetical_protein	-	-	-	-	-	-	no_hits	X
gene_id_1308	153	100	5e-107	NP_216193	dsbF_gene_product	55.22	8e-42	P0A618	Soluble_secreted_antigen_MPT53	COG0526	TrxA	Thiol-disulfide_isomerase_and_thioredoxins	OC
gene_id_1309	302	100	0	NP_336172	hypothetical_protein	-	-	-	-	-	-	no_hits	X
gene_id_1310	374	99.73	0	ZP_07667019	acyl-CoA_dehydrogenase_fadE16	-	-	-	-	COG1960	CaiA	Acyl-CoA_dehydrogenases	I
gene_id_1311	274	100	0	NP_216196	hypothetical_protein	-	-	-	-	COG3221	PhnD	ABC-type_phosphate/phosphonate_transport_system,_periplasmic_component	P
gene_id_1312	331	100	0	NP_336175	MoaA-like_protein	-	-	-	-	COG0535	COG0535	Predicted_Fe-S_oxidoreductases	R
gene_id_1313	251	100	5e-170	NP_336176	AbpS-like_protein	-	-	-	-	-	-	no_hits	X
gene_id_1314	999	100	0	NP_336177	acyl-CoA_synthetase	-	-	-	-	COG3243	PhaC	Poly(3-hydroxyalkanoate)_synthetase	I
gene_id_1315	74	100	1e-42	NP_216200	hypothetical_protein	-	-	-	-	COG2835	COG2835	Uncharacterized_conserved_protein	S
gene_id_1316	163	100	2e-111	NP_216201	hypothetical_protein	-	-	-	-	-	-	no_hits	X
gene_id_1317	226	100	6e-157	ZP_07418026	conserved_membrane_protein	-	-	-	-	COG0842	COG0842	ABC-type_multidrug_transport_system,_permease_component	V
gene_id_1318	255	100	5e-180	NP_216203	ABC_transporter_ATP-binding_protein	-	-	-	-	COG1131	CcmA	ABC-type_multidrug_transport_system,_ATPase_component	V
gene_id_1319	203	100	1e-140	ZP_07440055	3-methyladenine_DNA_glycosylase_mpg	100	4e-142	P65413	Putative_3-methyladenine_DNA_glycosylase	COG2094	Mpg	3-methyladenine_DNA_glycosylase	L
gene_id_1320	421	100	0	NP_216205	tyrS_gene_product	100	0	P67612	Tyrosine--tRNA_ligase	COG0162	TyrS	Tyrosyl-tRNA_synthetase	J
gene_id_1321	127	100	7e-86	NP_216206	lprJ_gene_product	-	-	-	-	-	-	no_hits	X
gene_id_1322	250	99.6	9e-168	NP_216207	hypothetical_protein	-	-	-	-	-	-	no_hits	X
gene_id_1323	353	100	0	NP_216208	phosphatase	-	-	-	-	COG0647	NagD	Predicted_sugar_phosphatases_of_the_HAD_superfamily	G
gene_id_1324	58	100	1e-30	NP_216209	hypothetical_protein	-	-	-	-	-	-	no_hits	X
gene_id_1325	151	-	-	-	-	-	-	-	-	COG1189	COG1189	Predicted_rRNA_methylase	J
gene_id_1326	117	-	-	-	-	-	-	-	-	COG1189	COG1189	Predicted_rRNA_methylase	J
gene_id_1327	307	99.67	0	NP_216211	ppnK_gene_product	99.67	0	P0A5S6	Inorganic_polyphosphate/ATP-NAD_kinase	COG0061	nadF	Predicted_sugar_kinase	G
gene_id_1328	587	99.83	0	NP_216212	recN_gene_product	99.83	0	P0A5U6	DNA_repair_protein_recN	COG0497	RecN	ATPase_involved_in_DNA_repair	L
gene_id_1329	391	100	0	GAA45424	hypothetical_protein	-	-	-	-	COG4825	COG4825	Uncharacterized_membrane-anchored_protein_conserved_in_bacteria	S
gene_id_1330	314	100	0	NP_216214	hypothetical_protein	100	0	P64884	Probable_channel-forming_protein_Mb1724	-	-	no_hits	X
gene_id_1331	543	100	0	EGB28903	CTP_synthase_pyrG	100	0	P0A5U2	CTP_synthase	COG0504	PyrG	CTP_synthase_(UTP-ammonia_lyase)	F
gene_id_1332	207	99.52	2e-145	NP_216216	hypothetical_protein	-	-	-	-	COG0494	MutT	NTP_pyrophosphohydrolases_including_oxidative_damage_repair_enzymes	LR
gene_id_1333	311	100	0	NP_216217	xerD_gene_product	100	0	P67637	Tyrosine_recombinase_XerD	COG4974	XerD	Site-specific_recombinase_XerD	L
gene_id_1334	454	100	0	NP_216218	hypothetical_protein	100	0	P64885	Uncharacterized_protein_Rv1792c/MT1741/Mb1728c	-	-	no_hits	X
gene_id_1335	53	98.11	6e-29	ZP_06798879	hypothetical_protein	-	-	-	-	-	-	no_hits	X
gene_id_1337	233	100	2e-167	NP_336198	catechol-O-methyltransferase	-	-	-	-	COG4122	COG4122	Predicted_O-methyltransferase	R
gene_id_1338	556	100	0	NP_336199	amino_acid_permease	59.35	0	P0AAE1	D-serine/D-alanine/glycine_transporter	COG1113	AnsP	Gamma-aminobutyrate_permease_and_related_permeases	E
gene_id_1339	371	100	0	NP_855384	PPE_family_protein	99.73	0	Q79FL6	Uncharacterized_PPE_family_protein_PPE22	COG5651	COG5651	PPE-repeat_proteins	N
gene_id_1340	394	100	0	NP_336201	PPE_family_protein	100	0	Q7D842	Uncharacterized_PPE_family_protein_PPE23	COG5651	COG5651	PPE-repeat_proteins	N
gene_id_1341	55	100	3e-31	NP_336203	hypothetical_protein	-	-	-	-	-	-	no_hits	X
gene_id_1342	474	99.79	0	NP_216223	transmembrane_protein	-	-	-	-	COG0659	SUL1	Sulfate_permease_and_related_transporters_(MFS_superfamily)	P
gene_id_1343	287	100	0	ZP_05141166	initiation_inhibitor_protein	100	0	O33207	Uncharacterized_protein_Rv1708/MT1749	COG1192	Soj	ATPases_involved_in_chromosome_partitioning	D
gene_id_1344	278	99.64	0	NP_216225	hypothetical_protein	-	-	-	-	COG1354	scpA	Uncharacterized_conserved_protein	S
gene_id_1345	231	99.57	7e-159	NP_216226	hypothetical_protein	-	-	-	-	COG1386	scpB	Predicted_transcriptional_regulator_containing_the_HTH_domain	K
gene_id_1346	253	100	1e-177	NP_216227	hypothetical_protein	100	3e-179	P65843	Uncharacterized_RNA_pseudouridine_synthase_Mb1738	COG1187	RsuA	16S_rRNA_uridine-516_pseudouridylate_synthase_and_related_pseudouridylate_synthases	J
gene_id_1347	209	100	3e-141	NP_216228	cmk_gene_product	100	7e-143	P63804	Cytidylate_kinase	COG0283	Cmk	Cytidylate_kinase	F
gene_id_1348	463	99.78	0	NP_216229	engA_gene_product	99.78	0	P64058	GTPase_Der	COG1160	COG1160	Predicted_GTPases	R
gene_id_1349	267	100	0	NP_216230	oxidoreductase	100	0	O53927	Uncharacterized_oxidoreductase_Rv1714/MT1753.1	COG1028	FabG	Dehydrogenases_with_different_specificities_(related_to_short-chain_alcohol_dehydrogenases)	IQR
gene_id_1350	304	100	0	NP_336212	3-hydroxyacyl-CoA_dehydrogenase	-	-	-	-	COG1250	FadB	3-hydroxyacyl-CoA_dehydrogenase	I
gene_id_1351	276	100	0	NP_336213	hypothetical_protein	-	-	-	-	COG1878	COG1878	Predicted_metal-dependent_hydrolase	R
gene_id_1352	104	100	5e-67	NP_216233	hypothetical_protein	-	-	-	-	COG3837	COG3837	Uncharacterized_conserved_protein,_contains_double-stranded_beta-helix_domain	S
gene_id_1353	272	100	0	NP_216234	hypothetical_protein	-	-	-	-	COG3246	COG3246	Uncharacterized_conserved_protein	S
gene_id_1354	259	99.61	0	NP_216235	transcriptional_regulatory_protein	-	-	-	-	COG1414	IclR	Transcriptional_regulator	K
gene_id_1355	35	100	3e-15	NP_336217	hypothetical_protein	-	-	-	-	-	-	no_hits	X
gene_id_1356	40	97.5	5e-19	NP_336218	hypothetical_protein	-	-	-	-	-	-	no_hits	X
gene_id_1357	129	99.22	1e-85	NP_216236	hypothetical_protein	99.22	3e-87	P71978	Probable_ribonuclease_VapC12	COG4113	COG4113	Predicted_nucleic_acid-binding_protein,_contains_PIN_domain	R
gene_id_1358	75	100	1e-41	NP_336220	hypothetical_protein	100	3e-43	P71979	Putative_antitoxin_VapB12	-	-	no_hits	X
gene_id_1359	494	99.8	0	NP_216238	biotin_carboxylase-like_protein	-	-	-	-	COG0439	AccC	Biotin_carboxylase	I
gene_id_1360	415	99.76	0	NP_216239	hydrolase	-	-	-	-	COG1680	AmpC	Beta-lactamase_class_C_and_other_penicillin_binding_proteins	V
gene_id_1361	139	100	4e-98	NP_216240	hypothetical_protein	-	-	-	-	-	-	no_hits	X
gene_id_1362	236	99.15	4e-166	NP_216241	hypothetical_protein	-	-	-	-	COG1733	COG1733	Predicted_transcriptional_regulators	K
gene_id_1363	461	100	0	NP_216242	oxidoreductase	-	-	-	-	COG0277	GlcD	FAD/FMN-containing_dehydrogenases	C
gene_id_1364	189	100	4e-131	NP_216243	hypothetical_protein	-	-	-	-	-	-	no_hits	X
gene_id_1365	256	100	0	NP_216244	hypothetical_protein	-	-	-	-	-	-	no_hits	X
gene_id_1366	312	99.68	0	NP_216245	hypothetical_protein	99.68	0	Q7TZP5	Putative_S-adenosyl-L-methionine-dependent_methyltransferase_Mb1758c	COG3315	COG3315	O-Methyltransferase_involved_in_polyketide_biosynthesis	Q
gene_id_1367	517	99.81	0	ZP_07012638	penicillin-binding_protein	-	-	-	-	COG1680	AmpC	Beta-lactamase_class_C_and_other_penicillin_binding_proteins	V
gene_id_1368	518	100	0	NP_336231	succinate-semialdehyde_dehydrogenase	100	0	Q7TZP3	Putative_succinate-semialdehyde_dehydrogenase_[NADP(+)]_2	COG1012	PutA	NAD-dependent_aldehyde_dehydrogenases	C
gene_id_1369	182	100	3e-129	NP_216248	hypothetical_protein	-	-	-	-	COG1225	Bcp	Peroxiredoxin	O
gene_id_1370	210	100	8e-147	NP_855414	transmembrane_protein	99.52	1e-147	P71991	Probable_membrane_protein_Rv1733c/MT1774	-	-	no_hits	X
gene_id_1371	80	100	9e-51	NP_216250	hypothetical_protein	100	2e-52	P71992	Uncharacterized_protein_Rv1734c/MT1774.1	COG0508	AceF	Pyruvate/2-oxoglutarate_dehydrogenase_complex,_dihydrolipoamide_acyltransferase_(E2)_component,_and_related_enzymes	C
gene_id_1372	197	99.49	5e-135	NP_336235	hypothetical_protein	99.49	1e-136	P71993	Uncharacterized_membrane_protein_Rv1735c/MT1776	COG1275	TehA	Tellurite_resistance_protein_and_related_permeases	P
gene_id_1373	80	100	4e-49	NP_336236	hypothetical_protein	-	-	-	-	-	-	no_hits	X
gene_id_1374	652	99.85	0	NP_216252	narX_gene_product	99.85	0	P71994	Nitrate_reductase-like_protein_narX	COG5013	NarG	Nitrate_reductase_alpha_subunit	C
gene_id_1375	387	100	0	NP_216253	narK2_gene_product	100	0	P71995	Probable_nitrate/nitrite_transporter_narK2	COG2223	NarK	Nitrate/nitrite_transporter	P
gene_id_1376	110	100	9e-74	ZP_06505200	conserved_hypothetical_protein	100	2e-63	P64888	Uncharacterized_protein_Mb1767	-	-	no_hits	X
gene_id_1377	560	100	0	ZP_06505199	sulfate_transporter	99.64	0	P71997	Probable_sulfate_transporter_Rv1739c/MT1781	COG0659	SUL1	Sulfate_permease_and_related_transporters_(MFS_superfamily)	P
gene_id_1378	64	100	2e-35	ZP_07414265	antitoxin	100	5e-37	P71998	Putative_antitoxin_VapB34	COG4423	COG4423	Uncharacterized_protein_conserved_in_bacteria	S
gene_id_1379	82	100	3e-53	NP_216257	hypothetical_protein	100	9e-55	P71999	Putative_ribonuclease_VapC34	COG3742	COG3742	Uncharacterized_protein_conserved_in_bacteria	S
gene_id_1380	245	100	6e-178	ZP_07669134	hypothetical_protein	-	-	-	-	-	-	no_hits	X
gene_id_1381	566	100	0	ZP_07414267	transmembrane_serine/threonine-protein_kinase_E_pknE	100	0	P72001	Serine/threonine-protein_kinase_pknE	COG0515	SPS1	Serine/threonine_protein_kinase	RTKL
gene_id_1382	57	100	9e-33	ZP_02550919	hypothetical_protein	-	-	-	-	-	-	no_hits	X
gene_id_1383	133	100	2e-77	NP_336245	hypothetical_protein	-	-	-	-	-	-	no_hits	X
gene_id_1384	203	100	3e-146	NP_216261	idi_gene_product	100	8e-148	P72002	Isopentenyl-diphosphate_Delta-isomerase	COG1443	Idi	Isopentenyldiphosphate_isomerase	I
gene_id_1385	476	100	0	NP_216262	pknF_gene_product	100	0	P72003	Serine/threonine-protein_kinase_pknF	COG0515	SPS1	Serine/threonine_protein_kinase	RTKL
gene_id_1386	863	100	0	NP_336248	ABC_transporter_ATP-binding_protein	-	-	-	-	COG1131	CcmA	ABC-type_multidrug_transport_system,_ATPase_component	V
gene_id_1388	223	99.55	1e-153	ZP_04925268	hypothetical_protein	-	-	-	-	-	-	no_hits	X
gene_id_1389	163	100	1e-112	NP_216265	hypothetical_protein	-	-	-	-	-	-	no_hits	X
gene_id_1390	532	100	0	NP_216266	fadD1_gene_product	52.46	2e-158	B2HHZ8	Long-chain-fatty-acid--CoA_ligase_FadD17	COG0318	CaiC	Acyl-CoA_synthetases_(AMP-forming)/AMP-acid_ligases_II	IQ
gene_id_1391	412	100	0	YP_004745211	putative_oxidoreductase	-	-	-	-	COG0654	UbiH	2-polyprenyl-6-methoxyphenol_hydroxylase_and_related_FAD-dependent_oxidoreductases	HC
gene_id_1392	140	100	2e-94	ZP_02550908	hypothetical_protein	-	-	-	-	-	-	no_hits	X
gene_id_1393	137	-	-	-	-	-	-	-	-	-	-	no_hits	X
gene_id_1394	826	100	0	YP_001287714	PPE_family_protein	87.26	0	Q79FL2	Uncharacterized_PPE_family_protein_PPE24	COG5651	COG5651	PPE-repeat_proteins	N
gene_id_1395	335	-	-	-	-	-	-	-	-	-	-	no_hits	X
gene_id_1396	66	100	1e-35	ZP_06802364	hypothetical_protein	-	-	-	-	-	-	no_hits	X
gene_id_1397	49	97.96	2e-26	NP_336257	hypothetical_protein	-	-	-	-	-	-	no_hits	X
gene_id_1398	56	-	-	-	-	98.15	1e-29	P19772	Insertion_element_IS986_uncharacterized_6.6_kDa_protein	-	-	no_hits	X
gene_id_1399	294	99.66	0	NP_215885	transposase	99.64	0	P59800	Putative_transposase_for_insertion_sequence_element_IS986/IS6110	COG2801	Tra5	Transposase_and_inactivated_derivatives	L
gene_id_1400	44	97.73	6e-21	ZP_06960429	hypothetical_protein	-	-	-	-	-	-	no_hits	X
gene_id_1401	71	100	6e-45	ZP_06437124	LOW_QUALITY_PROTEIN:_transposase_for_insertion_sequence	-	-	-	-	-	-	no_hits	X
gene_id_1402	89	100	3e-53	ZP_02548977	hypothetical_protein	-	-	-	-	COG1937	COG1937	Uncharacterized_protein_conserved_in_bacteria	S
gene_id_1403	119	100	5e-79	NP_216283	hypothetical_protein	-	-	-	-	COG0599	COG0599	Uncharacterized_homolog_of_gamma-carboxymuconolactone_decarboxylase_subunit	S
gene_id_1404	602	-	-	-	-	-	-	-	-	-	-	no_hits	X
gene_id_1405	414	99.76	0	ZP_06505176	conserved_hypothetical_protein	-	-	-	-	COG3616	COG3616	Predicted_amino_acid_aldolase_or_racemase	E
gene_id_1406	401	100	0	ZP_07414316	hypothetical_protein	-	-	-	-	COG2234	Iap	Predicted_aminopeptidases	R
gene_id_1407	428	100	0	NP_216287	oxidoreductase	-	-	-	-	COG0277	GlcD	FAD/FMN-containing_dehydrogenases	C
gene_id_1408	94	100	9e-61	NP_216288	hypothetical_protein	-	-	-	-	-	-	no_hits	X
gene_id_1409	231	100	1e-158	ZP_07414319	transcriptional_regulator	-	-	-	-	COG1414	IclR	Transcriptional_regulator	K
gene_id_1410	196	99.49	3e-136	ZP_07012680	oxidoreductase	-	-	-	-	COG0277	GlcD	FAD/FMN-containing_dehydrogenases	C
gene_id_1411	198	100	4e-141	ZP_02550254	hypothetical_oxidoreductase	-	-	-	-	-	-	no_hits	X
gene_id_1412	272	99.63	0	NP_216291	hypothetical_protein	-	-	-	-	-	-	no_hits	X
gene_id_1413	186	99.46	2e-128	NP_216292	transcriptional_regulatory_protein	-	-	-	-	COG1309	AcrR	Transcriptional_regulator	K
gene_id_1414	168	100	4e-116	ZP_07012683	conserved_hypothetical_protein	-	-	-	-	COG2124	CypX	Cytochrome_P450	Q
gene_id_1415	168	99.4	5e-118	NP_336284	hypothetical_protein	-	-	-	-	-	-	no_hits	X
gene_id_1416	597	100	0	NP_216295	hypothetical_protein	-	-	-	-	-	-	no_hits	X
gene_id_1417	34	100	2e-15	ZP_02550248	hypothetical_protein	-	-	-	-	-	-	no_hits	X
gene_id_1418	187	100	1e-130	NP_216296	hypothetical_protein	-	-	-	-	-	-	no_hits	X
gene_id_1419	727	100	0	ZP_04925297	4-alpha-glucanotransferase_malQ	100	0	P65337	4-alpha-glucanotransferase	COG1640	MalQ	4-alpha-glucanotransferase	G
gene_id_1420	463	100	0	NP_855464	hypothetical_protein	100	0	O53933	ESX-5_secretion_system_protein_eccB5	-	-	no_hits	X
gene_id_1421	1391	100	0	NP_336289	FtsK/SpoIIIE_family_protein	100	0	Q8VJW6	ESX-5_secretion_system_protein_EccC5	COG1674	FtsK	DNA_segregation_ATPase_FtsK/SpoIIIE_and_related_proteins	D
gene_id_1422	393	100	0	ZP_06505161	cytochrome_P450_143	99.75	0	P63724	Putative_cytochrome_P450_143	COG2124	CypX	Cytochrome_P450	Q
gene_id_1423	57	100	8e-33	NP_216302	ferredoxin	-	-	-	-	COG1141	Fer	Ferredoxin	C
gene_id_1424	371	100	0	YP_001283117	PPE_family_protein	99.73	0	Q79FK8	Uncharacterized_PPE_family_protein_PPE25	COG5651	COG5651	PPE-repeat_proteins	N
gene_id_1425	99	100	1e-57	NP_336293	PE_family_protein	-	-	-	-	-	-	no_hits	X
gene_id_1426	393	100	0	YP_177835	PPE26_gene_product	60.55	8e-115	Q79FL6	Uncharacterized_PPE_family_protein_PPE22	COG5651	COG5651	PPE-repeat_proteins	N
gene_id_1427	267	100	0	NP_855468	PPE_family_protein	100	0	Q79FK8	Uncharacterized_PPE_family_protein_PPE25	COG5651	COG5651	PPE-repeat_proteins	N
gene_id_1428	53	-	-	-	-	-	-	-	-	-	-	no_hits	X
gene_id_1429	87	-	-	-	-	-	-	-	-	-	-	no_hits	X
gene_id_1430	43	100	3e-22	NP_336297	hypothetical_protein	-	-	-	-	-	-	no_hits	X
gene_id_1431	99	100	2e-57	NP_855472	PE_family_protein	-	-	-	-	-	-	no_hits	X
gene_id_1432	93	100	1e-61	NP_335504	hypothetical_protein	100	4e-63	O07932	Putative_ESAT-6-like_protein_10	-	-	no_hits	X
gene_id_1433	94	100	1e-60	NP_336299	hypothetical_protein	100	3e-62	P0A570	ESAT-6-like_protein_esxN	-	-	no_hits	X
gene_id_1434	300	100	0	NP_216310	hypothetical_protein	-	-	-	-	-	-	no_hits	X
gene_id_1435	478	100	0	NP_216311	hypothetical_protein	100	0	O53944	ESX-5_secretion_system_protein_eccD5	-	-	no_hits	X
gene_id_1436	585	100	0	NP_216312	mycP5_gene_product	-	-	-	-	COG1404	AprE	Subtilisin-like_serine_proteases	O
gene_id_1437	406	100	0	NP_216313	hypothetical_protein	100	0	O53946	ESX-5_secretion_system_protein_EccE5	-	-	no_hits	X
gene_id_1438	610	100	0	NP_216314	hypothetical_protein	100	0	P63745	Uncharacterized_protein_Mb1826	COG0464	SpoVK	ATPases_of_the_AAA+_class	O
gene_id_1439	63	100	9e-35	NP_216315	lppT_gene_product	-	-	-	-	-	-	no_hits	X
gene_id_1440	655	100	0	YP_177839	PPE28_gene_product	100	0	Q79FK2	Uncharacterized_PPE_family_protein_PPE28	COG5651	COG5651	PPE-repeat_proteins	N
gene_id_1441	423	100	0	NP_336308	PPE_family_protein	100	0	Q7D7X9	Uncharacterized_PPE_family_protein_PPE29	COG5651	COG5651	PPE-repeat_proteins	N
gene_id_1442	463	100	0	NP_855483	PPE_family_protein	100	0	P0A692	Uncharacterized_PPE_family_protein_PPE30	COG5651	COG5651	PPE-repeat_proteins	N
gene_id_1443	650	100	0	YP_001283132	PE-PGRS_family_protein	-	-	-	-	-	-	no_hits	X
gene_id_1444	105	100	4e-70	YP_004745266	hypothetical_protein	-	-	-	-	-	-	no_hits	X
gene_id_1445	99	100	2e-59	NP_336313	PE_family_protein	-	-	-	-	-	-	no_hits	X
gene_id_1446	403	100	0	NP_336314	PPE_family_protein	50	4e-80	Q79FL6	Uncharacterized_PPE_family_protein_PPE22	COG5651	COG5651	PPE-repeat_proteins	N
gene_id_1447	410	100	0	ZP_06802410	PPE_family_protein	99.51	0	Q79FJ6	Uncharacterized_PPE_family_protein_PPE32	COG5651	COG5651	PPE-repeat_proteins	N
gene_id_1448	468	100	0	ZP_06437167	PPE_family_protein	99.79	0	Q79FJ5	Uncharacterized_PPE_family_protein_PPE33	COG5651	COG5651	PPE-repeat_proteins	N
gene_id_1449	104	100	2e-66	NP_336317	hypothetical_protein	-	-	-	-	-	-	no_hits	X
gene_id_1450	234	100	1e-165	NP_216327	mgtC_gene_product	-	-	-	-	COG1285	SapB	Uncharacterized_membrane_protein	S
gene_id_1451	397	100	0	NP_855494	dehydrogenase	99.75	0	O07220	NADH_dehydrogenase-like_protein_Rv1812c/MT1860	COG1252	Ndh	NADH_dehydrogenase,_FAD-containing_subunit	C
gene_id_1452	143	100	2e-99	NP_216329	hypothetical_protein	100	4e-101	P64890	Uncharacterized_protein_Mb1843c	-	-	no_hits	X
gene_id_1453	314	99.68	0	NP_336321	sterol_desaturase-like_protein	100	0	P68434	C-5_sterol_desaturase	COG3000	ERG3	Sterol_desaturase	I
gene_id_1454	221	99.55	2e-157	NP_336322	hypothetical_protein	99.55	4e-159	P59981	Uncharacterized_protein_Mb1845	-	-	no_hits	X
gene_id_1455	228	100	2e-159	NP_216332	transcriptional_regulatory_protein	100	6e-161	P67439	Uncharacterized_HTH-type_transcriptional_regulator_Mb1846	-	-	no_hits	X
gene_id_1456	487	100	0	NP_216333	hypothetical_protein	-	-	-	-	COG1053	SdhA	Succinate_dehydrogenase/fumarate_reductase,_flavoprotein_subunit	C
gene_id_1457	94	-	-	-	-	-	-	-	-	-	-	no_hits	X
gene_id_1458	351	-	-	-	-	-	-	-	-	-	-	no_hits	X
gene_id_1459	620	100	0	ZP_04925328	hypothetical_protein	100	0	Q50614	Uncharacterized_ABC_transporter_ATP-binding_protein_Rv1819c/MT1867	COG4178	COG4178	ABC-type_uncharacterized_transport_system,_permease_and_ATPase_components	R
gene_id_1460	547	100	0	NP_216336	ilvG_gene_product	100	0	P66947	Probable_acetolactate_synthase	COG0028	IlvB	Thiamine_pyrophosphate-requiring_enzymes_acetolactate_synthase,_pyruvate_dehydrogenase_(cytochrome),_glyoxylate_carboligase,_phosphonopyruvate_decarboxylase	EH
gene_id_1461	778	99.87	0	ZP_02550364	preprotein_translocase_subunit_SecA	100	0	P66786	Protein_translocase_subunit_SecA_2	COG0653	SecA	Preprotein_translocase_subunit_SecA_(ATPase,_RNA_helicase)	U
gene_id_1462	209	100	4e-146	NP_216338	pgsA2_gene_product	100	1e-147	P63754	Putative_CDP-diacylglycerol--glycerol-3-phosphate_3-phosphatidyl-transferase	COG0558	PgsA	Phosphatidylglycerophosphate_synthase	I
gene_id_1463	309	99.68	0	NP_336330	hypothetical_protein	99.67	0	P64892	UPF0749_protein_Mb1854	COG3879	COG3879	Uncharacterized_protein_conserved_in_bacteria	S
gene_id_1464	110	100	1e-66	NP_216340	hypothetical_protein	100	3e-68	P64894	Uncharacterized_protein_Mb1855	COG3856	Sbp	Uncharacterized_conserved_protein_(small_basic_protein)	S
gene_id_1465	225	100	6e-155	YP_005909494	hypothetical_protein	100	5e-156	P64896	UPF0749_protein_Mb1856	COG3879	COG3879	Uncharacterized_protein_conserved_in_bacteria	S
gene_id_1466	134	99.25	3e-89	ZP_06505120	glycine_cleavage_system_protein_H	98.51	7e-90	Q50607	Glycine_cleavage_system_H_protein	COG0509	GcvH	Glycine_cleavage_system_H_protein_(lipoate-binding)	E
gene_id_1467	159	100	5e-109	NP_216343	cfp17_gene_product	100	1e-110	P64898	Uncharacterized_protein_Mb1858	COG1716	COG1716	FOG:_FHA_domain	T
gene_id_1468	247	99.6	8e-171	NP_216344	hypothetical_protein	99.6	2e-172	P67670	Uncharacterized_HTH-type_transcriptional_regulator_Mb1859	COG0789	SoxR	Predicted_transcriptional_regulators	K
gene_id_1469	164	100	3e-112	NP_216345	hypothetical_protein	100	8e-114	Q50604	Uncharacterized_protein_Rv1829/MT1877	COG1259	COG1259	Uncharacterized_conserved_protein	S
gene_id_1470	210	100	2e-149	NP_216346	hypothetical_protein	100	4e-151	P67672	Uncharacterized_HTH-type_transcriptional_regulator_Mb1861	COG0789	SoxR	Predicted_transcriptional_regulators	K
gene_id_1471	941	99.89	0	NP_216348	gcvB_gene_product	99.89	0	Q50601	Probable_glycine_dehydrogenase_[decarboxylating]	COG1003	GcvP	Glycine_cleavage_system_protein_P_(pyridoxal-binding),_C-terminal_domain	E
gene_id_1472	286	100	0	NP_216349	haloalkane_dehalogenase	100	0	P64304	Haloalkane_dehalogenase_2	COG0596	MhpC	Predicted_hydrolases_or_acyltransferases_(alpha/beta_hydrolase_superfamily)_	R
gene_id_1473	254	100	0	YP_005909503	hydrolase	100	0	Q50599	Uncharacterized_protein_Rv1834/MT1882	COG0596	MhpC	Predicted_hydrolases_or_acyltransferases_(alpha/beta_hydrolase_superfamily)_	R
gene_id_1474	602	100	0	ZP_07414390	hypothetical_protein	100	0	P0A5F5	Putative_serine_esterase_Rv1835c/MT1883	COG2936	COG2936	Predicted_acyl_esterases	R
gene_id_1475	677	100	0	NP_216352	hypothetical_protein	100	0	Q50597	Uncharacterized_protein_Rv1836c/MT1884	-	-	no_hits	X
gene_id_1476	741	100	0	NP_216353	glcB_gene_product	100	0	P0A5J4	Malate_synthase_G	COG2225	AceB	Malate_synthase	C
gene_id_1477	122	100	1e-81	NP_216354	hypothetical_protein	100	3e-83	P64902	Probable_VapC_ribonuclease_Mb1869c	COG1848	COG1848	Predicted_nucleic_acid-binding_protein,_contains_PIN_domain	R
gene_id_1478	87	100	6e-52	NP_216355	hypothetical_protein	100	2e-53	P95167	Putative_antitoxin_VapB13	-	-	no_hits	X
gene_id_1479	515	100	0	NP_336345	PE_PGRS_family_protein	100	0	Q50594	Uncharacterized_PE-PGRS_family_protein_PE_PGRS34	-	-	no_hits	X
gene_id_1480	345	100	0	NP_216357	hypothetical_protein	100	0	Q50593	Uncharacterized_protein_Rv1841c/MT1889	COG1253	TlyC	Hemolysins_and_related_proteins_containing_CBS_domains	R
gene_id_1481	455	99.78	0	NP_216358	hypothetical_protein	99.78	0	Q50592	UPF0053_protein_Rv1842c/MT1890	COG1253	TlyC	Hemolysins_and_related_proteins_containing_CBS_domains	R
gene_id_1482	461	100	0	NP_216359	guaB1_gene_product	100	0	P65173	Uncharacterized_oxidoreductase_Mb1874c	COG0516	GuaB	IMP_dehydrogenase/GMP_reductase	F
gene_id_1483	483	100	0	NP_336349	6-phosphogluconate_dehydrogenase	56.56	0	P80859	6-phosphogluconate_dehydrogenase,_decarboxylating_2	COG0362	Gnd	6-phosphogluconate_dehydrogenase	G
gene_id_1484	316	99.68	0	NP_216361	hypothetical_protein	-	-	-	-	COG0501	HtpX	Zn-dependent_protease_with_chaperone_function	O
gene_id_1485	138	100	3e-92	NP_216362	transcriptional_regulatory_protein	100	8e-94	P95163	Transcriptional_regulator_BlaI	COG3682	COG3682	Predicted_transcriptional_regulator	K
gene_id_1486	140	99.29	6e-97	NP_216363	hypothetical_protein	99.29	2e-98	P95162	Putative_esterase_Rv1847/MT1895	COG2050	PaaI	Uncharacterized_protein,_possibly_involved_in_aromatic_compounds_catabolism	Q
gene_id_1487	100	100	1e-63	YP_003032109	urease_gamma_subunit_ureA	100	6e-65	P0A676	Urease_subunit_gamma	COG0831	UreA	Urea_amidohydrolase_(urease)_gamma_subunit	E
gene_id_1488	104	100	2e-67	NP_216365	ureB_gene_product	100	5e-69	P0A662	Urease_subunit_beta	COG0832	UreB	Urea_amidohydrolase_(urease)_beta_subunit	E
gene_id_1489	577	100	0	NP_216366	ureC_gene_product	100	0	P0A660	Urease_subunit_alpha	COG0804	UreC	Urea_amidohydrolase_(urease)_alpha_subunit	E
gene_id_1490	211	100	2e-144	NP_216367	ureF_gene_product	100	6e-146	P50050	Urease_accessory_protein_UreF	COG0830	UreF	Urease_accessory_protein_UreF	O
gene_id_1491	224	100	9e-156	NP_216368	ureG_gene_product	100	2e-157	P0A664	Urease_accessory_protein_UreG	COG0378	HypB	Ni2+-binding_GTPase_involved_in_regulation_of_expression_and_maturation_of_urease_and_hydrogenase	OK
gene_id_1492	208	100	1e-142	YP_001287818	urease_accessory_protein_ureD	-	-	-	-	-	-	no_hits	X
gene_id_1493	446	99.78	0	ZP_02552610	NADH_dehydrogenase_ndh	-	-	-	-	COG1252	Ndh	NADH_dehydrogenase,_FAD-containing_subunit	C
gene_id_1494	307	99.02	0	ZP_07012756	hypothetical_oxidoreductase	-	-	-	-	COG2141	COG2141	Coenzyme_F420-dependent_N5,N10-methylene_tetrahydromethanopterin_reductase_and_related_flavin-dependent_oxidoreductases	C
gene_id_1495	225	100	1e-158	NP_216372	short-chain_dehydrogenase	100	3e-160	P95158	Putative_oxidoreductase_Rv1856c/MT1904	COG1028	FabG	Dehydrogenases_with_different_specificities_(related_to_short-chain_alcohol_dehydrogenases)	IQR
gene_id_1496	251	100	2e-177	NP_216373	modA_gene_product	100	4e-179	P0A5Y0	Molybdate-binding_protein	COG0725	ModA	ABC-type_molybdate_transport_system,_periplasmic_component	P
gene_id_1497	264	100	3e-175	NP_216374	modB_gene_product	100	9e-177	P0A624	Molybdenum_transport_system_permease_protein_modB	COG4149	ModC	ABC-type_molybdate_transport_system,_permease_component	P
gene_id_1498	369	100	0	NP_216375	modC_gene_product	100	0	P95155	Molybdenum_import_ATP-binding_protein_ModC	COG1118	CysA	ABC-type_sulfate/molybdate_transport_systems,_ATPase_component	P
gene_id_1499	100	100	3e-51	ZP_05141317	hypothetical_protein	-	-	-	-	-	-	no_hits	X
gene_id_1500	197	99.49	1e-134	ZP_05141318	hypothetical_protein	-	-	-	-	-	-	no_hits	X
gene_id_1501	101	100	2e-59	NP_216377	transmembrane_protein	-	-	-	-	COG2261	COG2261	Predicted_membrane_protein	S
gene_id_1502	346	100	0	NP_336368	zinc-binding_dehydrogenase	100	0	P95153	Probable_alcohol_dehydrogenase_AdhA	COG1064	AdhP	Zn-dependent_alcohol_dehydrogenases	R
gene_id_1503	240	100	1e-159	NP_216379	hypothetical_protein	-	-	-	-	-	-	no_hits	X
gene_id_1504	251	99.6	3e-180	NP_216380	hypothetical_protein	-	-	-	-	COG2258	COG2258	Uncharacterized_protein_conserved_in_bacteria	S
gene_id_1505	286	99.65	0	NP_216381	short-chain_dehydrogenase	-	-	-	-	COG4221	COG4221	Short-chain_alcohol_dehydrogenase_of_unknown_specificity	R
gene_id_1506	804	99.88	0	YP_001283195	hypothetical_protein	-	-	-	-	COG1804	CaiB	Predicted_acyl-CoA_transferases/carnitine_dehydratase	C
gene_id_1507	494	100	0	NP_216383	acetyl-CoA_acetyltransferase	-	-	-	-	COG0183	PaaJ	Acetyl-CoA_acetyltransferase	I
gene_id_1508	699	99.86	0	ZP_07012769	conserved_hypothetical_protein	-	-	-	-	COG0451	WcaG	Nucleoside-diphosphate-sugar_epimerases	MG
gene_id_1509	411	100	0	NP_216385	reductase	-	-	-	-	COG1251	NirB	NAD(P)H-nitrite_reductase	C
gene_id_1510	204	100	3e-143	ZP_02552629	hypothetical_protein	-	-	-	-	-	-	no_hits	X
gene_id_1511	125	100	2e-85	NP_216387	hypothetical_protein	-	-	-	-	-	-	no_hits	X
gene_id_1512	414	100	0	ZP_06505074	L-lactate_dehydrogenase_lldD2	99.52	0	P95143	Putative_L-lactate_dehydrogenase_[cytochrome]	COG1304	idi	L-lactate_dehydrogenase_(FMN-dependent)_and_related_alpha-hydroxy_acid_dehydrogenases	C
gene_id_1513	145	100	1e-102	NP_336379	hypothetical_protein	-	-	-	-	COG5579	COG5579	Uncharacterized_conserved_protein	S
gene_id_1514	234	99.57	3e-168	YP_001287839	hypothetical_protein	-	-	-	-	-	-	no_hits	X
gene_id_1515	147	100	1e-100	NP_216391	hypothetical_protein	-	-	-	-	-	-	no_hits	X
gene_id_1516	161	100	7e-113	NP_216392	bfrA_gene_product	100	2e-114	P63698	Bacterioferritin	COG2193	Bfr	Bacterioferritin_(cytochrome_b1)	P
gene_id_1517	687	100	0	NP_216393	hypothetical_protein	100	0	O07753	Uncharacterized_MFS-type_transporter_Rv1877/MT1926	COG2814	AraJ	Arabinose_efflux_permease	G
gene_id_1518	450	100	0	ZP_07414436	glutamine_synthetase_glnA3	-	-	-	-	COG0174	GlnA	Glutamine_synthetase	E
gene_id_1519	76	-	-	-	-	-	-	-	-	-	-	no_hits	X
gene_id_1520	56	-	-	-	-	98.15	1e-29	P19772	Insertion_element_IS986_uncharacterized_6.6_kDa_protein	-	-	no_hits	X
gene_id_1521	294	99.66	0	NP_215885	transposase	99.64	0	P59800	Putative_transposase_for_insertion_sequence_element_IS986/IS6110	COG2801	Tra5	Transposase_and_inactivated_derivatives	L
gene_id_1522	285	100	0	ZP_07012783	conserved_hypothetical_protein	-	-	-	-	COG2159	COG2159	Predicted_metal-dependent_hydrolase_of_the_TIM-barrel_fold	R
gene_id_1523	438	99.77	0	ZP_07012784	cytochrome_P450_140	99.54	0	P63722	Putative_cytochrome_P450_140	COG2124	CypX	Cytochrome_P450	Q
gene_id_1524	128	100	4e-89	ZP_07414439	lipoprotein_lppE	-	-	-	-	-	-	no_hits	X
gene_id_1525	277	100	0	NP_216398	short-chain_dehydrogenase	-	-	-	-	COG4221	COG4221	Short-chain_alcohol_dehydrogenase_of_unknown_specificity	R
gene_id_1526	158	100	1e-112	NP_336390	hypothetical_protein	-	-	-	-	-	-	no_hits	X
gene_id_1527	140	100	2e-93	EGB28749	resuscitation-promoting_factor_rpfC	-	-	-	-	-	-	no_hits	X
gene_id_1528	199	99.5	2e-138	NP_216401	chorismate_mutase	99.5	6e-140	O07746	Secreted_chorismate_mutase	COG1605	PheA	Chorismate_mutase	E
gene_id_1529	310	100	0	NP_336393	esterase,_,_antigen_85-B	100	0	P0C2T2	Antigen_85-B	COG0627	COG0627	Predicted_esterase	R
gene_id_1530	352	99.72	0	ZP_05141346	hypothetical_protein	-	-	-	-	-	-	no_hits	X
gene_id_1531	239	100	8e-168	NP_855572	transmembrane_protein	-	-	-	-	-	-	no_hits	X
gene_id_1532	59	98.31	7e-32	ZP_06952231	hypothetical_protein	-	-	-	-	-	-	no_hits	X
gene_id_1533	118	100	4e-75	NP_216405	hypothetical_protein	-	-	-	-	COG3315	COG3315	O-Methyltransferase_involved_in_polyketide_biosynthesis	Q
gene_id_1534	183	100	3e-128	NP_216406	hypothetical_protein	-	-	-	-	COG2353	COG2353	Uncharacterized_conserved_protein	S
gene_id_1535	142	99.3	3e-96	ZP_04980759	conserved_hypothetical_protein	-	-	-	-	-	-	no_hits	X
gene_id_1536	103	100	4e-65	NP_216408	hypothetical_protein	-	-	-	-	-	-	no_hits	X
gene_id_1537	72	100	2e-41	NP_216409	hypothetical_protein	-	-	-	-	-	-	no_hits	X
gene_id_1538	376	100	0	NP_216410	hypothetical_protein	-	-	-	-	COG2070	COG2070	Dioxygenases_related_to_2-nitropropane_dioxygenase	R
gene_id_1539	57	98.25	4e-32	BAL65880	hypothetical_protein	-	-	-	-	-	-	no_hits	X
gene_id_1541	384	100	0	NP_336403	zinc-binding_dehydrogenase	99.74	0	O07737	Probable_zinc-binding_alcohol_dehydrogenase_Rv1895	COG1063	Tdh	Threonine_dehydrogenase_and_related_Zn-dependent_dehydrogenases	ER
gene_id_1542	143	100	8e-96	NP_336405	D-tyrosyl-tRNA(Tyr)_deacylase	99.3	8e-97	P63996	D-tyrosyl-tRNA(Tyr)_deacylase	COG1490	Dtd	D-Tyr-tRNAtyr_deacylase	J
gene_id_1543	100	100	2e-62	NP_216414	hypothetical_protein	100	6e-64	P67120	UPF0045_protein_Mb1933	COG0011	COG0011	Uncharacterized_conserved_protein	S
gene_id_1544	173	-	-	-	-	-	-	-	-	COG2110	COG2110	Predicted_phosphatase_homologous_to_the_C-terminal_domain_of_histone_macroH2A1	R
gene_id_1545	49	100	2e-19	ZP_05141361	hypothetical_protein	-	-	-	-	-	-	no_hits	X
gene_id_1546	445	100	0	ZP_07012804	conserved_hypothetical_protein	-	-	-	-	COG2114	CyaA	Adenylate_cyclase,_family_3_(some_proteins_contain_HAMP_domain)	T
gene_id_1547	430	100	0	NP_216417	cinA_gene_product	100	0	P63776	CinA-like_protein	COG1058	CinA	Predicted_nucleotide-utilizing_enzyme_related_to_molybdopterin-biosynthesis_enzyme_MoeA	R
gene_id_1548	445	100	0	ZP_07414463	sialic_acid-transport_membrane_protein_nanT	-	-	-	-	COG2814	AraJ	Arabinose_efflux_permease	G
gene_id_1549	134	100	7e-87	NP_216419	hypothetical_protein	-	-	-	-	COG1950	COG1950	Predicted_membrane_protein	S
gene_id_1550	101	100	6e-66	EGB28692	hypothetical_protein	55.91	5e-28	Q11035	Uncharacterized_protein_Rv1365c/MT1411	COG1366	SpoIIAA	Anti-anti-sigma_regulatory_factor_(antagonist_of_anti-sigma_factor)	T
gene_id_1551	320	99.69	0	NP_216421	aao_gene_product	99.69	0	O07727	Probable_D-amino-acid_oxidase	COG0665	DadA	Glycine/D-amino_acid_oxidases_(deaminating)	E
gene_id_1552	130	100	1e-86	NP_336414	hypothetical_protein	-	-	-	-	-	-	no_hits	X
gene_id_1553	42	100	6e-21	ZP_06513380	hypothetical_protein	-	-	-	-	-	-	no_hits	X
gene_id_1554	175	100	2e-123	ZP_06517391	conserved_hypothetical_protein	-	-	-	-	-	-	no_hits	X
gene_id_1555	715	99.86	0	NP_855594	catalase-peroxidase-peroxynitritase_T_KATG	99.86	0	P46817	Catalase-peroxidase	COG0376	KatG	Catalase_(peroxidase_I)	P
gene_id_1556	147	100	5e-102	NP_216425	furA_gene_product	99.32	4e-103	P0A582	Ferric_uptake_regulation_protein	COG0735	Fur	Fe2+/Zn2+_uptake_regulation_proteins	P
gene_id_1557	201	100	3e-139	NP_336419	phosphatidylethanolamine-binding_protein	100	1e-140	P67223	UPF0098_protein_Mb1945c	COG1881	COG1881	Phospholipid-binding_protein	R
gene_id_1558	164	100	5e-110	NP_336420	phosphatidylethanolamine-binding_protein	100	1e-111	P67225	UPF0098_protein_Mb1946c	COG1881	COG1881	Phospholipid-binding_protein	R
gene_id_1559	334	100	0	NP_855598	oxidoreductase_FADB5	-	-	-	-	COG0604	Qor	NADPH:quinone_reductase_and_related_Zn-dependent_oxidoreductases	CR
gene_id_1560	250	99.6	5e-177	NP_216429	hypothetical_protein	-	-	-	-	COG0491	GloB	Zn-dependent_hydrolases,_including_glyoxylases	R
gene_id_1561	135	100	2e-92	NP_216430	hypothetical_protein	-	-	-	-	-	-	no_hits	X
gene_id_1562	766	100	0	GAA45619	isocitrate_lyase	86.89	0	P46831	Isocitrate_lyase	COG2224	AceA	Isocitrate_lyase	C
gene_id_1563	155	99.35	5e-94	EGB28703	PPE_family_protein	-	-	-	-	-	-	no_hits	X
gene_id_1564	561	-	-	-	-	-	-	-	-	COG5651	COG5651	PPE-repeat_proteins	N
gene_id_1565	481	100	0	ZP_06505027	predicted_protein	-	-	-	-	COG5651	COG5651	PPE-repeat_proteins	N
gene_id_1566	1013	100	0	ZP_07012821	predicted_protein	65.06	0	Q79FL2	Uncharacterized_PPE_family_protein_PPE24	COG5651	COG5651	PPE-repeat_proteins	N
gene_id_1567	154	100	7e-106	NP_336428	hypothetical_protein	-	-	-	-	-	-	no_hits	X
gene_id_1568	254	100	0	YP_005909583	hypothetical_protein	-	-	-	-	COG0204	PlsC	1-acyl-sn-glycerol-3-phosphate_acyltransferase	I
gene_id_1569	423	100	0	NP_216437	lppF_gene_product	-	-	-	-	COG0560	SerB	Phosphoserine_phosphatase	E
gene_id_1570	236	-	-	-	-	-	-	-	-	COG1680	AmpC	Beta-lactamase_class_C_and_other_penicillin_binding_proteins	V
gene_id_1571	360	100	0	NP_216683	transposase	99.64	0	P59800	Putative_transposase_for_insertion_sequence_element_IS986/IS6110	COG2801	Tra5	Transposase_and_inactivated_derivatives	L
gene_id_1572	115	-	-	-	-	-	-	-	-	-	-	no_hits	X
gene_id_1573	409	100	0	ZP_07012826	lipase_LipD	-	-	-	-	COG1680	AmpC	Beta-lactamase_class_C_and_other_penicillin_binding_proteins	V
gene_id_1574	126	100	1e-79	NP_216440	hypothetical_protein	-	-	-	-	-	-	no_hits	X
gene_id_1575	620	100	0	NP_336434	fatty-acid--CoA_ligase	-	-	-	-	COG0318	CaiC	Acyl-CoA_synthetases_(AMP-forming)/AMP-acid_ligases_II	IQ
gene_id_1576	159	100	2e-108	NP_216442	mpt63_gene_product	100	6e-110	P0A5Q2	Immunogenic_protein_MPT63	-	-	no_hits	X
gene_id_1577	258	99.61	0	NP_336437	hypothetical_protein	-	-	-	-	COG3361	COG3361	Uncharacterized_conserved_protein	S
gene_id_1578	255	100	0	NP_216444	short-chain_dehydrogenase	-	-	-	-	COG1028	FabG	Dehydrogenases_with_different_specificities_(related_to_short-chain_alcohol_dehydrogenases)	IQR
gene_id_1579	214	99.53	5e-149	NP_216445	hypothetical_protein	-	-	-	-	-	-	no_hits	X
gene_id_1580	174	100	2e-120	NP_216446	hypothetical_protein	-	-	-	-	COG4977	COG4977	Transcriptional_regulator_containing_an_amidase_domain_and_an_AraC-type_DNA-binding_HTH_domain	K
gene_id_1581	76	100	7e-47	ZP_02552832	transcriptional_regulatory_protein	-	-	-	-	COG4977	COG4977	Transcriptional_regulator_containing_an_amidase_domain_and_an_AraC-type_DNA-binding_HTH_domain	K
gene_id_1582	130	100	7e-89	ZP_02552831	hypothetical_protein	-	-	-	-	COG4977	COG4977	Transcriptional_regulator_containing_an_amidase_domain_and_an_AraC-type_DNA-binding_HTH_domain	K
gene_id_1583	165	100	2e-113	NP_216448	tpx_gene_product	100	5e-115	P66953	Probable_thiol_peroxidase	COG2077	Tpx	Peroxiredoxin	O
gene_id_1584	363	99.72	0	NP_216449	fadE18_gene_product	-	-	-	-	COG1960	CaiA	Acyl-CoA_dehydrogenases	I
gene_id_1585	409	99.76	0	ZP_07012837	FadE17_protein	-	-	-	-	COG1960	CaiA	Acyl-CoA_dehydrogenases	I
gene_id_1586	318	100	0	NP_216451	echA13_gene_product	-	-	-	-	COG1024	CaiD	Enoyl-CoA_hydratase/carnithine_racemase	I
gene_id_1587	369	100	0	ZP_06505504	monooxygenase	-	-	-	-	COG2141	COG2141	Coenzyme_F420-dependent_N5,N10-methylene_tetrahydromethanopterin_reductase_and_related_flavin-dependent_oxidoreductases	C
gene_id_1588	839	100	0	NP_216453	oxygenase	-	-	-	-	COG0543	UbiB	2-polyprenylphenol_hydroxylase_and_related_flavodoxin_oxidoreductases	HC
gene_id_1589	356	100	0	2E3J	Chain_A,_The_Crystal_Structure_Of_Epoxide_Hydrolase_B_(Rv1938)_From_Mycobacterium_Tuberculosis_At_2.1_Angstrom	-	-	-	-	COG0596	MhpC	Predicted_hydrolases_or_acyltransferases_(alpha/beta_hydrolase_superfamily)_	R
gene_id_1590	171	99.42	2e-119	NP_216455	oxidoreductase	-	-	-	-	COG1853	COG1853	Conserved_protein/domain_typically_associated_with_flavoprotein_oxygenases,_DIM6/NTAB_family	R
gene_id_1591	137	-	-	-	-	-	-	-	-	COG0108	RibB	3,4-dihydroxy-2-butanone_4-phosphate_synthase	H
gene_id_1592	203	100	4e-141	ZP_06450253	riboflavin_biosynthesis_protein_ribA1	-	-	-	-	COG0807	RibA	GTP_cyclohydrolase_II	H
gene_id_1593	256	99.61	3e-178	NP_216457	short-chain_type_dehydrogenase/reductase	-	-	-	-	COG1028	FabG	Dehydrogenases_with_different_specificities_(related_to_short-chain_alcohol_dehydrogenases)	IQR
gene_id_1594	117	99.15	4e-72	NP_336450	hypothetical_protein	99.08	6e-68	P95272	Toxin_MazF5	COG2337	MazF	Growth_inhibitor	T
gene_id_1595	125	99.2	1e-82	NP_216459	hypothetical_protein	99.2	2e-84	P95271	Antitoxin_MazE5	-	-	no_hits	X
gene_id_1596	161	100	4e-113	ZP_02552818	hypothetical_protein	-	-	-	-	-	-	no_hits	X
gene_id_1597	454	100	0	NP_336453	hypothetical_protein	100	0	P95269	Uncharacterized_protein_Rv1945/MT1995	-	-	no_hits	X
gene_id_1599	72	100	1e-44	ZP_05141411	hypothetical_protein	-	-	-	-	-	-	no_hits	X
gene_id_1600	133	99.25	1e-92	NP_216463	hypothetical_protein	-	-	-	-	-	-	no_hits	X
gene_id_1601	60	98.33	4e-34	ZP_05141413	hypothetical_protein	-	-	-	-	-	-	no_hits	X
gene_id_1602	116	100	9e-79	NP_855633	hypothetical_protein	-	-	-	-	-	-	no_hits	X
gene_id_1603	300	100	0	ZP_06521481	conserved_hypothetical_protein	-	-	-	-	-	-	no_hits	X
gene_id_1604	63	98.41	4e-39	ZP_07012853	conserved_hypothetical_protein	-	-	-	-	-	-	no_hits	X
gene_id_1605	98	100	3e-59	NP_216467	hypothetical_protein	-	-	-	-	-	-	no_hits	X
gene_id_1606	75	100	1e-44	NP_336460	hypothetical_protein	98.59	8e-43	P95262	Putative_antitoxin_VapB14	COG4691	StbC	Plasmid_stability_protein	R
gene_id_1607	103	99.03	3e-68	NP_216469	hypothetical_protein	99.03	7e-70	P95261	Probable_ribonuclease_VapC14	COG1487	VapC	Predicted_nucleic_acid-binding_protein,_contains_PIN_domain	R
gene_id_1608	117	100	3e-80	YP_003032000	toxin	100	1e-81	P95259	Toxin_HigB	COG4679	COG4679	Phage-related_protein	S
gene_id_1609	143	99.3	2e-98	ZP_07493693	antitoxin	100	6e-100	P95258	Antitoxin_HigA	-	-	no_hits	X
gene_id_1610	181	100	4e-126	NP_216473	hypothetical_protein	100	1e-127	P95257	SecB-like_chaperone_Rv1957	-	-	no_hits	X
gene_id_1611	98	98.98	2e-65	NP_216475	hypothetical_protein	98.98	4e-67	P95255	Toxin_ParE1	COG3668	ParE	Plasmid_stabilization_system_protein	R
gene_id_1612	83	98.8	1e-49	NP_216476	hypothetical_protein	98.8	4e-51	P67299	Antitoxin_ParD	COG3609	COG3609	Predicted_transcriptional_regulators_containing_the_CopG/Arc/MetJ_DNA-binding_domain	K
gene_id_1613	113	100	4e-74	ZP_02552799	hypothetical_protein	-	-	-	-	-	-	no_hits	X
gene_id_1614	35	100	1e-16	NP_336469	hypothetical_protein	-	-	-	-	-	-	no_hits	X
gene_id_1615	135	99.26	7e-86	NP_216478	hypothetical_protein	99.26	2e-87	P95252	Probable_ribonuclease_VapC35	COG1848	COG1848	Predicted_nucleic_acid-binding_protein,_contains_PIN_domain	R
gene_id_1616	90	98.89	2e-55	NP_336471	hypothetical_protein	98.89	4e-57	P0CW28	Antitoxin_VapB35	COG4118	Phd	Antitoxin_of_toxin-antitoxin_stability_system	D
gene_id_1617	387	100	0	NP_216479	mce3R_gene_product	-	-	-	-	COG1309	AcrR	Transcriptional_regulator	K
gene_id_1618	45	97.78	1e-22	NP_336473	hypothetical_protein	-	-	-	-	-	-	no_hits	X
gene_id_1619	85	98.82	2e-53	YP_001283295	hypothetical_protein	-	-	-	-	-	-	no_hits	X
gene_id_1620	265	100	0	YP_003031989	hypothetical_protein	-	-	-	-	COG0767	Ttg2B	ABC-type_transport_system_involved_in_resistance_to_organic_solvents,_permease_component	Q
gene_id_1621	258	100	2e-179	ZP_02552790	hypothetical_integral_membrane_protein_yrbE3B	-	-	-	-	COG0767	Ttg2B	ABC-type_transport_system_involved_in_resistance_to_organic_solvents,_permease_component	Q
gene_id_1622	416	99.76	0	YP_005909619	MCE-family_protein_mce3A	-	-	-	-	COG1463	Ttg2C	ABC-type_transport_system_involved_in_resistance_to_organic_solvents,_periplasmic_component	Q
gene_id_1623	359	100	0	NP_216483	mce3B_gene_product	-	-	-	-	COG1463	Ttg2C	ABC-type_transport_system_involved_in_resistance_to_organic_solvents,_periplasmic_component	Q
gene_id_1624	414	100	0	NP_336480	virulence_factor_mce_family_protein	-	-	-	-	COG1463	Ttg2C	ABC-type_transport_system_involved_in_resistance_to_organic_solvents,_periplasmic_component	Q
gene_id_1625	413	100	0	EGB28583	MCE-family_protein_mce3D	-	-	-	-	COG1463	Ttg2C	ABC-type_transport_system_involved_in_resistance_to_organic_solvents,_periplasmic_component	Q
gene_id_1626	377	99.73	0	NP_216486	lprM_gene_product	-	-	-	-	COG1463	Ttg2C	ABC-type_transport_system_involved_in_resistance_to_organic_solvents,_periplasmic_component	Q
gene_id_1627	437	100	0	NP_336483	virulence_factor_mce_family_protein	-	-	-	-	COG1463	Ttg2C	ABC-type_transport_system_involved_in_resistance_to_organic_solvents,_periplasmic_component	Q
gene_id_1628	187	100	8e-132	NP_216488	mce_associated_membrane_protein	-	-	-	-	-	-	no_hits	X
gene_id_1629	160	99.38	4e-108	NP_216489	MCE_associated_membrane_protein	99.38	1e-109	O53974	Outer_membrane_protein_Rv1973/MT2024.1	-	-	no_hits	X
gene_id_1630	125	99.2	5e-85	NP_216490	hypothetical_protein	-	-	-	-	-	-	no_hits	X
gene_id_1631	221	100	6e-159	NP_216491	hypothetical_protein	-	-	-	-	-	-	no_hits	X
gene_id_1632	40	97.5	6e-19	NP_336488	hypothetical_protein	-	-	-	-	-	-	no_hits	X
gene_id_1633	128	100	5e-85	ZP_02552778	hypothetical_protein	-	-	-	-	-	-	no_hits	X
gene_id_1634	93	98.92	9e-61	ZP_06802590	hypothetical_protein	-	-	-	-	-	-	no_hits	X
gene_id_1635	52	-	-	-	-	-	-	-	-	-	-	no_hits	X
gene_id_1636	163	100	5e-108	ZP_06505462	PE_family_protein	-	-	-	-	-	-	no_hits	X
gene_id_1637	69	98.55	2e-41	ZP_06450295	predicted_protein	-	-	-	-	-	-	no_hits	X
gene_id_1638	249	99.6	1e-176	ZP_06433206	conserved_hypothetical_protein	-	-	-	-	-	-	no_hits	X
gene_id_1639	248	100	8e-176	ZP_06433207	conserved_hypothetical_protein	-	-	-	-	-	-	no_hits	X
gene_id_1640	89	100	4e-55	ZP_06433208	predicted_protein	-	-	-	-	COG0050	TufB	GTPases_-_translation_elongation_factors	J
gene_id_1641	59	98.31	1e-32	ZP_06433209	dehydrogenase	-	-	-	-	COG2130	COG2130	Putative_NADP-dependent_oxidoreductases	R
gene_id_1642	348	100	0	NP_216493	hypothetical_protein	-	-	-	-	COG0501	HtpX	Zn-dependent_protease_with_chaperone_function	O
gene_id_1643	282	100	0	ZP_06505457	conserved_hypothetical_protein	-	-	-	-	COG2226	UbiE	Methylase_involved_in_ubiquinone/menaquinone_biosynthesis	H
gene_id_1644	461	100	0	ZP_07414548	permease	99.78	0	Q10875	Uncharacterized_transporter_Rv1979c/MT2031	COG0531	PotE	Amino_acid_transporters	E
gene_id_1645	228	100	2e-166	NP_336493	hypothetical_protein	99.56	2e-167	P0A5Q4	Immunogenic_protein_MPT64	-	-	no_hits	X
gene_id_1646	322	100	0	NP_336494	ribonucleotide-diphosphate_reductase_subunit_beta	100	0	Q10840	Ribonucleoside-diphosphate_reductase_subunit_beta_nrdF1	COG0208	NrdF	Ribonucleotide_reductase,_beta_subunit	F
gene_id_1647	139	100	1e-95	NP_216498	hypothetical_protein	100	2e-97	P0A652	Probable_ribonuclease_VapC36	COG3742	COG3742	Uncharacterized_protein_conserved_in_bacteria	S
gene_id_1648	86	100	4e-53	P0CW35	Putative_antitoxin_VapB36	100	1e-54	P0CW35	Putative_antitoxin_VapB36	COG4423	COG4423	Uncharacterized_protein_conserved_in_bacteria	S
gene_id_1649	558	99.82	0	YP_177854	PE_PGRS35_gene_product	99.82	0	Q10873	Uncharacterized_PE-PGRS_family_protein_PE_PGRS35	-	-	no_hits	X
gene_id_1650	217	100	1e-152	ZP_07414554	cutinase_cfp21	100	5e-154	P63880	Probable_cutinase_Mb2006c	-	-	no_hits	X
gene_id_1651	76	100	2e-46	NP_336499	hypothetical_protein	100	4e-48	A5U406	UPF0235_protein_MRA_1997	COG1872	COG1872	Uncharacterized_conserved_protein	S
gene_id_1652	303	100	0	NP_216501	chromosome_replication_initiation_inhibitor_protein	100	0	P67666	Uncharacterized_HTH-type_transcriptional_regulator_Mb2007c	COG0583	LysR	Transcriptional_regulator	K
gene_id_1653	199	99.5	3e-134	NP_216502	hypothetical_protein	99.5	7e-136	P64904	Putative_amino-acid_transporter_Mb2008	COG1279	COG1279	Lysine_efflux_permease	R
gene_id_1654	49	97.96	2e-18	BAL65981	hypothetical_protein	-	-	-	-	-	-	no_hits	X
gene_id_1655	150	100	1e-98	NP_216504	methyltransferase	-	-	-	-	COG0030	KsgA	Dimethyladenosine_transferase_(rRNA_methylation)	J
gene_id_1656	186	99.46	2e-131	NP_216505	hypothetical_protein	99.46	4e-133	P64908	Uncharacterized_protein_Mb2011c	COG5654	COG5654	Uncharacterized_conserved_protein	S
gene_id_1657	113	100	1e-74	NP_216506	transcriptional_regulatory_protein	100	3e-76	P64910	Uncharacterized_protein_Mb2012c	-	-	no_hits	X
gene_id_1658	85	100	7e-55	ZP_02552760	hypothetical_protein	-	-	-	-	-	-	no_hits	X
gene_id_1659	114	99.12	1e-73	NP_216507	hypothetical_protein	99.12	4e-75	P64912	mRNA_interferase_MazF2	COG2337	MazF	Growth_inhibitor	T
gene_id_1660	82	100	4e-52	NP_336510	CopG_family_DNA-binding_protein	100	1e-53	P0CL58	Antitoxin_MazE2	-	-	no_hits	X
gene_id_1661	771	99.87	0	NP_216508	ctpG_gene_product	99.87	0	P63690	Probable_cation-transporting_ATPase_G	COG2217	ZntA	Cation_transport_ATPase	P
gene_id_1662	90	100	2e-52	ZP_02552755	hypothetical_protein	98.89	2e-53	P64914	Uncharacterized_protein_Mb2016c	-	-	no_hits	X
gene_id_1663	118	100	6e-77	NP_216510	transcriptional_regulatory_protein	100	1e-78	P67732	HTH-type_transcriptional_regulator_CmtR	COG0640	ArsR	Predicted_transcriptional_regulators	K
gene_id_1664	255	99.61	0	NP_216511	hypothetical_protein	99.61	0	P64916	Uncharacterized_protein_Mb2018	COG3945	COG3945	Uncharacterized_conserved_protein	S
gene_id_1665	317	100	0	NP_216512	hypothetical_protein	100	0	P0A5F7	Universal_stress_protein_Rv1996/MT2052	COG0589	UspA	Universal_stress_protein_UspA_and_related_nucleotide-binding_proteins	T
gene_id_1666	887	100	0	NP_216513	ctpF_gene_product	100	0	P63688	Probable_cation-transporting_ATPase_F	COG0474	MgtA	Cation_transport_ATPase	P
gene_id_1667	258	100	0	NP_216514	hypothetical_protein	100	0	Q10859	Uncharacterized_protein_Rv1998c/MT2054	COG2513	PrpB	PEP_phosphonomutase_and_related_enzymes	G
gene_id_1668	440	100	0	ZP_06505431	integral_membrane_protein	99.77	0	P63350	Uncharacterized_transporter_Mb2022c	COG0531	PotE	Amino_acid_transporters	E
gene_id_1669	480	100	0	ZP_07414573	hypothetical_protein	100	0	P64918	Uncharacterized_protein_Mb2023	-	-	no_hits	X
gene_id_1670	250	99.6	0	NP_216517	hypothetical_protein	99.6	0	Q10856	Uncharacterized_protein_Rv2001/MT2057	COG3884	FatA	Acyl-ACP_thioesterase	I
gene_id_1671	278	100	0	YP_005909656	20-beta-hydroxysteroid_dehydrogenase_fabG3	100	0	P69166	3-alpha-(or_20-beta)-hydroxysteroid_dehydrogenase	COG1028	FabG	Dehydrogenases_with_different_specificities_(related_to_short-chain_alcohol_dehydrogenases)	IQR
gene_id_1672	235	99.57	5e-164	ZP_02552746	hypothetical_protein	100	2e-165	P64920	Uncharacterized_protein_Mb2026c	COG2226	UbiE	Methylase_involved_in_ubiquinone/menaquinone_biosynthesis	H
gene_id_1673	65	100	3e-37	ZP_02552745	hypothetical_protein	-	-	-	-	-	-	no_hits	X
gene_id_1674	498	100	0	NP_336523	hypothetical_protein	100	0	P0A5F9	Uncharacterized_protein_Rv2004c/MT2060	COG2187	COG2187	Uncharacterized_protein_conserved_in_bacteria	S
gene_id_1675	295	100	0	NP_216521	hypothetical_protein	100	0	P64922	Universal_stress_protein_Mb2028c	COG0589	UspA	Universal_stress_protein_UspA_and_related_nucleotide-binding_proteins	T
gene_id_1676	1327	99.85	0	ZP_06517500	trehalose-6-phosphate_phosphatase_otsB1	99.92	0	Q10850	Uncharacterized_glycosyl_hydrolase_Rv2006/MT2062	COG1554	ATH1	Trehalose_and_maltose_hydrolases_(possible_phosphorylases)	G
gene_id_1677	114	99.12	1e-75	NP_216523	fdxA_gene_product	99.12	3e-77	P64123	Ferredoxin	COG1146	COG1146	Ferredoxin	C
gene_id_1678	389	100	0	ZP_02552740	hypothetical_protein	100	0	P64924	Uncharacterized_protein_Mb2031c	COG1373	COG1373	Predicted_ATPase_(AAA+_superfamily)	R
gene_id_1679	75	100	3e-44	NP_216525	hypothetical_protein	100	7e-46	Q10848	Antitoxin_VapB15	COG5450	COG5450	Transcription_regulator_of_the_Arc/MetJ_class	K
gene_id_1680	132	100	1e-87	NP_216526	hypothetical_protein	100	3e-89	P64926	Probable_VapC_ribonuclease_Mb2033	COG1487	VapC	Predicted_nucleic_acid-binding_protein,_contains_PIN_domain	R
gene_id_1681	143	100	7e-94	NP_216527	hypothetical_protein	100	2e-95	P64928	Uncharacterized_protein_Mb2034c	COG1846	MarR	Transcriptional_regulators	K
gene_id_1682	144	100	4e-102	NP_216528	hypothetical_protein	100	1e-103	P64930	Uncharacterized_protein_Mb2035	COG5562	COG5562	Phage_envelope_protein	R
gene_id_1683	206	99.51	7e-142	NP_336533	IS1607_transposase	-	-	-	-	-	-	no_hits	X
gene_id_1684	196	99.49	4e-137	NP_336534	IS1607_transposase	-	-	-	-	COG3547	COG3547	Transposase_and_inactivated_derivatives	L
gene_id_1685	401	100	0	ZP_06437377	conserved_hypothetical_protein	-	-	-	-	-	-	no_hits	X
gene_id_1686	203	100	2e-145	YP_001287986	hypothetical_protein	-	-	-	-	-	-	no_hits	X
gene_id_1687	346	100	0	NP_336537	DNA-binding_protein	-	-	-	-	COG2856	COG2856	Predicted_Zn_peptidase	E
gene_id_1688	242	99.59	2e-172	YP_003031930	hypothetical_protein	-	-	-	-	COG2442	COG2442	Uncharacterized_conserved_protein	S
gene_id_1689	138	99.28	4e-96	NP_216535	hypothetical_protein	-	-	-	-	-	-	no_hits	X
gene_id_1690	95	100	4e-62	ZP_02552728	hypothetical_protein	-	-	-	-	COG4889	COG4889	Predicted_helicase	R
gene_id_1691	94	100	1e-59	NP_216537	transcriptional_regulatory_protein	-	-	-	-	-	-	no_hits	X
gene_id_1692	138	99.28	5e-96	ZP_05141492	hypothetical_protein	-	-	-	-	COG4683	COG4683	Uncharacterized_protein_conserved_in_bacteria	S
gene_id_1693	119	100	3e-75	NP_336543	hypothetical_protein	-	-	-	-	-	-	no_hits	X
gene_id_1694	78	100	2e-48	NP_336545	hypothetical_protein	-	-	-	-	-	-	no_hits	X
gene_id_1695	298	100	0	NP_855698	hypothetical_protein	-	-	-	-	-	-	no_hits	X
gene_id_1696	1606	99.88	0	NP_336547	helicase	-	-	-	-	COG4889	COG4889	Predicted_helicase	R
gene_id_1697	332	100	0	NP_216541	hypothetical_protein	-	-	-	-	COG0053	MMT1	Predicted_Co/Zn/Cd_cation_transporters	P
gene_id_1698	294	100	0	NP_216542	hypothetical_protein	100	0	O53472	Universal_stress_protein_Rv2026c/MT2085	COG0589	UspA	Universal_stress_protein_UspA_and_related_nucleotide-binding_proteins	T
gene_id_1699	558	100	0	NP_216543	histidine_kinase_response_regulator	100	0	O53473	Hypoxia_sensor_histidine_kinase_response_regulator_dosT	COG4585	COG4585	Signal_transduction_histidine_kinase	T
gene_id_1700	279	100	0	NP_216544	hypothetical_protein	100	0	O53474	Universal_stress_protein_Rv2028c/MT2087	-	-	no_hits	X
gene_id_1701	339	100	0	NP_216545	pfkB_gene_product	100	0	O86352	Putative_phosphofructokinase_PfkB	COG1105	FruK	Fructose-1-phosphate_kinase_and_related_fructose-6-phosphate_kinase_(PfkB)	G
gene_id_1702	681	99.85	0	NP_216546	hypothetical_protein	99.85	0	O53475	Uncharacterized_protein_Rv2030c/MT2089	COG2312	COG2312	Erythromycin_esterase_homolog	R
gene_id_1703	144	100	3e-99	NP_216547	hspX_gene_product	100	7e-101	P0A5B7	Alpha-crystallin	COG0071	IbpA	Molecular_chaperone_(small_heat_shock_protein)	O
gene_id_1704	331	100	0	NP_336556	hypothetical_protein	100	0	O53476	Putative_NAD(P)H_nitroreductase_acg	-	-	no_hits	X
gene_id_1705	280	99.64	0	NP_216549	hypothetical_protein	-	-	-	-	-	-	no_hits	X
gene_id_1706	107	99.07	1e-68	NP_216550	ArsR_family_transcriptional_regulator	-	-	-	-	COG0640	ArsR	Predicted_transcriptional_regulators	K
gene_id_1707	162	100	2e-115	NP_216551	hypothetical_protein	-	-	-	-	-	-	no_hits	X
gene_id_1708	213	100	2e-150	NP_216552	hypothetical_protein	-	-	-	-	-	-	no_hits	X
gene_id_1709	324	99.69	0	NP_336562	hypothetical_protein	-	-	-	-	COG1752	RssA	Predicted_esterase_of_the_alpha-beta_hydrolase_superfamily	R
gene_id_1710	357	100	0	NP_216554	sugar-transport_ATP-binding_protein_ABC_transporter	53.46	1e-122	Q7NRX5	sn-glycerol-3-phosphate_import_ATP-binding_protein_UgpC	COG3839	MalK	ABC-type_sugar_transport_systems,_ATPase_components	G
gene_id_1711	280	99.64	0	NP_336564	sugar_ABC_transporter_permease	-	-	-	-	COG0395	UgpE	ABC-type_sugar_transport_system,_permease_component	G
gene_id_1712	287	100	0	YP_005909696	sugar-transport_integral_membrane_protein_ABC_transporter	-	-	-	-	COG1175	UgpA	ABC-type_sugar_transport_systems,_permease_components	G
gene_id_1713	439	100	0	NP_216557	sugar-binding_lipoprotein	-	-	-	-	COG1653	UgpB	ABC-type_sugar_transport_system,_periplasmic_component	G
gene_id_1714	265	100	0	ZP_07414615	nuclear_transport_factor_2_(NTF2)_domain_protein	-	-	-	-	-	-	no_hits	X
gene_id_1715	186	99.46	4e-131	NP_216559	pncA_gene_product	-	-	-	-	COG1335	PncA	Amidases_related_to_nicotinamidase	Q
gene_id_1716	105	100	6e-68	YP_001288014	hypothetical_protein	-	-	-	-	-	-	no_hits	X
gene_id_1717	501	100	0	NP_216561	lipT_gene_product	-	-	-	-	COG2272	PnbA	Carboxylesterase_type_B	I
gene_id_1718	218	100	1e-154	NP_216562	lppI_gene_product	-	-	-	-	-	-	no_hits	X
gene_id_1719	854	99.88	0	ZP_06505378	conserved_hypothetical_protein	99.77	0	P65685	Uncharacterized_protein_Mb2073c	COG0451	WcaG	Nucleoside-diphosphate-sugar_epimerases	MG
gene_id_1720	4151	99.93	0	ZP_06802678	polyketide_synthase_Pks12	-	-	-	-	COG3321	COG3321	Polyketide_synthase_modules_and_related_proteins	Q
gene_id_1721	74	100	9e-41	NP_216565	hypothetical_protein	-	-	-	-	-	-	no_hits	X
gene_id_1722	98	100	5e-64	NP_216566	hypothetical_protein	-	-	-	-	-	-	no_hits	X
gene_id_1723	929	100	0	YP_003031893	polyprenol-monophosphomannose_synthase_ppm1	-	-	-	-	COG0815	Lnt	Apolipoprotein_N-acyltransferase	M
gene_id_1724	534	99.81	0	NP_216568	hypothetical_protein	-	-	-	-	COG1574	COG1574	Predicted_metal-dependent_hydrolase_with_the_TIM-barrel_fold	R
gene_id_1725	176	99.43	1e-112	ZP_04925550	hypothetical_protein	-	-	-	-	-	-	no_hits	X
gene_id_1726	268	100	1e-169	NP_216570	hypothetical_protein	-	-	-	-	COG0412	COG0412	Dienelactone_hydrolase_and_related_enzymes	Q
gene_id_1727	88	100	4e-56	NP_216571	rpsR_gene_product	100	9e-58	P66466	30S_ribosomal_protein_S18_2	COG0238	RpsR	Ribosomal_protein_S18	J
gene_id_1728	101	99.01	1e-62	NP_216572	rpsN_gene_product	99.01	3e-64	P66406	30S_ribosomal_protein_S14	COG0199	RpsN	Ribosomal_protein_S14	J
gene_id_1729	54	100	1e-29	NP_336583	50S_ribosomal_protein_L33	100	3e-31	P0A5W0	50S_ribosomal_protein_L33_1	COG0267	RpmG	Ribosomal_protein_L33	J
gene_id_1731	230	-	-	-	-	-	-	-	-	-	-	no_hits	X
gene_id_1732	71	-	-	-	-	-	-	-	-	-	-	no_hits	X
gene_id_1733	133	100	7e-80	ZP_06450397	conserved_membrane_protein	-	-	-	-	COG1108	ZnuB	ABC-type_Mn2+/Zn2+_transport_systems,_permease_components	P
gene_id_1734	134	100	2e-91	YP_003031884	hypothetical_protein	-	-	-	-	COG3576	COG3576	Predicted_flavin-nucleotide-binding_protein_structurally_related_to_pyridoxine_5'-phosphate_oxidase	R
gene_id_1735	1194	99.92	0	ZP_07012973	cobaltochelatase	-	-	-	-	COG1429	CobN	Cobalamin_biosynthesis_protein_CobN_and_related_Mg-chelatases	H
gene_id_1736	50	-	-	-	-	-	-	-	-	-	-	no_hits	X
gene_id_1737	59	-	-	-	-	-	-	-	-	-	-	no_hits	X
gene_id_1738	363	99.72	0	ZP_07414639	cobalamin_biosynthesis_protein_cobG	-	-	-	-	COG0155	CysI	Sulfite_reductase,_beta_subunit_(hemoprotein)	P
gene_id_1739	208	99.52	6e-140	NP_216581	cobH_gene_product	99.52	1e-141	P63840	Precorrin-8X_methylmutase	COG2082	CobH	Precorrin_isomerase	H
gene_id_1740	508	99.8	0	NP_216582	cobI_gene_product	99.8	0	P66877	Cobalamin_biosynthesis_protein_CobIJ	COG1010	CobJ	Precorrin-3B_methylase	H
gene_id_1741	407	99.75	0	NP_216583	hypothetical_protein	99.75	0	P0A5G1	Uncharacterized_protein_Rv2067c/MT2127	COG2227	UbiG	2-polyprenyl-3-methyl-5-hydroxy-6-metoxy-1,4-benzoquinol_methylase	H
gene_id_1742	307	100	0	NP_216584	blaC_gene_product	100	0	P0A5I7	Beta-lactamase	COG2367	PenP	Beta-lactamase_class_A	V
gene_id_1743	185	100	7e-127	NP_216585	sigC_gene_product	100	2e-128	P66810	Probable_RNA_polymerase_sigma-C_factor	COG1595	RpoE	DNA-directed_RNA_polymerase_specialized_sigma_subunit,_sigma24_homolog	K
gene_id_1744	244	99.59	6e-170	NP_216586	cobK_gene_product	99.59	1e-171	Q10680	Precorrin-6A_reductase	COG2099	CobK	Precorrin-6x_reductase	H
gene_id_1745	257	99.61	1e-179	ZP_06504723	precorrin-4_C11-methyltransferase	99.6	1e-176	Q10672	Precorrin-4_C(11)-methyltransferase	COG2875	CobM	Precorrin-4_methylase	H
gene_id_1746	390	100	0	YP_001288041	precorrin-6y_methyltransferase_cobL	99.74	0	Q10671	Precorrin-6Y_C(5,15)-methyltransferase_[decarboxylating]	COG2241	CobL	Precorrin-6B_methylase_1	H
gene_id_1747	249	99.6	6e-170	NP_216589	short-chain_dehydrogenase	99.6	2e-171	Q10681	Uncharacterized_oxidoreductase_Rv2073c/MT2133	COG0300	DltE	Short-chain_dehydrogenases_of_various_substrate_specificities	R
gene_id_1748	137	99.27	6e-92	NP_216590	hypothetical_protein	99.27	1e-93	Q10682	Uncharacterized_protein_Rv2074/MT2134	-	-	no_hits	X
gene_id_1749	487	100	0	ZP_06433323	hypothetical_exported_protein	99.79	0	Q10683	Uncharacterized_protein_Rv2075c/MT2135	-	-	no_hits	X
gene_id_1750	54	-	-	-	-	-	-	-	-	-	-	no_hits	X
gene_id_1751	323	100	0	NP_216593	transmembrane_protein	100	0	P64934	Uncharacterized_protein_Mb2102c	-	-	no_hits	X
gene_id_1752	55	-	-	-	-	-	-	-	-	-	-	no_hits	X
gene_id_1753	35	-	-	-	-	-	-	-	-	-	-	no_hits	X
gene_id_1754	49	100	4e-27	NP_336605	hypothetical_protein	-	-	-	-	-	-	no_hits	X
gene_id_1755	104	99.04	3e-68	NP_336607	hypothetical_protein	99.04	8e-70	P59982	Uncharacterized_protein_Mb2104	-	-	no_hits	X
gene_id_1756	608	100	0	ZP_06504732	conserved_hypothetical_protein	99.84	0	Q10687	Uncharacterized_protein_Rv2079/MT2140	-	-	no_hits	X
gene_id_1757	190	100	1e-138	ZP_06517577	lipoprotein_LppJ	100	1e-137	Q10688	Putative_lipoprotein_lppJ	-	-	no_hits	X
gene_id_1758	88	-	-	-	-	-	-	-	-	-	-	no_hits	X
gene_id_1759	150	99.33	9e-100	ZP_02550052	hypothetical_protein	-	-	-	-	-	-	no_hits	X
gene_id_1760	69	100	4e-39	ZP_06960767	hypothetical_protein	-	-	-	-	-	-	no_hits	X
gene_id_1761	187	100	5e-109	ZP_06952442	hypothetical_protein	-	-	-	-	-	-	no_hits	X
gene_id_1762	256	100	2e-178	ZP_04980941	hypothetical_protein	-	-	-	-	-	-	no_hits	X
gene_id_1763	314	100	0	NP_336613	hypothetical_protein	99.68	0	Q10691	Uncharacterized_protein_Rv2083/MT2145	-	-	no_hits	X
gene_id_1764	331	100	0	ZP_06437449	conserved_hypothetical_protein	99.65	0	Q10692	Uncharacterized_protein_Rv2084/MT2146	-	-	no_hits	X
gene_id_1766	201	99.5	3e-142	NP_855762	hypothetical_protein	99.5	8e-144	P64938	Uncharacterized_protein_Mb2113	-	-	no_hits	X
gene_id_1767	589	99.83	0	NP_216604	pknJ_gene_product	99.83	0	P65733	Probable_serine/threonine-protein_kinase_pknJ	COG0515	SPS1	Serine/threonine_protein_kinase	RTKL
gene_id_1768	173	99.42	5e-120	ZP_07012997	conserved_hypothetical_protein	-	-	-	-	COG0006	PepP	Xaa-Pro_aminopeptidase	E
gene_id_1769	216	-	-	-	-	-	-	-	-	COG0006	PepP	Xaa-Pro_aminopeptidase	E
gene_id_1770	355	100	0	YP_978199	5'-3'_exonuclease	99.37	0	Q10699	5'-3'_exonuclease	COG0258	Exo	5'-3'_exonuclease_(including_N-terminal_domain_of_PolI)	L
gene_id_1771	244	100	4e-168	NP_216607	hypothetical_protein	100	1e-169	P64940	Uncharacterized_protein_Mb2118c	-	-	no_hits	X
gene_id_1772	906	99.89	0	NP_216608	helY_gene_product	99.89	0	Q10701	Probable_helicase_helY	COG4581	COG4581	Superfamily_II_RNA_helicase	L
gene_id_1773	284	100	0	NP_336621	MttB_family_protein	100	0	P66896	Sec-independent_protein_translocase_protein_TatC	COG0805	TatC	Sec-independent_protein_secretion_pathway_component_TatC	U
gene_id_1774	115	100	2e-75	YP_001288062	twin_argininte_translocase_protein_A	98.8	1e-52	P66890	Sec-independent_protein_translocase_protein_TatA	COG1826	TatA	Sec-independent_protein_secretion_pathway_components	U
gene_id_1775	316	100	0	NP_216611	hypothetical_protein	100	0	Q10704	Protein_pafC	COG2378	COG2378	Predicted_transcriptional_regulator	K
gene_id_1776	332	100	0	NP_216612	hypothetical_protein	100	0	P64942	Protein_pafB	COG2378	COG2378	Predicted_transcriptional_regulator	K
gene_id_1777	447	100	0	NP_216613	hypothetical_protein	100	0	P64944	Pup--protein_ligase	-	-	no_hits	X
gene_id_1778	491	100	0	NP_336626	PE_family-like_protein	100	0	P0A688	Uncharacterized_PE-PGRS_family_protein_PE_PGRS36	-	-	no_hits	X
gene_id_1779	550	99.82	0	NP_216616	hypothetical_protein	99.82	0	P64946	Uncharacterized_protein_Mb2126	-	-	no_hits	X
gene_id_1780	1013	100	0	YP_001288068	helicase_helZ	-	-	-	-	COG0553	HepA	Superfamily_II_DNA/RNA_helicases,_SNF2_family	KL
gene_id_1781	277	99.64	0	NP_336630	hypothetical_protein	-	-	-	-	COG4279	COG4279	Uncharacterized_conserved_protein	S
gene_id_1782	144	100	6e-98	NP_216619	hypothetical_protein	100	2e-99	O53501	Probable_ribonuclease_VapC37	COG1848	COG1848	Predicted_nucleic_acid-binding_protein,_contains_PIN_domain	R
gene_id_1783	84	100	1e-51	NP_216620	hypothetical_protein	100	3e-53	O53502	Putative_antitoxin_VapB37	-	-	no_hits	X
gene_id_1784	85	100	4e-52	YP_001283442	hypothetical_protein	-	-	-	-	-	-	no_hits	X
gene_id_1785	74	100	3e-46	ZP_02549760	PE_family_protein	-	-	-	-	-	-	no_hits	X
gene_id_1786	243	100	6e-180	NP_336636	PPE_family_protein	100	0	P95315	Uncharacterized_PPE_family_protein_PPE36	COG5651	COG5651	PPE-repeat_proteins	N
gene_id_1787	248	99.6	1e-177	NP_855782	proteasome_subunit_alpha	99.6	3e-179	Q7TZ14	Proteasome_subunit_alpha	COG0638	PRE1	20S_proteasome,_alpha_and_beta_subunits	O
gene_id_1788	291	99.66	0	NP_216626	prcB_gene_product	99.66	0	Q7TZ13	Proteasome_subunit_beta	COG0638	PRE1	20S_proteasome,_alpha_and_beta_subunits	O
gene_id_1789	71	100	1e-40	ZP_02549755	hypothetical_protein	100	4e-37	Q7TZ12	Prokaryotic_ubiquitin-like_protein_Pup	-	-	no_hits	X
gene_id_1790	505	100	0	YP_003031827	hypothetical_protein	100	0	O33247	Pup_deamidase/depupylase	-	-	no_hits	X
gene_id_1791	381	100	0	NP_216629	hypothetical_protein	-	-	-	-	-	-	no_hits	X
gene_id_1792	207	100	1e-149	NP_336643	hypothetical_protein	-	-	-	-	-	-	no_hits	X
gene_id_1793	536	100	0	NP_216631	ATPase	100	0	P63346	Proteasome-associated_ATPase	COG0464	SpoVK	ATPases_of_the_AAA+_class	O
gene_id_1794	189	100	1e-130	NP_216632	lppK_gene_product	100	3e-132	P65301	Putative_lipoprotein_lppK	-	-	no_hits	X
gene_id_1795	97	100	5e-62	NP_216633	hypothetical_protein	-	-	-	-	COG1550	COG1550	Uncharacterized_protein_conserved_in_bacteria	S
gene_id_1796	280	99.64	0	NP_216634	RNA_methyltransferase	99.64	0	O33253	tRNA_(adenine(58)-N(1))-methyltransferase_TrmI	COG2519	GCD14	tRNA(1-methyladenosine)_methyltransferase_and_related_methyltransferases	J
gene_id_1797	278	100	0	NP_216635	hypothetical_protein	-	-	-	-	COG2887	COG2887	RecB_family_exonuclease	L
gene_id_1798	160	100	5e-102	ZP_06504771	integral_membrane_protein	-	-	-	-	COG3918	COG3918	Predicted_membrane_protein	S
gene_id_1799	286	99.65	0	ZP_05141600	ATP_phosphoribosyltransferase	100	0	P60759	ATP_phosphoribosyltransferase	COG0040	HisG	ATP_phosphoribosyltransferase	E
gene_id_1800	93	98.92	9e-59	NP_336651	phosphoribosyl-ATP_pyrophosphatase	98.92	2e-60	P0A5B1	Phosphoribosyl-ATP_pyrophosphatase	COG0140	HisI	Phosphoribosyl-ATP_pyrophosphohydrolase	E
gene_id_1801	473	99.79	0	YP_177861	PPE37_gene_product	99.79	0	Q79FH3	Uncharacterized_PPE_family_protein_PPE37	COG5651	COG5651	PPE-repeat_proteins	N
gene_id_1802	1192	99.92	0	NP_216640	metH_gene_product	99.92	0	O33259	Methionine_synthase	COG1410	MetH	Methionine_synthase_I,_cobalamin-binding_domain	E
gene_id_1803	292	99.66	0	NP_336654	hypothetical_protein	-	-	-	-	-	-	no_hits	X
gene_id_1804	54	100	5e-22	ZP_06960817	hypothetical_protein	-	-	-	-	-	-	no_hits	X
gene_id_1805	205	-	-	-	-	-	-	-	-	-	-	no_hits	X
gene_id_1806	88	100	1e-53	ZP_02550151	hypothetical_protein	-	-	-	-	-	-	no_hits	X
gene_id_1807	489	99.8	0	ZP_06433375	L-asparagine_permease_ansP1	99.59	0	Q7VEQ4	L-asparagine_permease_1	COG1113	AnsP	Gamma-aminobutyrate_permease_and_related_permeases	E
gene_id_1808	67	100	2e-38	NP_216644	transmembrane_protein	-	-	-	-	-	-	no_hits	X
gene_id_1809	293	100	0	NP_216645	short-chain_dehydrogenase	-	-	-	-	COG4221	COG4221	Short-chain_alcohol_dehydrogenase_of_unknown_specificity	R
gene_id_1810	404	99.75	0	BAL66140	cysteinyl-tRNA_synthetase	100	0	P67018	L-cysteine:1D-myo-inositol_2-amino-2-deoxy-alpha-D-glucopyranoside_ligase	COG0215	CysS	Cysteinyl-tRNA_synthetase	J
gene_id_1811	267	100	0	ZP_06798826	monophosphatase_cysQ	99.63	0	P65164	3'-phosphoadenosine_5'-phosphate_phosphatase	COG1218	CysQ	3'-Phosphoadenosine_5'-phosphosulfate_(PAPS)_3'-phosphatase	P
gene_id_1812	76	100	6e-47	NP_336660	CopG_family_DNA-binding_protein	-	-	-	-	-	-	no_hits	X
gene_id_1813	52	100	2e-29	ZP_02550144	hypothetical_protein	-	-	-	-	-	-	no_hits	X
gene_id_1814	271	100	0	ZP_04980984	conserved_hypothetical_protein	-	-	-	-	-	-	no_hits	X
gene_id_1815	195	100	5e-137	NP_216650	hypothetical_protein	-	-	-	-	-	-	no_hits	X
gene_id_1816	236	100	3e-168	NP_216651	hypothetical_protein	-	-	-	-	COG0406	phoE	Fructose-2,6-bisphosphatase	G
gene_id_1817	282	99.65	0	NP_336664	UDP_pyrophosphate_phosphatase	99.65	0	O06239	Undecaprenyl-diphosphatase	COG1968	BacA	Uncharacterized_bacitracin_resistance_protein	V
gene_id_1818	102	100	4e-65	NP_216653	hypothetical_protein	-	-	-	-	-	-	no_hits	X
gene_id_1819	341	100	0	ZP_07663981	lipoprotein_lppL	-	-	-	-	-	-	no_hits	X
gene_id_1820	93	100	3e-57	ZP_02550137	hypothetical_protein	-	-	-	-	-	-	no_hits	X
gene_id_1821	372	99.73	0	YP_005913400	dihydroorotate_dehydrogenase_pyrD	99.72	0	P65909	Dihydroorotate_dehydrogenase_(quinone)	COG0167	PyrD	Dihydroorotate_dehydrogenase	F
gene_id_1822	176	100	7e-124	NP_216656	TB18.6_gene_product	100	2e-125	P67227	UPF0098_protein_Mb2164c	COG1881	COG1881	Phospholipid-binding_protein	R
gene_id_1823	448	100	0	YP_001288104	hypothetical_protein	-	-	-	-	COG0624	ArgE	Acetylornithine_deacetylase/Succinyl-diaminopimelate_desuccinylase_and_related_deacylases	E
gene_id_1824	105	100	3e-70	NP_216658	hypothetical_protein	100	8e-72	O06233	Toxin_ParE2	-	-	no_hits	X
gene_id_1825	71	98.59	2e-41	NP_336671	hypothetical_protein	98.59	4e-43	P0CW73	Antitoxin_ParD2	-	-	no_hits	X
gene_id_1826	352	100	0	NP_216659	hypothetical_protein	-	-	-	-	COG1926	COG1926	Predicted_phosphoribosyltransferases	R
gene_id_1827	118	100	2e-72	NP_216660	transmembrane_protein	-	-	-	-	-	-	no_hits	X
gene_id_1828	260	100	0	NP_216661	wag31_gene_product	100	0	P0A5N2	Antigen_84	COG3599	DivIVA	Cell_division_initiation_protein	D
gene_id_1829	95	100	2e-56	NP_216662	transmembrane_protein	-	-	-	-	COG0762	COG0762	Predicted_integral_membrane_protein	S
gene_id_1830	218	100	9e-152	NP_216663	hypothetical_protein	100	7e-153	A5U4H4	Cell_division_protein_SepF	COG1799	COG1799	Uncharacterized_protein_conserved_in_bacteria	S
gene_id_1831	261	100	0	YP_003031788	hypothetical_protein	100	0	P67084	UPF0001_protein_Mb2172c	COG0325	COG0325	Predicted_enzyme_with_a_TIM-barrel_fold	R
gene_id_1832	235	100	8e-162	NP_336678	hypothetical_protein	100	3e-163	P67257	Laccase_domain_protein_Mb2173c	COG1496	yfiH	Uncharacterized_conserved_protein	S
gene_id_1833	379	100	0	NP_216666	ftsZ_gene_product	100	0	P64171	Cell_division_protein_FtsZ	COG0206	FtsZ	Cell_division_GTPase	D
gene_id_1834	314	100	0	NP_216667	ftsQ_gene_product	100	0	P64169	Cell_division_protein_FtsQ	COG1589	FtsQ	Cell_division_septal_protein	M
gene_id_1835	494	99.8	0	ZP_07013056	UDP-N-acetylmuramate-alanine_ligase_MurC	99.6	0	P65473	UDP-N-acetylmuramate--L-alanine_ligase	COG0773	MurC	UDP-N-acetylmuramate-alanine_ligase	M
gene_id_1836	375	100	0	ZP_06433402	undecaprenyldiphospho-Muramoylpentapeptide_beta-N-acetylglucosaminyltransferase	99.73	0	O06224	UDP-N-acetylglucosamine--N-acetylmuramyl-(pentapeptide)_pyrophosphoryl-undecaprenol_N-acetylglucosamine_transferase	COG0707	MurG	UDP-N-acetylglucosamine:LPS_N-acetylglucosamine_transferase	M
gene_id_1837	471	100	0	YP_004745614	ftsW_gene_product	100	0	P63763	Lipid_II_flippase_FtsW	COG0772	FtsW	Bacterial_cell_division_membrane_protein	D
gene_id_1838	496	99.6	0	NP_336684	UDP-N-acetylmuramoyl-L-alanyl-D-glutamate_synthetase	99.79	0	Q7VEP7	UDP-N-acetylmuramoylalanine--D-glutamate_ligase	COG0771	MurD	UDP-N-acetylmuramoylalanine-D-glutamate_ligase	M
gene_id_1839	359	100	0	NP_216672	mraY_gene_product	100	0	P64260	Phospho-N-acetylmuramoyl-pentapeptide-transferase	COG0472	Rfe	UDP-N-acetylmuramyl_pentapeptide_phosphotransferase/UDP-N-acetylglucosamine-1-phosphate_transferase	M
gene_id_1840	454	100	0	NP_216673	murF_gene_product	100	0	P0A5L4	UDP-N-acetylmuramoyl-tripeptide--D-alanyl-D-alanine_ligase	COG0770	MurF	UDP-N-acetylmuramyl_pentapeptide_synthase	M
gene_id_1841	50	-	-	-	-	-	-	-	-	COG0770	MurF	UDP-N-acetylmuramyl_pentapeptide_synthase	M
gene_id_1842	521	100	0	NP_216674	murE_gene_product	100	0	P65478	UDP-N-acetylmuramoyl-L-alanyl-D-glutamate--2,6-diaminopimelate_ligase	COG0769	MurE	UDP-N-acetylmuramyl_tripeptide_synthase	M
gene_id_1843	344	100	0	NP_216675	hypothetical_protein	-	-	-	-	-	-	no_hits	X
gene_id_1844	206	100	9e-142	NP_855833	hypothetical_protein	-	-	-	-	-	-	no_hits	X
gene_id_1845	288	100	0	NP_216677	hypothetical_protein	-	-	-	-	COG2141	COG2141	Coenzyme_F420-dependent_N5,N10-methylene_tetrahydromethanopterin_reductase_and_related_flavin-dependent_oxidoreductases	C
gene_id_1846	168	-	-	-	-	-	-	-	-	-	-	no_hits	X
gene_id_1847	203	100	9e-127	ZP_06960860	PE-PGRS_family_protein	-	-	-	-	-	-	no_hits	X
gene_id_1848	606	100	0	NP_216679	pbpB_gene_product	-	-	-	-	COG0768	FtsI	Cell_division_protein_FtsI/penicillin-binding_protein_2	M
gene_id_1849	320	100	0	NP_216680	hypothetical_protein	-	-	-	-	-	-	no_hits	X
gene_id_1850	331	99.7	0	ZP_02549098	S-adenosyl-methyltransferase_MraW	100	0	P65430	Ribosomal_RNA_small_subunit_methyltransferase_H	COG0275	COG0275	Predicted_S-adenosylmethionine-dependent_methyltransferase_involved_in_cell_envelope_biogenesis	M
gene_id_1851	143	100	3e-101	NP_216682	cell_division_protein_MraZ	100	7e-103	P65437	Protein_MraZ	COG2001	COG2001	Uncharacterized_protein_conserved_in_bacteria	S
gene_id_1852	134	100	9e-88	NP_216685	transmembrane_protein	-	-	-	-	-	-	no_hits	X
gene_id_1853	206	99.51	1e-143	NP_216686	hypothetical_protein	-	-	-	-	-	-	no_hits	X
gene_id_1854	219	100	1e-153	YP_005909812	lipoprotein_LppM	-	-	-	-	-	-	no_hits	X
gene_id_1855	301	100	0	YP_003031766	hypothetical_protein	-	-	-	-	-	-	no_hits	X
gene_id_1856	352	99.72	0	NP_216689	idsA2_gene_product	-	-	-	-	COG0142	IspA	Geranylgeranyl_pyrophosphate_synthase	H
gene_id_1857	505	100	0	NP_216690	hypothetical_protein	-	-	-	-	-	-	no_hits	X
gene_id_1858	134	100	1e-90	NP_336702	hypothetical_protein	-	-	-	-	-	-	no_hits	X
gene_id_1859	399	99.75	0	NP_216692	pknL_gene_product	99.75	0	O53510	Probable_serine/threonine-protein_kinase_pknL	COG0515	SPS1	Serine/threonine_protein_kinase	RTKL
gene_id_1860	221	100	8e-161	NP_856096	transposase	-	-	-	-	COG3547	COG3547	Transposase_and_inactivated_derivatives	L
gene_id_1861	462	100	0	NP_855849	3-deoxy-D-arabinoheptulosonate-7-phosphate_synthase	99.78	0	O53512	Phospho-2-dehydro-3-deoxyheptonate_aldolase_AroG	COG3200	AroG	3-deoxy-D-arabino-heptulosonate_7-phosphate_(DAHP)_synthase	E
gene_id_1862	168	99.4	6e-117	NP_216695	hypothetical_protein	-	-	-	-	-	-	no_hits	X
gene_id_1863	295	99.66	0	ZP_07013081	conserved_integral_membrane_protein	-	-	-	-	-	-	no_hits	X
gene_id_1864	411	100	0	ZP_07445158	conserved_membrane_protein	100	0	O53515	Polyprenol-phosphate-mannose-dependent_alpha-(1-2)-phosphatidylinositol_mannoside_mannosyltransferase	-	-	no_hits	X
gene_id_1865	247	100	1e-178	NP_216698	1-acylglycerol-3-phosphate_O-acyltransferase	-	-	-	-	COG0204	PlsC	1-acyl-sn-glycerol-3-phosphate_acyltransferase	I
gene_id_1866	134	99.25	9e-90	NP_336710	hypothetical_protein	-	-	-	-	-	-	no_hits	X
gene_id_1867	380	100	0	ZP_07667560	hypothetical_protein	-	-	-	-	COG0003	ArsA	Oxyanion-translocating_ATPase	P
gene_id_1868	144	99.31	9e-97	NP_216701	TB16.3_gene_product	-	-	-	-	-	-	no_hits	X
gene_id_1869	129	100	7e-89	NP_216702	hypothetical_protein	-	-	-	-	-	-	no_hits	X
gene_id_1870	603	99.83	0	YP_005909828	long-chain_acyl-CoA_synthetase	99.67	0	O53521	Long-chain-fatty-acid--CoA_ligase_FadD15	COG1022	FAA1	Long-chain_acyl-CoA_synthetases_(AMP-forming)	I
gene_id_1871	349	100	0	ZP_07013089	conserved_hypothetical_protein	99.71	0	O53522	GDP-mannose-dependent_alpha-(1-6)-phosphatidylinositol_monomannoside_mannosyltransferase	COG0438	RfaG	Glycosyltransferase	M
gene_id_1872	277	99.64	0	ZP_04981034	hypothetical_protein	-	-	-	-	-	-	no_hits	X
gene_id_1873	372	100	0	ZP_05141674	hypothetical_protein	100	0	P67474	Probable_endopeptidase_Mb2213c	COG0791	Spr	Cell_wall-associated_hydrolases_(invasion-associated_proteins)	M
gene_id_1874	46	100	2e-21	ZP_07480988	hypothetical_protein	-	-	-	-	-	-	no_hits	X
gene_id_1875	637	100	0	ZP_04925671	conserved_hypothetical_protein	100	0	Q10384	Uncharacterized_protein_Rv2191/MT2247	COG0322	UvrC	Nuclease_subunit_of_the_excinuclease_complex	L
gene_id_1876	210	-	-	-	-	-	-	-	-	-	-	no_hits	X
gene_id_1877	122	-	-	-	-	-	-	-	-	-	-	no_hits	X
gene_id_1878	203	99.51	2e-142	NP_216709	ctaE_gene_product	99.51	5e-144	P63857	Probable_cytochrome_c_oxidase_subunit_3	COG1845	CyoC	Heme/copper-type_cytochrome/quinol_oxidase,_subunit_3	C
gene_id_1879	252	100	0	NP_216710	qcrC_gene_product	100	0	P63888	Ubiquinol-cytochrome_c_reductase_cytochrome_c_subunit	COG2010	CccA	Cytochrome_c,_mono-_and_diheme_variants	C
gene_id_1880	403	100	0	YP_004745652	qcrA_gene_product	100	0	Q10387	Ubiquinol-cytochrome_c_reductase_iron-sulfur_subunit	COG0723	QcrA	Rieske_Fe-S_protein	C
gene_id_1881	549	100	0	ZP_07013097	ubiquinol-cytochrome_C_reductase_qcrB_(cytochrome_B_subunit)	99.82	0	P63886	Ubiquinol-cytochrome_c_reductase_cytochrome_b_subunit	COG1290	QcrB	Cytochrome_b_subunit_of_the_bc_complex	C
gene_id_1882	214	100	6e-146	NP_216713	transmembrane_protein	100	1e-147	Q10389	Uncharacterized_protein_Rv2197c/MT2253	-	-	no_hits	X
gene_id_1883	299	100	0	NP_216714	mmpS3_gene_product	100	0	P65379	Putative_membrane_protein_mmpS3	-	-	no_hits	X
gene_id_1884	139	100	7e-91	NP_216715	hypothetical_protein	100	2e-92	P64948	Probable_cytochrome_c_oxidase_polypeptide_4	-	-	no_hits	X
gene_id_1885	328	100	0	ZP_02551684	transmembrane_cytochrome_C_oxidase_subunit_II_ctaC	100	0	P63855	Cytochrome_c_oxidase_subunit_2	COG1622	CyoA	Heme/copper-type_cytochrome/quinol_oxidases,_subunit_2	C
gene_id_1886	652	99.85	0	NP_216717	asnB_gene_product	99.85	0	P64248	Putative_asparagine_synthetase_[glutamine-hydrolyzing]	COG0367	AsnB	Asparagine_synthase_(glutamine-hydrolyzing)	E
gene_id_1887	324	99.69	0	NP_216718	cbhK_gene_product	99.69	0	P83734	Adenosine_kinase	COG0524	RbsK	Sugar_kinases,_ribokinase_family	G
gene_id_1888	230	100	8e-166	NP_216719	hypothetical_protein	100	2e-167	P64950	Uncharacterized_protein_Mb2226	-	-	no_hits	X
gene_id_1889	118	100	1e-80	NP_216720	hypothetical_protein	100	2e-82	P0A5A9	Protein_Rv2204c/MT2260	COG0316	sufA	Uncharacterized_conserved_protein	S
gene_id_1890	381	100	0	NP_336733	hypothetical_protein	100	0	P64289	Uncharacterized_protein_Mb2228c	COG1929	COG1929	Glycerate_kinase	G
gene_id_1891	164	100	3e-110	ZP_06952575	transmembrane_protein	-	-	-	-	-	-	no_hits	X
gene_id_1892	361	100	0	NP_216723	cobT_gene_product	100	0	P63842	Nicotinate-nucleotide--dimethylbenzimidazole_phosphoribosyltransferase	COG2038	CobT	NaMN:DMB_phosphoribosyltransferase	H
gene_id_1893	248	100	2e-161	ZP_04981050	cobalamin_5-phosphate_synthase_cobS	100	4e-163	Q10397	Cobalamin_synthase	COG0368	CobS	Cobalamin-5-phosphate_synthase	H
gene_id_1894	503	100	0	NP_216725	hypothetical_protein	100	0	P64954	Uncharacterized_protein_Mb2232	-	-	no_hits	X
gene_id_1895	368	100	0	NP_216726	ilvE_gene_product	100	0	Q10399	Branched-chain-amino-acid_aminotransferase	COG0115	IlvE	Branched-chain_amino_acid_aminotransferase/4-amino-4-deoxychorismate_lyase	EH
gene_id_1896	367	99.73	0	ZP_02551670	glycine_cleavage_system_aminomethyltransferase_T	99.73	0	P64221	Aminomethyltransferase	COG0404	GcvT	Glycine_cleavage_system_T_protein_(aminomethyltransferase)	E
gene_id_1897	378	99.74	0	NP_216728	hypothetical_protein	99.74	0	P64266	Uncharacterized_protein_Mb2235	COG2114	CyaA	Adenylate_cyclase,_family_3_(some_proteins_contain_HAMP_domain)	T
gene_id_1898	515	99.81	0	NP_216729	pepB_gene_product	99.81	0	Q10401	Probable_cytosol_aminopeptidase	COG0260	PepB	Leucyl_aminopeptidase	E
gene_id_1899	607	100	0	NP_216730	ephD_gene_product	100	0	P66778	Probable_oxidoreductase_ephD	COG0300	DltE	Short-chain_dehydrogenases_of_various_substrate_specificities	R
gene_id_1900	553	100	0	NP_216731	dlaT_gene_product	100	0	P65634	Dihydrolipoyllysine-residue_succinyltransferase_component_of_2-oxoglutarate_dehydrogenase_complex	COG0508	AceF	Pyruvate/2-oxoglutarate_dehydrogenase_complex,_dihydrolipoamide_acyltransferase_(E2)_component,_and_related_enzymes	C
gene_id_1901	301	100	0	ZP_07013117	conserved_hypothetical_protein	100	0	P67233	Epimerase_family_protein_Mb2239	COG1090	COG1090	Predicted_nucleoside-diphosphate_sugar_epimerase	R
gene_id_1902	230	100	6e-160	NP_336745	lipoate-protein_ligase_B	99.57	2e-161	Q10404	Octanoyltransferase	COG0321	LipB	Lipoate-protein_ligase_B	H
gene_id_1903	311	100	0	NP_216734	lipA_gene_product	100	0	P65284	Lipoyl_synthase	COG0320	LipA	Lipoate_synthase	H
gene_id_1904	250	100	1e-175	NP_216735	transmembrane_protein	100	3e-177	Q10405	Uncharacterized_protein_Rv2219/MT2276	-	-	no_hits	X
gene_id_1905	140	100	3e-87	NP_855892	hypothetical_protein	-	-	-	-	-	-	no_hits	X
gene_id_1906	478	99.79	0	NP_216736	glnA1_gene_product	99.79	0	P0A590	Glutamine_synthetase_1	COG0174	GlnA	Glutamine_synthetase	E
gene_id_1907	994	99.9	0	NP_216737	glnE_gene_product	99.9	0	P69941	Glutamate-ammonia-ligase_adenylyltransferase	COG1391	GlnE	Glutamine_synthetase_adenylyltransferase	OT
gene_id_1908	446	100	0	YP_005913482	glutamine_synthetase	100	0	P64246	Probable_glutamine_synthetase_2	COG0174	GlnA	Glutamine_synthetase	E
gene_id_1909	520	100	0	NP_216739	exported_protease	100	0	P65822	Putative_hydrolase_Mb2247c	-	-	no_hits	X
gene_id_1910	518	100	0	ZP_07414814	exported_protease	100	0	P65824	Putative_hydrolase_Mb2248c	COG0596	MhpC	Predicted_hydrolases_or_acyltransferases_(alpha/beta_hydrolase_superfamily)_	R
gene_id_1911	63	100	2e-35	ZP_06510198	LOW_QUALITY_PROTEIN:_hypothetical_protein	-	-	-	-	-	-	no_hits	X
gene_id_1912	281	100	0	YP_005909866	3-methyl-2-oxobutanoate_hydroxymethyltransferase	100	0	P0A5Q8	3-methyl-2-oxobutanoate_hydroxymethyltransferase	COG0413	PanB	Ketopantoate_hydroxymethyltransferase	H
gene_id_1913	494	100	0	NP_336756	hypothetical_protein	99.8	0	Q10510	Uncharacterized_protein_Rv2226/MT2285	COG5607	COG5607	Uncharacterized_conserved_protein	S
gene_id_1914	75	100	2e-46	YP_001283569	hypothetical_protein	-	-	-	-	COG3826	COG3826	Uncharacterized_protein_conserved_in_bacteria	S
gene_id_1915	161	99.38	9e-115	NP_336758	hypothetical_protein	-	-	-	-	COG3826	COG3826	Uncharacterized_protein_conserved_in_bacteria	S
gene_id_1916	364	99.73	0	NP_216744	ribonuclease_H	99.73	0	P64956	Uncharacterized_protein_Mb2253c	COG0328	RnhA	Ribonuclease_HI	L
gene_id_1917	245	100	8e-167	NP_216745	hypothetical_protein	100	2e-168	Q10513	Uncharacterized_protein_Rv2229c/MT2288	COG1579	COG1579	Zn-ribbon_protein,_possibly_nucleic_acid-binding	R
gene_id_1918	379	100	0	NP_216746	hypothetical_protein	100	0	P0A656	UPF0135_protein_Rv2230c/MT2289	COG3323	COG3323	Uncharacterized_protein_conserved_in_bacteria	S
gene_id_1919	364	99.73	0	NP_216747	cobC_gene_product	99.73	0	P63501	Uncharacterized_aminotransferase_Mb2256c	COG0079	HisC	Histidinol-phosphate/aromatic_aminotransferase_and_cobyric_acid_decarboxylase	E
gene_id_1920	51	98.04	9e-26	ZP_02551646	hypothetical_protein	-	-	-	-	COG3744	COG3744	Uncharacterized_protein_conserved_in_bacteria	S
gene_id_1921	52	97.37	2e-17	BAL66246	hypothetical_protein	-	-	-	-	COG4118	Phd	Antitoxin_of_toxin-antitoxin_stability_system	D
gene_id_1922	50	98	5e-27	ZP_02551644	hypothetical_protein	98	1e-28	P0CW31	Putative_antitoxin_VapB16	-	-	no_hits	X
gene_id_1923	252	100	2e-179	NP_336762	HAD_superfamily_hydrolase	100	0	P68910	Uncharacterized_protein_Mb2257	COG0546	Gph	Predicted_phosphatases	R
gene_id_1924	163	99.39	1e-114	NP_216750	ptpA_gene_product	99.39	4e-116	P65717	Probable_low_molecular_weight_protein-tyrosine-phosphatase	COG0394	Wzb	Protein-tyrosine-phosphatase	T
gene_id_1925	271	100	0	NP_216751	transmembrane_protein	100	0	P66884	Uncharacterized_SURF1-like_protein_Mb2259	COG3346	COG3346	Uncharacterized_conserved_protein	S
gene_id_1926	301	100	0	NP_336765	cobalamin_biosynthesis_protein	100	0	Q7VEN1	Cobalamin_biosynthesis_protein_CobD	COG1270	CbiB	Cobalamin_biosynthesis_protein_CobD/CbiB	H
gene_id_1927	271	100	0	ZP_06517737	conserved_hypothetical_protein	100	0	P64958	Uncharacterized_protein_Mb2261	COG3662	COG3662	Uncharacterized_protein_conserved_in_bacteria	S
gene_id_1928	65	100	6e-38	NP_336767	hypothetical_protein	-	-	-	-	-	-	no_hits	X
gene_id_1929	153	100	3e-108	NP_216754	ahpE_gene_product	100	8e-110	P65689	Putative_peroxiredoxin_Mb2262c	COG1225	Bcp	Peroxiredoxin	O
gene_id_1930	94	-	-	-	-	-	-	-	-	-	-	no_hits	X
gene_id_1931	215	100	6e-152	ZP_02551635	hypothetical_protein	100	3e-151	Q10522	Uncharacterized_protein_Rv2240c/MT2300	-	-	no_hits	X
gene_id_1932	930	99.89	0	YP_003031692	pyruvate_dehydrogenase_E1_component_aceE	99.89	0	Q10504	Pyruvate_dehydrogenase_E1_component	COG2609	AceE	Pyruvate_dehydrogenase_complex,_dehydrogenase_(E1)_component	C
gene_id_1933	414	99.76	0	NP_216758	hypothetical_protein	99.76	0	P63750	Uncharacterized_protein_Mb2266	COG2508	COG2508	Regulator_of_polyketide_synthase_expression	TQ
gene_id_1934	302	99.67	0	NP_216759	fabD_gene_product	99.67	0	P63459	Malonyl_CoA-acyl_carrier_protein_transacylase	COG0331	FabD	(acyl-carrier-protein)_S-malonyltransferase	I
gene_id_1935	115	99.13	5e-72	NP_216760	acpP_gene_product	99.13	1e-73	P0A4W6	Meromycolate_extension_acyl_carrier_protein	COG0236	AcpP	Acyl_carrier_protein	IQ
gene_id_1936	402	100	0	NP_216761	kasA_gene_product	100	0	P63455	3-oxoacyl-[acyl-carrier-protein]_synthase_1	COG0304	FabB	3-oxoacyl-(acyl-carrier-protein)_synthase	IQ
gene_id_1937	417	100	0	ZP_02551630	3-oxoacyl-(acyl_carrier_protein)_synthase_II	100	0	P63457	3-oxoacyl-[acyl-carrier-protein]_synthase_2	COG0304	FabB	3-oxoacyl-(acyl-carrier-protein)_synthase	IQ
gene_id_1938	473	100	0	ZP_06504899	propionyl-CoA_carboxylase_beta_subunit_6_accD6	99.79	0	P63408	Probable_propionyl-CoA_carboxylase_beta_chain_6	COG4799	COG4799	Acetyl-CoA_carboxylase,_carboxyltransferase_component_(subunits_alpha_and_beta)	I
gene_id_1939	295	99.66	0	YP_001288210	hypothetical_protein	100	0	Q10526	Uncharacterized_protein_Rv2248/MT2308	-	-	no_hits	X
gene_id_1940	516	99.81	0	NP_216765	glpD1_gene_product	99.81	0	P64183	Glycerol-3-phosphate_dehydrogenase_1	COG0578	GlpA	Glycerol-3-phosphate_dehydrogenase	C
gene_id_1941	186	100	3e-126	NP_216766	transcriptional_regulator	100	8e-128	Q10528	Uncharacterized_HTH-type_transcriptional_regulator_Rv2250c/MT2310	COG1309	AcrR	Transcriptional_regulator	K
gene_id_1942	539	99.81	0	ZP_06433505	flavoprotein	-	-	-	-	COG0277	GlcD	FAD/FMN-containing_dehydrogenases	C
gene_id_1943	309	100	0	NP_216768	diacylglycerol_kinase	100	0	O53526	Diacylglycerol_kinase	COG1597	LCB5	Sphingosine_kinase_and_enzymes_related_to_eukaryotic_diacylglycerol_kinase	IR
gene_id_1944	167	100	1e-119	NP_216769	hypothetical_protein	-	-	-	-	-	-	no_hits	X
gene_id_1945	151	99.34	5e-97	NP_216770	hypothetical_protein	-	-	-	-	-	-	no_hits	X
gene_id_1946	72	100	9e-43	ZP_07414850	hypothetical_protein	-	-	-	-	-	-	no_hits	X
gene_id_1947	177	99.44	6e-124	NP_216772	hypothetical_protein	-	-	-	-	-	-	no_hits	X
gene_id_1948	272	100	0	NP_216773	hypothetical_protein	-	-	-	-	COG1680	AmpC	Beta-lactamase_class_C_and_other_penicillin_binding_proteins	V
gene_id_1949	353	100	0	NP_216774	transcriptional_regulator	-	-	-	-	COG2230	Cfa	Cyclopropane_fatty_acid_synthase_and_related_methyltransferases	M
gene_id_1950	361	100	0	NP_216775	adhE2_gene_product	79.89	0	P80094	S-(hydroxymethyl)mycothiol_dehydrogenase	COG1062	AdhC	Zn-dependent_alcohol_dehydrogenases,_class_III	C
gene_id_1951	211	100	2e-147	NP_336789	hypothetical_protein	-	-	-	-	COG0491	GloB	Zn-dependent_hydrolases,_including_glyoxylases	R
gene_id_1952	509	100	0	YP_001288222	hypothetical_protein	-	-	-	-	COG0815	Lnt	Apolipoprotein_N-acyltransferase	M
gene_id_1953	317	100	0	BAL66277	short_chain_dehydrogenase	-	-	-	-	COG1028	FabG	Dehydrogenases_with_different_specificities_(related_to_short-chain_alcohol_dehydrogenases)	IQR
gene_id_1954	581	100	0	ZP_06504917	conserved_hypothetical_protein	-	-	-	-	COG0443	DnaK	Molecular_chaperone	O
gene_id_1956	409	99.76	0	NP_216781	hypothetical_protein	99.76	0	P64962	Uncharacterized_protein_Mb2288	-	-	no_hits	X
gene_id_1957	428	100	0	NP_216782	cyp124_gene_product	100	0	P0A516	Putative_cytochrome_P450_124	COG2124	CypX	Cytochrome_P450	Q
gene_id_1958	359	100	0	ZP_07663997	hypothetical_protein	100	0	P64964	Uncharacterized_protein_Mb2290c	-	-	no_hits	X
gene_id_1959	393	100	0	ZP_07663998	cytochrome_P450_128_cyp128	100	0	P63714	Putative_cytochrome_P450_128	COG2124	CypX	Cytochrome_P450	Q
gene_id_1960	57	100	5e-32	ZP_06952644	hypothetical_protein	-	-	-	-	-	-	no_hits	X
gene_id_1961	168	100	3e-115	ZP_07013169	lipoprotein_lppN	99.4	1e-116	Q50693	Putative_lipoprotein_lppN	-	-	no_hits	X
gene_id_1962	99	100	2e-67	NP_216787	hypothetical_protein	100	4e-69	P64968	Uncharacterized_protein_Mb2294	-	-	no_hits	X
gene_id_1963	122	99.18	6e-79	NP_216788	transmembrane_protein	99.18	1e-80	P64970	Uncharacterized_protein_Mb2295	COG2149	COG2149	Predicted_membrane_protein	S
gene_id_1964	109	99.08	2e-69	NP_216789	transmembrane_protein	99.08	5e-71	P64972	Uncharacterized_protein_Mb2296	-	-	no_hits	X
gene_id_1965	177	99.44	2e-126	ZP_02550501	hypothetical_protein	-	-	-	-	-	-	no_hits	X
gene_id_1966	396	100	0	ZP_06504929	cytochrome_p450_121_cyp121	99.75	0	P0A514	Cytochrome_P450_121	COG2124	CypX	Cytochrome_P450	Q
gene_id_1967	299	100	0	NP_336807	hypothetical_protein	100	0	Q50687	Uncharacterized_protein_Rv2277c/MT2337	COG0584	UgpQ	Glycerophosphoryl_diester_phosphodiesterase	C
gene_id_1968	456	100	0	ZP_02552092	hypothetical_dehydrogenase	100	0	Q50685	Uncharacterized_FAD-linked_oxidoreductase_Rv2280	COG0277	GlcD	FAD/FMN-containing_dehydrogenases	C
gene_id_1969	552	100	0	NP_216797	pitB_gene_product	100	0	P65712	Putative_phosphate_permease_Rv2281/MT2339	COG0306	PitA	Phosphate/sulphate_permeases	P
gene_id_1970	306	100	0	YP_005360890	LysR_family_transcriptional_regulator	100	0	P67668	Uncharacterized_HTH-type_transcriptional_regulator_Mb2303c	COG0583	LysR	Transcriptional_regulator	K
gene_id_1971	73	100	2e-45	ZP_02552095	hypothetical_protein	-	-	-	-	-	-	no_hits	X
gene_id_1972	431	100	0	NP_216800	lipM_gene_product	-	-	-	-	COG0657	Aes	Esterase/lipase	I
gene_id_1973	445	99.78	0	NP_216801	hypothetical_protein	99.78	0	P67207	Putative_diacyglycerol_O-acyltransferase_Mb2306	-	-	no_hits	X
gene_id_1974	230	100	2e-166	YP_005909920	hypothetical_protein	100	5e-168	Q50679	Uncharacterized_protein_Rv2286c/MT2344	-	-	no_hits	X
gene_id_1975	542	100	0	NP_216803	yjcE_gene_product	100	0	P65527	Uncharacterized_Na(+)/H(+)_exchanger_Mb2309	COG0025	NhaP	NhaP-type_Na+/H+_and_K+/H+_antiporters	P
gene_id_1976	193	-	-	-	-	100	3e-140	P63752	Probable_CDP-diacylglycerol_pyrophosphatase	COG2134	Cdh	CDP-diacylglycerol_pyrophosphatase	I
gene_id_1977	77	-	-	-	-	-	-	-	-	-	-	no_hits	X
gene_id_1978	284	99.65	0	NP_216807	sseB_gene_product	99.65	0	Q59570	Putative_thiosulfate_sulfurtransferase_sseB	COG2897	SseA	Rhodanese-related_sulfurtransferase	P
gene_id_1979	324	99.69	0	ZP_06504943	conserved_hypothetical_protein	91.91	6e-148	Q50673	Uncharacterized_protein_Rv2293c/MT2350	COG0775	Pfs	Nucleoside_phosphorylase	F
gene_id_1980	387	100	0	NP_216810	aminotransferase	100	0	P63503	Putative_cystathionine_beta-lyase	COG1168	MalY	Bifunctional_PLP-dependent_enzyme_with_beta-cystathionase_and_maltose_regulon_repressor_activities	E
gene_id_1981	222	99.55	1e-162	GAA45976	hypothetical_protein	100	2e-136	P67310	UPF0167_protein_Mb2317	COG3196	COG3196	Uncharacterized_protein_conserved_in_bacteria	S
gene_id_1982	316	99.68	0	YP_005909927	hypothetical_protein	100	0	P64302	Haloalkane_dehalogenase_1	COG0596	MhpC	Predicted_hydrolases_or_acyltransferases_(alpha/beta_hydrolase_superfamily)_	R
gene_id_1983	150	100	6e-106	NP_216813	hypothetical_protein	100	2e-107	P64980	Uncharacterized_protein_Mb2319	-	-	no_hits	X
gene_id_1984	355	99.72	0	ZP_04925766	conserved_hypothetical_protein	100	0	P63485	Uncharacterized_oxidoreductase_Mb2320	COG0667	Tas	Predicted_oxidoreductases_(related_to_aryl-alcohol_dehydrogenases)	C
gene_id_1985	647	100	0	NP_216815	htpG_gene_product	100	0	P64412	Chaperone_protein_htpG	COG0326	HtpG	Molecular_chaperone,_HSP90_family	O
gene_id_1986	272	100	0	NP_216816	hypothetical_protein	100	0	P64982	Uncharacterized_protein_Mb2322c	COG0491	GloB	Zn-dependent_hydrolases,_including_glyoxylases	R
gene_id_1987	230	99.57	3e-165	ZP_07013195	cutinase_cut2	99.13	3e-166	P63882	Probable_cutinase_cut2	-	-	no_hits	X
gene_id_1988	80	100	2e-49	NP_216818	hypothetical_protein	100	6e-51	P64984	Uncharacterized_protein_Mb2324	-	-	no_hits	X
gene_id_1989	307	100	0	NP_216819	antibiotic-resistance_protein	-	-	-	-	COG2159	COG2159	Predicted_metal-dependent_hydrolase_of_the_TIM-barrel_fold	R
gene_id_1990	69	100	4e-42	NP_216820	hypothetical_protein	100	1e-43	P64986	Uncharacterized_protein_Mb2326c	-	-	no_hits	X
gene_id_1991	429	100	0	NP_216821	hypothetical_protein	100	0	Q50660	Uncharacterized_protein_Rv2305/MT2362	COG4908	COG4908	Uncharacterized_protein_containing_a_NRPS_condensation_(elongation)_domain	R
gene_id_1992	205	100	3e-141	NP_336835	hypothetical_protein	100	9e-143	Q50659	Uncharacterized_protein_Rv2306c/MT2363	-	-	no_hits	X
gene_id_1993	281	100	0	ZP_06433561	conserved_hypothetical_protein	99.64	0	Q50658	Uncharacterized_protein_Rv2307c/MT2364	COG1073	COG1073	Hydrolases_of_the_alpha/beta_superfamily	R
gene_id_1994	238	100	5e-170	NP_216824	hypothetical_protein	100	1e-171	Q50657	Uncharacterized_protein_Rv2308/MT2366	COG2442	COG2442	Uncharacterized_conserved_protein	S
gene_id_1995	110	100	3e-71	NP_336842	hypothetical_protein	-	-	-	-	-	-	no_hits	X
gene_id_1997	151	99.34	2e-102	ZP_07013203	conserved_hypothetical_protein	-	-	-	-	COG0582	XerC	Integrase	L
gene_id_1998	50	100	3e-26	NP_336850	hypothetical_protein	-	-	-	-	-	-	no_hits	X
gene_id_1999	114	99.12	7e-72	NP_216826	excisionase	99.12	2e-73	P64988	Uncharacterized_protein_Mb2337	-	-	no_hits	X
gene_id_2000	198	99.49	5e-139	ZP_02552135	hypothetical_protein	99.43	1e-123	P64990	Uncharacterized_protein_Mb2338	COG0507	RecD	ATP-dependent_exoDNAse_(exonuclease_V),_alpha_subunit_-_helicase_superfamily_I_member	L
gene_id_2001	89	100	6e-56	NP_216828	hypothetical_protein	100	1e-57	P64992	Uncharacterized_protein_Mb2339	-	-	no_hits	X
gene_id_2002	284	99.65	0	NP_216829	hypothetical_protein	99.65	0	P64994	Uncharacterized_protein_Mb2340c	COG2128	COG2128	Uncharacterized_conserved_protein	S
gene_id_2003	457	100	0	NP_216830	hypothetical_protein	-	-	-	-	COG0312	TldD	Predicted_Zn-dependent_proteases_and_their_inactivated_homologs	R
gene_id_2004	505	99.8	0	NP_216831	hypothetical_protein	-	-	-	-	COG0312	TldD	Predicted_Zn-dependent_proteases_and_their_inactivated_homologs	R
gene_id_2005	290	100	0	NP_336858	sugar_ABC_transporter_permease	-	-	-	-	COG1175	UgpA	ABC-type_sugar_transport_systems,_permease_components	G
gene_id_2006	274	100	0	NP_336859	sugar_ABC_transporter_permease	-	-	-	-	COG0395	UgpE	ABC-type_sugar_transport_system,_permease_component	G
gene_id_2007	440	99.77	0	NP_216834	uspC_gene_product	-	-	-	-	COG1653	UgpB	ABC-type_sugar_transport_system,_periplasmic_component	G
gene_id_2008	292	99.66	0	NP_216835	hypothetical_protein	99.66	0	P64996	Universal_stress_protein_Mb2346c	-	-	no_hits	X
gene_id_2009	465	100	0	NP_216836	rocE_gene_product	-	-	-	-	COG0531	PotE	Amino_acid_transporters	E
gene_id_2010	183	99.45	2e-126	YP_001288275	ornithine_aminotransferase_(C-terminus_part)_rocD2	-	-	-	-	COG4992	ArgD	Ornithine/acetylornithine_aminotransferase	E
gene_id_2011	221	100	1e-155	NP_216838	rocD1_gene_product	-	-	-	-	COG4992	ArgD	Ornithine/acetylornithine_aminotransferase	E
gene_id_2012	257	100	0	ZP_07668134	hypothetical_protein	-	-	-	-	COG1834	COG1834	N-Dimethylarginine_dimethylaminohydrolase	E
gene_id_2013	148	100	5e-102	NP_216840	AsnC_family_transcriptional_regulator	-	-	-	-	COG1522	Lrp	Transcriptional_regulators	K
gene_id_2014	282	100	0	NP_216841	hypothetical_protein	100	0	P64998	Uncharacterized_protein_Mb2352c	COG0619	CbiQ	ABC-type_cobalt_transport_system,_permease_component_CbiQ_and_related_transporters	P
gene_id_2015	656	100	0	BAL66338	transmembrane_ATP-binding_protein_ABCtransorter	100	0	P63400	Uncharacterized_ABC_transporter_ATP-binding_protein_Mb2353c	COG1122	CbiO	ABC-type_cobalt_transport_system,_ATPase_component	P
[truncated: 2,158 more rows]
