# Supplementary material for: Genome Analysis of the First Extensively Drug-Resistant (XDR) Mycobacterium tuberculosis in Malaysia Provides Insights into the Genetic Basis of Its Biology and Drug Resistance
Source: PLoS One. 2015 Jun 25;10(6):e0131694. doi: 10.1371/journal.pone.0131694 (PMC4481353; doi:10.1371/journal.pone.0131694)
Supplement: S3 Table — (XLSX) [file pone.0131694.s005.xlsx]

## Sheet: (h37rv)variants.avinput
line3	nonsynonymous SNV	DNA_replication_and_repair_protein_RecF_(single-strand_DNA_binding_protein):Rv0003:exon1:c.T734C:p.I245T,
line4	nonsynonymous SNV	DNA_gyrase_(subunit_A)_GyrA_(DNA_topoisomerase_(ATP-hydrolysing))_(DNA_topoisomerase_II)_(type_II_DNA_topoisomerase):Rv0006:exon1:c.G61C:p.E21Q,
line5	nonsynonymous SNV	DNA_gyrase_(subunit_A)_GyrA_(DNA_topoisomerase_(ATP-hydrolysing))_(DNA_topoisomerase_II)_(type_II_DNA_topoisomerase):Rv0006:exon1:c.T271C:p.S91P,
line6	nonsynonymous SNV	DNA_gyrase_(subunit_A)_GyrA_(DNA_topoisomerase_(ATP-hydrolysing))_(DNA_topoisomerase_II)_(type_II_DNA_topoisomerase):Rv0006:exon1:c.G284C:p.S95T,
line7	nonsynonymous SNV	DNA_gyrase_(subunit_A)_GyrA_(DNA_topoisomerase_(ATP-hydrolysing))_(DNA_topoisomerase_II)_(type_II_DNA_topoisomerase):Rv0006:exon1:c.G2003A:p.G668D,
line8	synonymous SNV	Possible_conserved_membrane_protein:Rv0007:exon1:c.G432C:p.A144A,
line11	nonsynonymous SNV	Possible_membrane_protein:Rv0008c:exon1:c.T433C:p.S145P,
line12	nonsynonymous SNV	Probable_conserved_membrane_protein:Rv0012:exon1:c.T697C:p.C233R,
line13	nonsynonymous SNV	Probable_conserved_membrane_protein:Rv0012:exon1:c.G773T:p.G258V,
line14	nonsynonymous SNV	Possible_anthranilate_synthase_component_II_TrpG_(glutamine_amidotransferase):Rv0013:exon1:c.C204G:p.I68M,
line15	nonsynonymous SNV	Phosphoserine/threonine_phosphatase_PstP:Rv0018c:exon1:c.C1387T:p.P463S,
line17	nonsynonymous SNV	Conserved_hypothetical_protein:Rv0029:exon1:c.G748A:p.A250T,
line19	nonsynonymous SNV	Possible_8-amino-7-oxononanoate_synthase_BioF2_(AONS)_(8-amino-7-ketopelargonate_synthase)_(7-keto-8-amino-pelargonic_acid_synthetase)_(7-KAP_synthetase)_(L-alanine--pimelyl_CoA_ligase):Rv0032:exon1:c.G1714C:p.D572H,
line20	synonymous SNV	Conserved_hypothetical_protein:Rv0034:exon1:c.C165G:p.A55A,
line21	nonsynonymous SNV	Probable_fatty-acid-CoA_ligase_FadD34_(fatty-acid-CoA_synthetase)_(fatty-acid-CoA_synthase):Rv0035:exon1:c.C47G:p.S16W,
line22	synonymous SNV	Conserved_protein:Rv0036c:exon1:c.G672C:p.R224R,
line23	nonsynonymous SNV	Possible_conserved_transmembrane_protein:Rv0039c:exon1:c.G71T:p.C24F,
line24	synonymous SNV	Secreted_proline_rich_protein_Mtc28_(proline_rich_28_kDa_antigen):Rv0040c:exon1:c.C399G:p.P133P,
line25	nonsynonymous SNV	Possible_hydrolase:Rv0045c:exon1:c.G580A:p.V194I,
line26	nonsynonymous SNV	myo-inositol-1-phosphate_synthase_Ino1_(inositol_1-phosphate_synthetase)_(D-glucose_6-phosphate_cycloaldolase)_(glucose_6-phosphate_cyclase)_(glucocycloaldolase):Rv0046c:exon1:c.A568G:p.R190G,
line27	nonsynonymous SNV	Possible_membrane_protein:Rv0048c:exon1:c.T749C:p.V250A,
line28	synonymous SNV	Probable_bifunctional_penicillin-binding_protein_1A/1B_PonA1_(murein_polymerase)_(PBP1):_penicillin-insensitive_transglycosylase_(peptidoglycan_TGASE)_+_penicillin-sensitive_transpeptidase_(DD-transpeptidase):Rv0050:exon1:c.A732G:p.A244A,
line29	nonsynonymous SNV	Probable_conserved_transmembrane_protein:Rv0051:exon1:c.C1043T:p.T348I,
line30	nonsynonymous SNV	Probable_replicative_DNA_helicase_DnaB:Rv0058:exon1:c.A1654G:p.R552G,
line32	nonsynonymous SNV	Probable_conserved_transmembrane_protein:Rv0064:exon1:c.G1370A:p.G457D,
line33	nonsynonymous SNV	Probable_conserved_transmembrane_protein:Rv0064:exon1:c.G1648T:p.V550F,
line34	nonsynonymous SNV	Probable_conserved_transmembrane_protein:Rv0064:exon1:c.A2197G:p.N733D,
line35	nonsynonymous SNV	Probable_conserved_transmembrane_protein:Rv0064:exon1:c.G2717C:p.R906P,
line38	nonsynonymous SNV	Probable_oxidoreductase:Rv0068:exon1:c.G640C:p.V214L,
line39	nonsynonymous SNV	Hypothetical_protein:Rv0078A:exon1:c.G334A:p.E112K,
line40	nonsynonymous SNV	Probable_oxidoreductase:Rv0082:exon1:c.A188G:p.E63G,
line41	nonsynonymous SNV	Probable_oxidoreductase:Rv0083:exon1:c.C1250T:p.A417V,
line42	synonymous SNV	Probable_oxidoreductase:Rv0083:exon1:c.T1800G:p.T600T,
line53	stoploss SNV	Conserved_hypothetical_protein:Rv0095c:exon1:c.A410C:p.X137S,
line54	nonsynonymous SNV	Conserved_hypothetical_protein:Rv0095c:exon1:c.A399C:p.E133D,
line55	nonsynonymous SNV	Conserved_hypothetical_protein:Rv0095c:exon1:c.G392T:p.S131I,
line56	nonsynonymous SNV	Conserved_hypothetical_protein:Rv0095c:exon1:c.G386T:p.R129L,
line57	nonsynonymous SNV	Conserved_hypothetical_protein:Rv0095c:exon1:c.G383C:p.G128A,
line58	nonsynonymous SNV	Conserved_hypothetical_protein:Rv0095c:exon1:c.A378C:p.E126D,
line59	synonymous SNV	Conserved_hypothetical_protein:Rv0095c:exon1:c.G360A:p.L120L,
line60	synonymous SNV	Conserved_hypothetical_protein:Rv0095c:exon1:c.C358T:p.L120L,
line61	nonsynonymous SNV	Conserved_hypothetical_protein:Rv0095c:exon1:c.A275G:p.Q92R,
line62	nonsynonymous SNV	Conserved_hypothetical_protein:Rv0095c:exon1:c.C274G:p.Q92E,
line63	nonsynonymous SNV	Conserved_hypothetical_protein:Rv0095c:exon1:c.C272T:p.A91V,
line64	nonsynonymous SNV	Conserved_hypothetical_protein:Rv0095c:exon1:c.C254T:p.A85V,
line65	nonsynonymous SNV	PPE_family_protein_PPE1:Rv0096:exon1:c.T413C:p.V138A,
line66	synonymous SNV	Probable_peptide_synthetase_Nrp_(peptide_synthase):Rv0101:exon1:c.T6000G:p.V2000V,
line67	nonsynonymous SNV	Probable_conserved_integral_membrane_protein:Rv0102:exon1:c.G13A:p.G5R,
line68	nonsynonymous SNV	Probable_cation-transporter_P-type_ATPase_B_CtpB:Rv0103c:exon1:c.T65C:p.L22S,
line69	nonsynonymous SNV	Conserved_hypothetical_protein:Rv0104:exon1:c.T1204C:p.Y402H,
line70	nonsynonymous SNV	PE-PGRS_family_protein_PE_PGRS1:Rv0109:exon1:c.C1036G:p.R346G,
line72	synonymous SNV	Oxidative_stress_response_regulatory_protein_OxyS:Rv0117:exon1:c.A690G:p.A230A,
line73	nonsynonymous SNV	Probable_oxalyl-CoA_decarboxylase_OxcA:Rv0118c:exon1:c.A670G:p.S224G,
line74	nonsynonymous SNV	Probable_elongation_factor_G_FusA2_(EF-G):Rv0120c:exon1:c.A1685G:p.N562S,
line75	nonsynonymous SNV	Probable_elongation_factor_G_FusA2_(EF-G):Rv0120c:exon1:c.C510A:p.D170E,
line76	nonsynonymous SNV	Trehalose_synthase_TreS:Rv0126:exon1:c.C1759T:p.H587Y,
line77	nonsynonymous SNV	Maltokinase_Mak:Rv0127:exon1:c.T52C:p.S18P,
line78	nonsynonymous SNV	Probable_3-hydroxyl-thioester_dehydratase:Rv0130:exon1:c.C38G:p.A13G,
line79	nonsynonymous SNV	Probable_conserved_transmembrane_protein:Rv0143c:exon1:c.C27G:p.F9L,
line80	nonsynonymous SNV	Possible_quinone_oxidoreductase_(NADPH:quinone_oxidoreductase)_(zeta-crystallin):Rv0149:exon1:c.G295A:p.V99I,
line81	synonymous SNV	PE_family_protein_PE1:Rv0151c:exon1:c.C1453T:p.L485L,
line82	nonsynonymous SNV	PE_family_protein_PE3:Rv0159c:exon1:c.A40G:p.T14A,
line83	synonymous SNV	Possible_oxidoreductase:Rv0161:exon1:c.A210C:p.S70S,
line84	synonymous SNV	Probable_transcriptional_regulatory_protein_Mce1R_(probably_GntR-family):Rv0165c:exon1:c.C135G:p.L45L,
line85	synonymous SNV	Probable_fatty-acid-CoA_ligase_FadD5_(fatty-acid-CoA_synthetase)_(fatty-acid-CoA_synthase):Rv0166:exon1:c.C1650T:p.N550N,
line86	nonsynonymous SNV	Mce-family_protein_Mce1A:Rv0169:exon1:c.T937G:p.S313A,
line87	nonsynonymous SNV	Mce-family_protein_Mce1B:Rv0170:exon1:c.T803G:p.V268G,
line88	nonsynonymous SNV	Mce-family_protein_Mce1D:Rv0172:exon1:c.G1351A:p.E451K,
line89	nonsynonymous SNV	Mce-family_protein_Mce1F:Rv0174:exon1:c.T1109C:p.L370P,
line90	synonymous SNV	Mce-family_protein_Mce1F:Rv0174:exon1:c.C1251G:p.P417P,
line91	synonymous SNV	Mce-family_protein_Mce1F:Rv0174:exon1:c.G1254T:p.G418G,
line92	synonymous SNV	Probable_conserved_Mce_associated_protein:Rv0177:exon1:c.A366C:p.T122T,
line93	nonsynonymous SNV	Possible_lipoprotein_LprO:Rv0179c:exon1:c.C677T:p.P226L,
line94	synonymous SNV	Probable_beta-glucosidase_BglS_(gentiobiase)_(cellobiase)_(beta-D-glucoside_glucohydrolase):Rv0186:exon1:c.C201T:p.D67D,
line95	synonymous SNV	Probable_beta-glucosidase_BglS_(gentiobiase)_(cellobiase)_(beta-D-glucoside_glucohydrolase):Rv0186:exon1:c.T933C:p.N311N,
line96	nonsynonymous SNV	Conserved_hypothetical_protein:Rv0192:exon1:c.T379C:p.S127P,
line97	nonsynonymous SNV	Hypothetical_protein:Rv0193c:exon1:c.A1249G:p.K417E,
line98	nonsynonymous SNV	Probable_transmembrane_multidrug_efflux_pump:Rv0194:exon1:c.T221C:p.M74T,
line99	nonsynonymous SNV	Probable_transmembrane_multidrug_efflux_pump:Rv0194:exon1:c.C3293T:p.P1098L,
line100	synonymous SNV	Possible_two_component_transcriptional_regulatory_protein_(probably_LuxR-family):Rv0195:exon1:c.C216G:p.A72A,
line101	nonsynonymous SNV	Hypothetical_protein:Rv0209:exon1:c.T485C:p.V162A,
line102	nonsynonymous SNV	Hypothetical_protein:Rv0210:exon1:c.G1456A:p.A486T,
line103	nonsynonymous SNV	Probable_conserved_transmembrane_protein:Rv0218:exon1:c.T946C:p.C316R,
line104	synonymous SNV	Probable_conserved_transmembrane_protein:Rv0219:exon1:c.A15T:p.A5A,
line105	nonsynonymous SNV	Possible_triacylglycerol_synthase_(diacylglycerol_acyltransferase):Rv0221:exon1:c.G63A:p.M21I,
line106	synonymous SNV	Probable_enoyl-CoA_hydratase_EchA1_(enoyl_hydrase)_(unsaturated_acyl-CoA_hydratase)_(crotonase):Rv0222:exon1:c.A48C:p.V16V,
line107	nonsynonymous SNV	Probable_phosphotriesterase_Php_(parathion_hydrolase)_(PTE)_(aryldialkylphosphatase)_(paraoxonase)_(a-esterase)_(aryltriphosphatase)_(paraoxon_hydrolase):Rv0230c:exon1:c.G572A:p.R191H,
line108	nonsynonymous SNV	Ribonucleoside-diphosphate_reductase_(beta_chain)_NrdB_(ribonucleotide_reductase_small_chain):Rv0233:exon1:c.C97G:p.H33D,
line109	synonymous SNV	Probable_conserved_transmembrane_protein:Rv0235c:exon1:c.G222T:p.G74G,
line110	synonymous SNV	Possible_arabinofuranosyltransferase_AftD:Rv0236c:exon1:c.G3960A:p.T1320T,
line111	nonsynonymous SNV	Possible_arabinofuranosyltransferase_AftD:Rv0236c:exon1:c.A3238G:p.S1080G,
line112	synonymous SNV	Possible_arabinofuranosyltransferase_AftD:Rv0236c:exon1:c.T1080G:p.P360P,
line113	synonymous SNV	Possible_arabinofuranosyltransferase_AftD:Rv0236c:exon1:c.C1053A:p.P351P,
line114	synonymous SNV	Possible_arabinofuranosyltransferase_AftD:Rv0236c:exon1:c.T981C:p.V327V,
line115	synonymous SNV	Probable_succinate_dehydrogenase_[iron-sulfur_subunit]_(succinic_dehydrogenase):Rv0248c:exon1:c.G693C:p.A231A,
line116	synonymous SNV	Probable_nitrite_reductase_[NAD(P)H]_large_subunit_[FAD_flavoprotein]_NirB:Rv0252:exon1:c.A2058G:p.K686K,
line117	nonsynonymous SNV	PPE_family_protein_PPE2:Rv0256c:exon1:c.G1487A:p.G496D,
line118	nonsynonymous SNV	Conserved_hypothetical_protein:Rv0257:exon1:c.A149G:p.N50S,
line119	nonsynonymous SNV	Conserved_hypothetical_protein:Rv0259c:exon1:c.C545T:p.A182V,
line120	synonymous SNV	Possible_transcriptional_regulatory_protein:Rv0260c:exon1:c.C1047A:p.V349V,
line121	synonymous SNV	Probable_integral_membrane_nitrite_extrusion_protein_NarU_(nitrite_facilitator):Rv0267:exon1:c.C228T:p.P76P,
line122	nonsynonymous SNV	Probable_fatty-acid-CoA_ligase_FadD2_(fatty-acid-CoA_synthetase)_(fatty-acid-CoA_synthase):Rv0270:exon1:c.C243G:p.I81M,
line123	synonymous SNV	Probable_fatty-acid-CoA_ligase_FadD2_(fatty-acid-CoA_synthetase)_(fatty-acid-CoA_synthase):Rv0270:exon1:c.T939C:p.V313V,
line125	synonymous SNV	PE-PGRS_family_protein_PE_PGRS3:Rv0278c:exon1:c.G264C:p.A88A,
line126	synonymous SNV	PE-PGRS_family_protein_PE_PGRS3:Rv0278c:exon1:c.T261C:p.Y87Y,
line127	synonymous SNV	PE-PGRS_family_protein_PE_PGRS3:Rv0278c:exon1:c.C258G:p.A86A,
line128	synonymous SNV	PE-PGRS_family_protein_PE_PGRS3:Rv0278c:exon1:c.A237G:p.A79A,
line129	nonsynonymous SNV	PE-PGRS_family_protein_PE_PGRS4:Rv0279c:exon1:c.T230C:p.V77A,
line130	nonsynonymous SNV	PE-PGRS_family_protein_PE_PGRS4:Rv0279c:exon1:c.G229A:p.V77M,
line131	nonsynonymous SNV	PPE_family_protein_PPE3:Rv0280:exon1:c.C980T:p.P327L,
line132	nonsynonymous SNV	PPE_family_protein_PPE3:Rv0280:exon1:c.T1009C:p.S337P,
line133	nonsynonymous SNV	ESX_conserved_component_EccA3._ESX-3_type_VII_secretion_system_protein.:Rv0282:exon1:c.A17C:p.E6A,
line134	nonsynonymous SNV	ESX_conserved_component_EccB3._ESX-3_type_VII_secretion_system_protein._Possible_membrane_protein.:Rv0283:exon1:c.A931G:p.T311A,
line135	nonsynonymous SNV	ESX_conserved_component_EccC3._ESX-3_type_VII_secretion_system_protein._Possible_membrane_protein.:Rv0284:exon1:c.C641G:p.P214R,
line136	nonsynonymous SNV	ESX_conserved_component_EccD3._ESX-3_type_VII_secretion_system_protein._Probable_transmembrane_protein.:Rv0290:exon1:c.G227A:p.S76N,
line137	nonsynonymous SNV	ESX_conserved_component_EccD3._ESX-3_type_VII_secretion_system_protein._Probable_transmembrane_protein.:Rv0290:exon1:c.G283A:p.A95T,
line138	nonsynonymous SNV	ESX_conserved_component_EccE3._ESX-3_type_VII_secretion_system_protein._Probable_transmembrane_protein.:Rv0292:exon1:c.A649G:p.N217D,
line139	nonsynonymous SNV	Probable_sulfatase:Rv0296c:exon1:c.C347T:p.P116L,
line140	nonsynonymous SNV	PPE_family_protein_PPE5:Rv0304c:exon1:c.G5273C:p.G1758A,
line141	synonymous SNV	PPE_family_protein_PPE6:Rv0305c:exon1:c.T2799G:p.G933G,
line142	nonsynonymous SNV	PPE_family_protein_PPE6:Rv0305c:exon1:c.A2725G:p.T909A,
line143	nonsynonymous SNV	PPE_family_protein_PPE6:Rv0305c:exon1:c.A1586G:p.N529S,
line144	synonymous SNV	Unknown_protein:Rv0307c:exon1:c.A282G:p.A94A,
line145	nonsynonymous SNV	Possible_beta-1%2C3-glucanase_precursor:Rv0315:exon1:c.A779C:p.K260T,
line146	nonsynonymous SNV	Probable_conserved_integral_membrane_protein:Rv0318c:exon1:c.G668C:p.G223A,
line147	nonsynonymous SNV	Conserved_hypothetical_protein:Rv0323c:exon1:c.A424G:p.S142G,
line148	nonsynonymous SNV	Possible_transcriptional_regulatory_protein_(possibly_ArsR-family):Rv0324:exon1:c.A502G:p.T168A,
line149	stoploss SNV	Hypothetical_protein:Rv0325:exon1:c.T223C:p.X75Q,
line151	nonsynonymous SNV	Probable_iron-sulfur-binding_reductase:Rv0338c:exon1:c.C1862T:p.A621V,
line152	nonsynonymous SNV	Probable_iron-sulfur-binding_reductase:Rv0338c:exon1:c.A1516G:p.R506G,
line153	synonymous SNV	Probable_lipoprotein_LpqJ:Rv0344c:exon1:c.G456A:p.E152E,
line154	nonsynonymous SNV	Conserved_hypothetical_protein:Rv0345:exon1:c.A80G:p.D27G,
line155	synonymous SNV	Probable_chaperone_protein_DnaK_(heat_shock_protein_70)_(heat_shock_70_kDa_protein)_(HSP70):Rv0350:exon1:c.A174G:p.A58A,
line156	synonymous SNV	PPE_family_protein_PPE8:Rv0355c:exon1:c.C9699T:p.P3233P,
line157	synonymous SNV	PPE_family_protein_PPE8:Rv0355c:exon1:c.G5982A:p.A1994A,
line158	synonymous SNV	PPE_family_protein_PPE8:Rv0355c:exon1:c.G657A:p.S219S,
line159	nonsynonymous SNV	Conserved_hypothetical_protein:Rv0368c:exon1:c.G746A:p.R249H,
line160	synonymous SNV	Conserved_hypothetical_protein:Rv0376c:exon1:c.A78G:p.P26P,
line161	nonsynonymous SNV	Conserved_hypothetical_protein:Rv0376c:exon1:c.A40C:p.T14P,
line162	synonymous SNV	Hypothetical_protein:Rv0381c:exon1:c.A372C:p.T124T,
line164	synonymous SNV	PPE_family_protein_PPE9:Rv0388c:exon1:c.C486G:p.S162S,
line165	nonsynonymous SNV	PPE_family_protein_PPE9:Rv0388c:exon1:c.G476C:p.G159A,
line166	nonsynonymous SNV	PPE_family_protein_PPE9:Rv0388c:exon1:c.C456G:p.D152E,
line167	nonsynonymous SNV	PPE_family_protein_PPE9:Rv0388c:exon1:c.T445G:p.L149V,
line168	nonsynonymous SNV	PPE_family_protein_PPE9:Rv0388c:exon1:c.T438G:p.H146Q,
line169	nonsynonymous SNV	PPE_family_protein_PPE9:Rv0388c:exon1:c.C417G:p.H139Q,
line170	nonsynonymous SNV	PPE_family_protein_PPE9:Rv0388c:exon1:c.A412G:p.T138A,
line171	synonymous SNV	PPE_family_protein_PPE9:Rv0388c:exon1:c.A381C:p.G127G,
line172	nonsynonymous SNV	PPE_family_protein_PPE9:Rv0388c:exon1:c.C364A:p.Q122K,
line173	nonsynonymous SNV	Probable_membrane_NADH_dehydrogenase_NdhA:Rv0392c:exon1:c.G1293A:p.M431I,
line174	nonsynonymous SNV	Hypothetical_protein:Rv0395:exon1:c.T239C:p.V80A,
line175	nonsynonymous SNV	Hypothetical_protein:Rv0396:exon1:c.C302T:p.P101L,
line176	nonsynonymous SNV	Possible_secreted_protein:Rv0398c:exon1:c.A87C:p.E29D,
line177	nonsynonymous SNV	Possible_conserved_lipoprotein_LpqK:Rv0399c:exon1:c.G820A:p.A274T,
line178	nonsynonymous SNV	Probable_conserved_membrane_protein_MmpS1:Rv0403c:exon1:c.T131G:p.L44R,
line180	nonsynonymous SNV	Fatty-acid-AMP_ligase_FadD30_(fatty-acid-AMP_synthetase)_(fatty-acid-AMP_synthase):Rv0404:exon1:c.C620T:p.P207L,
line181	nonsynonymous SNV	Probable_membrane_bound_polyketide_synthase_Pks6:Rv0405:exon1:c.A611C:p.E204A,
line182	synonymous SNV	Probable_membrane_bound_polyketide_synthase_Pks6:Rv0405:exon1:c.A3510G:p.P1170P,
line183	nonsynonymous SNV	Probable_membrane_bound_polyketide_synthase_Pks6:Rv0405:exon1:c.G4205C:p.R1402P,
line184	synonymous SNV	F420-dependent_glucose-6-phosphate_dehydrogenase_Fgd1:Rv0407:exon1:c.T960C:p.F320F,
line185	nonsynonymous SNV	Probable_phosphate_acetyltransferase_Pta_(phosphotransacetylase):Rv0408:exon1:c.G365C:p.G122A,
line186	synonymous SNV	Probable_glutamine-binding_lipoprotein_GlnH_(GLNBP):Rv0411c:exon1:c.C810T:p.D270D,
line187	synonymous SNV	Possible_conserved_membrane_protein:Rv0412c:exon1:c.T1089C:p.A363A,
line188	nonsynonymous SNV	Possible_conserved_membrane_protein:Rv0412c:exon1:c.G1063T:p.D355Y,
line189	nonsynonymous SNV	Probable_thiamin_biosynthesis_protein_ThiG_(thiazole_biosynthesis_protein):Rv0417:exon1:c.C224G:p.S75C,
line191	nonsynonymous SNV	Possible_lipoprotein_peptidase_LpqM:Rv0419:exon1:c.G889A:p.A297T,
line192	nonsynonymous SNV	Possible_lipoprotein_peptidase_LpqM:Rv0419:exon1:c.C1040T:p.A347V,
line193	nonsynonymous SNV	Possible_metal_cation_transporting_P-type_ATPase_CtpH:Rv0425c:exon1:c.A2065G:p.M689V,
line194	nonsynonymous SNV	GCN5-related_N-acetyltransferase:Rv0428c:exon1:c.A446G:p.D149G,
line195	nonsynonymous SNV	Putative_tuberculin_related_peptide:Rv0431:exon1:c.C44G:p.S15C,
line196	synonymous SNV	Conserved_hypothetical_protein:Rv0434:exon1:c.C540A:p.G180G,
line197	nonsynonymous SNV	Probable_CDP-diacylglycerol--serine_O-phosphatidyltransferase_PssA_(PS_synthase)_(phosphatidylserine_synthase):Rv0436c:exon1:c.G500T:p.G167V,
line198	synonymous SNV	60_kDa_chaperonin_2_GroEL2_(protein_CPN60-2)_(GroEL_protein_2)_(65_kDa_antigen)_(heat_shock_protein_65)_(cell_wall_protein_A)_(antigen_A):Rv0440:exon1:c.C648A:p.P216P,
line199	synonymous SNV	Probable_conserved_transmembrane_transport_protein_MmpL4:Rv0450c:exon1:c.T291C:p.L97L,
line201	synonymous SNV	enoyl-CoA_hydratase_EchA2_(enoyl_hydrase)_(unsaturated_acyl-CoA_hydratase)_(crotonase):Rv0456c:exon1:c.T447C:p.T149T,
line203	nonsynonymous SNV	Probable_aldehyde_dehydrogenase:Rv0458:exon1:c.A1267G:p.I423V,
line204	nonsynonymous SNV	Probable_aldehyde_dehydrogenase:Rv0458:exon1:c.C1403T:p.A468V,
line205	synonymous SNV	Conserved_hypothetical_protein:Rv0459:exon1:c.A328C:p.R110R,
line206	nonsynonymous SNV	Probable_transcriptional_regulatory_protein:Rv0465c:exon1:c.T316C:p.C106R,
line209	nonsynonymous SNV	Probable_UDP-N-acetylenolpyruvoylglucosamine_reductase_MurB_(UDP-N-acetylmuramate_dehydrogenase):Rv0482:exon1:c.C103A:p.R35S,
line210	synonymous SNV	Probable_conserved_lipoprotein_LprQ:Rv0483:exon1:c.C708G:p.A236A,
line211	synonymous SNV	Probable_conserved_lipoprotein_LprQ:Rv0483:exon1:c.C882T:p.D294D,
line212	synonymous SNV	Probable_short-chain_type_oxidoreductase:Rv0484c:exon1:c.T540C:p.G180G,
line213	synonymous SNV	Possible_transcriptional_regulatory_protein:Rv0485:exon1:c.C156T:p.V52V,
line214	nonsynonymous SNV	Conserved_protein:Rv0493c:exon1:c.A520G:p.S174G,
line215	nonsynonymous SNV	Probable_transcriptional_regulatory_protein_(probably_GntR-family):Rv0494:exon1:c.G516T:p.L172F,
line216	synonymous SNV	Probable_pyrroline-5-carboxylate_reductase_ProC_(P5CR)_(P5C_reductase):Rv0500:exon1:c.T354C:p.A118A,
line217	synonymous SNV	Probable_conserved_transmembrane_transport_protein_MmpL2:Rv0507:exon1:c.A618G:p.A206A,
line218	nonsynonymous SNV	Probable_conserved_transmembrane_transport_protein_MmpL2:Rv0507:exon1:c.G1277A:p.R426H,
line219	synonymous SNV	Probable_conserved_transmembrane_transport_protein_MmpL2:Rv0507:exon1:c.A2670G:p.R890R,
line221	synonymous SNV	3-oxoacyl-[acyl-carrier-protein]_synthase_III_FabH_(beta-ketoacyl-ACP_synthase_III)_(KAS_III):Rv0533c:exon1:c.G984A:p.Q328Q,PE-PGRS_family_protein_PE_PGRS6:Rv0532:exon1:c.C1705T:p.L569L,
line222	nonsynonymous SNV	Probable_UDP-glucose_4-epimerase_GalE3_(galactowaldenase)_(UDP-galactose_4-epimerase)_(uridine_diphosphate_galactose_4-epimerase)_(uridine_diphospho-galactose_4-epimerase):Rv0536:exon1:c.G238A:p.V80I,
line223	nonsynonymous SNV	Probable_integral_membrane_protein:Rv0537c:exon1:c.T1429G:p.S477A,
line224	nonsynonymous SNV	Probable_integral_membrane_protein:Rv0537c:exon1:c.A868G:p.T290A,
line225	nonsynonymous SNV	Possible_conserved_membrane_protein:Rv0538:exon1:c.G683C:p.R228P,
line226	nonsynonymous SNV	Possible_conserved_transmembrane_protein:Rv0544c:exon1:c.T19G:p.Y7D,
line227	nonsynonymous SNV	Probable_low-affinity_inorganic_phosphate_transporter_integral_membrane_protein_PitA:Rv0545c:exon1:c.C145T:p.P49S,
line228	synonymous SNV	Possible_oxidoreductase:Rv0547c:exon1:c.G18T:p.L6L,
line230	nonsynonymous SNV	Conserved_protein:Rv0552:exon1:c.C925T:p.P309S,
line231	synonymous SNV	Possible_peroxidase_BpoC_(non-haem_peroxidase):Rv0554:exon1:c.C672T:p.D224D,
line232	nonsynonymous SNV	Probable_conserved_transmembrane_protein:Rv0556:exon1:c.T44G:p.L15R,
line233	synonymous SNV	Probable_conserved_transmembrane_protein:Rv0556:exon1:c.A507G:p.A169A,
line234	synonymous SNV	Mannosyltransferase_MgtA:Rv0557:exon1:c.T321C:p.G107G,
line236	synonymous SNV	Probable_monooxygenase:Rv0565c:exon1:c.G390A:p.V130V,
line237	nonsynonymous SNV	Probable_monooxygenase:Rv0565c:exon1:c.G329A:p.R110H,
line239	synonymous SNV	Possible_cytochrome_P450_135B1_Cyp135B1:Rv0568:exon1:c.C975T:p.V325V,
line240	nonsynonymous SNV	Probable_ribonucleoside-diphosphate_reductase_(large_subunit)_NrdZ_(ribonucleotide_reductase):Rv0570:exon1:c.A1330G:p.I444V,
line241	synonymous SNV	Probable_ribonucleoside-diphosphate_reductase_(large_subunit)_NrdZ_(ribonucleotide_reductase):Rv0570:exon1:c.T1617C:p.A539A,
line242	nonsynonymous SNV	Hypothetical_protein:Rv0572c:exon1:c.T91C:p.F31L,
line243	synonymous SNV	Nicotinic_acid_phosphoribosyltransferase_PncB2:Rv0573c:exon1:c.C1173T:p.I391I,
line244	synonymous SNV	Possible_oxidoreductase:Rv0575c:exon1:c.A348G:p.Q116Q,
line245	nonsynonymous SNV	Possible_oxidoreductase:Rv0575c:exon1:c.A181C:p.I61L,
line246	nonsynonymous SNV	Probable_transcriptional_regulatory_protein_(possibly_ArsR-family):Rv0576:exon1:c.G698A:p.R233H,
line247	synonymous SNV	PE-PGRS_family_protein_PE_PGRS7:Rv0578c:exon1:c.G3426C:p.G1142G,
line248	synonymous SNV	PE-PGRS_family_protein_PE_PGRS7:Rv0578c:exon1:c.T2679C:p.H893H,
line249	stopgain SNV	Possible_conserved_exported_protein:Rv0584:exon1:c.C844T:p.R282X,
line250	synonymous SNV	Conserved_hypothetical_integral_membrane_protein_YrbE2A:Rv0587:exon1:c.C333G:p.A111A,
line251	synonymous SNV	Conserved_hypothetical_integral_membrane_protein_YrbE2A:Rv0587:exon1:c.T480C:p.L160L,
line252	nonsynonymous SNV	Mce-family_protein_Mce2A:Rv0589:exon1:c.T152C:p.F51S,
line253	synonymous SNV	Mce-family_protein_Mce2C:Rv0591:exon1:c.A1392C:p.A464A,
line254	synonymous SNV	Mce-family_protein_Mce2C:Rv0591:exon1:c.T1407G:p.L469L,
line255	synonymous SNV	Possible_toxin_VapC4:Rv0595c:exon1:c.C72T:p.D24D,
line257	synonymous SNV	Two_component_sensor_kinase_[first_part]:Rv0601c:exon1:c.C27T:p.G9G,
line258	synonymous SNV	Probable_conserved_lipoprotein_LpqO:Rv0604:exon1:c.C945A:p.A315A,
line259	nonsynonymous SNV	Unknown_protein:Rv0613c:exon1:c.A2182G:p.T728A,
line260	nonsynonymous SNV	Unknown_protein:Rv0613c:exon1:c.G316T:p.G106C,
line261	nonsynonymous SNV	Probable_galactose-1-phosphate_uridylyltransferase_GalTb_[second_part]:Rv0619:exon1:c.A520G:p.T174A,
line262	nonsynonymous SNV	Probable_galactokinase_GalK_(galactose_kinase):Rv0620:exon1:c.T595C:p.C199R,
line263	nonsynonymous SNV	Probable_conserved_transmembrane_protein:Rv0625c:exon1:c.C164T:p.A55V,
line264	synonymous SNV	Probable_exonuclease_V_(alpha_chain)_RecD_(exodeoxyribonuclease_V_alpha_chain)_(exodeoxyribonuclease_V_polypeptide):Rv0629c:exon1:c.G1557T:p.P519P,
line265	synonymous SNV	Probable_exonuclease_V_(beta_chain)_RecB_(exodeoxyribonuclease_V_beta_chain)(exodeoxyribonuclease_V_polypeptide)_(chi-specific_endonuclease):Rv0630c:exon1:c.G726A:p.E242E,
line266	synonymous SNV	Probable_exonuclease_V_(gamma_chain)_RecC_(exodeoxyribonuclease_V_gamma_chain)(exodeoxyribonuclease_V_polypeptide):Rv0631c:exon1:c.C3117T:p.F1039F,
line267	nonsynonymous SNV	Probable_exonuclease_V_(gamma_chain)_RecC_(exodeoxyribonuclease_V_gamma_chain)(exodeoxyribonuclease_V_polypeptide):Rv0631c:exon1:c.C1450G:p.R484G,
line268	nonsynonymous SNV	Conserved_protein:Rv0647c:exon1:c.G1160A:p.G387D,
line269	nonsynonymous SNV	50S_ribosomal_protein_L7/L12_RplL_(SA1):Rv0652:exon1:c.A328G:p.K110E,
line270	nonsynonymous SNV	Probable_conserved_integral_membrane_protein:Rv0658c:exon1:c.T224C:p.L75P,
line271	nonsynonymous SNV	Possible_arylsulfatase_AtsD_(aryl-sulfate_sulphohydrolase)_(arylsulphatase):Rv0663:exon1:c.C1003A:p.R335S,
line272	nonsynonymous SNV	Possible_arylsulfatase_AtsD_(aryl-sulfate_sulphohydrolase)_(arylsulphatase):Rv0663:exon1:c.A1046G:p.D349G,
line273	nonsynonymous SNV	DNA-directed_RNA_polymerase_(beta_chain)_RpoB_(transcriptase_beta_chain)_(RNA_polymerase_beta_subunit):Rv0667:exon1:c.C1349T:p.S450L,
line274	synonymous SNV	DNA-directed_RNA_polymerase_(beta_chain)_RpoB_(transcriptase_beta_chain)_(RNA_polymerase_beta_subunit):Rv0667:exon1:c.T3225C:p.A1075A,
line275	synonymous SNV	DNA-directed_RNA_polymerase_(beta'_chain)_RpoC_(transcriptase_beta'_chain)_(RNA_polymerase_beta'_subunit).:Rv0668:exon1:c.G1752A:p.G584G,
line276	nonsynonymous SNV	DNA-directed_RNA_polymerase_(beta'_chain)_RpoC_(transcriptase_beta'_chain)_(RNA_polymerase_beta'_subunit).:Rv0668:exon1:c.C2201T:p.A734V,
line278	stopgain SNV	Possible_conserved_lipoprotein_LpqP:Rv0671:exon1:c.G815A:p.W272X,
line279	nonsynonymous SNV	Probable_acyl-CoA_dehydrogenase_FadE8:Rv0672:exon1:c.G1201T:p.G401C,
line280	nonsynonymous SNV	Probable_conserved_transmembrane_transport_protein_MmpL5:Rv0676c:exon1:c.A2842G:p.I948V,
line281	nonsynonymous SNV	Probable_conserved_transmembrane_transport_protein_MmpL5:Rv0676c:exon1:c.C2381T:p.T794I,
line283	nonsynonymous SNV	Possible_L-lactate_dehydrogenase_(cytochrome)_LldD1:Rv0694:exon1:c.C362G:p.A121G,
line284	synonymous SNV	Conserved_hypothetical_protein:Rv0695:exon1:c.G84A:p.P28P,
line285	nonsynonymous SNV	Probable_dehydrogenase:Rv0697:exon1:c.G1423C:p.A475P,
line287	nonsynonymous SNV	Conserved_hypothetical_protein:Rv0698:exon1:c.C283G:p.P95A,
line288	nonsynonymous SNV	Possible_arylsulfatase_AtsA_(aryl-sulfate_sulphohydrolase)_(arylsulphatase):Rv0711:exon1:c.T2100G:p.S700R,
line289	nonsynonymous SNV	Probable_conserved_transmembrane_protein:Rv0713:exon1:c.G13T:p.D5Y,
line290	synonymous SNV	50S_ribosomal_protein_L24_RplX:Rv0715:exon1:c.C12T:p.H4H,
line291	nonsynonymous SNV	Possible_L-fuculose_phosphate_aldolase_FucA_(L-fuculose-1-phosphate_aldolase):Rv0727c:exon1:c.C17A:p.A6D,
line292	nonsynonymous SNV	Possible_D-3-phosphoglycerate_dehydrogenase_SerA2_(phosphoglycerate_dehydrogenase)_(PGDH):Rv0728c:exon1:c.G725A:p.R242H,
line293	synonymous SNV	Methionine_aminopeptidase_MapA_(map)_(peptidase_M)_(MetAP):Rv0734:exon1:c.T372G:p.V124V,
line294	nonsynonymous SNV	PE-PGRS_family_protein_PE_PGRS9:Rv0746:exon1:c.A572G:p.E191G,
line295	synonymous SNV	PE-PGRS_family_protein_PE_PGRS9:Rv0746:exon1:c.A591G:p.G197G,
line296	synonymous SNV	PE-PGRS_family_protein_PE_PGRS9:Rv0746:exon1:c.A726C:p.L242L,
line297	nonsynonymous SNV	PE-PGRS_family_protein_PE_PGRS9:Rv0746:exon1:c.A754G:p.T252A,
line298	nonsynonymous SNV	PE-PGRS_family_protein_PE_PGRS9:Rv0746:exon1:c.T788G:p.L263R,
line299	synonymous SNV	PE-PGRS_family_protein_PE_PGRS9:Rv0746:exon1:c.C792G:p.A264A,
line300	nonsynonymous SNV	PE-PGRS_family_protein_PE_PGRS9:Rv0746:exon1:c.G805A:p.A269T,
line301	synonymous SNV	Hypothetical_protein_(fragment):Rv0749A:exon1:c.C111G:p.T37T,
line303	nonsynonymous SNV	Possible_two_component_system_response_sensor_kinase_membrane_associated_PhoR:Rv0758:exon1:c.C515T:p.P172L,
line304	synonymous SNV	Cytochrome_P450_51_Cyp51_(CYPL1)_(P450-L1A1)_(sterol_14-alpha_demethylase)_(lanosterol_14-alpha_demethylase)_(P450-14DM):Rv0764c:exon1:c.T342C:p.A114A,
line306	synonymous SNV	Probable_bifunctional_acylase_GgtA:_cephalosporin_acylase_(GL-7ACA_acylase)_+_gamma-glutamyltranspeptidase_(GGT):Rv0773c:exon1:c.T951C:p.D317D,
line307	nonsynonymous SNV	Probable_protease_II_PtrBb_[second_part]_(oligopeptidase_B):Rv0782:exon1:c.A830G:p.D277G,
line308	synonymous SNV	Probable_protease_II_PtrBb_[second_part]_(oligopeptidase_B):Rv0782:exon1:c.G1410T:p.T470T,
line309	nonsynonymous SNV	Conserved_protein:Rv0785:exon1:c.G1223T:p.C408F,
line310	nonsynonymous SNV	Unknown_protein:Rv0787:exon1:c.T799C:p.Y267H,
line311	synonymous SNV	Putative_transposase_for_insertion_sequence_element_IS1547:Rv0797:exon1:c.A624G:p.L208L,
line312	nonsynonymous SNV	Putative_transposase_for_insertion_sequence_element_IS1547:Rv0797:exon1:c.C833T:p.S278L,
line313	nonsynonymous SNV	Probable_aminopeptidase_PepC:Rv0800:exon1:c.T416G:p.L139R,
line314	nonsynonymous SNV	Probable_aminopeptidase_PepC:Rv0800:exon1:c.C1237G:p.H413D,
line315	synonymous SNV	Possible_UDP-glucose-4-epimerase_CpsY_(galactowaldenase)_(UDP-galactose-4-epimerase)_(uridine_diphosphate_galactose-4-epimerase)_(uridine_diphospho-galactose-4-epimerase):Rv0806c:exon1:c.A1110G:p.V370V,
line316	nonsynonymous SNV	Amidophosphoribosyltransferase_PurF_(glutamine_phosphoribosylpyrophosphate_amidotransferase)_(ATASE)_(gpatase):Rv0808:exon1:c.G1427T:p.R476L,
line317	synonymous SNV	Amidophosphoribosyltransferase_PurF_(glutamine_phosphoribosylpyrophosphate_amidotransferase)_(ATASE)_(gpatase):Rv0808:exon1:c.T1440C:p.A480A,
line318	nonsynonymous SNV	Amidophosphoribosyltransferase_PurF_(glutamine_phosphoribosylpyrophosphate_amidotransferase)_(ATASE)_(gpatase):Rv0808:exon1:c.G1577A:p.G526E,
line319	synonymous SNV	Probable_phosphoribosylformylglycinamidine_CYCLO-ligase_PurM_(AIRS)_(phosphoribosyl-aminoimidazole_synthetase)_(air_synthase):Rv0809:exon1:c.T189C:p.G63G,
line320	nonsynonymous SNV	Probable_amino_acid_aminotransferase:Rv0812:exon1:c.A435G:p.I145M,
line321	nonsynonymous SNV	Conserved_protein:Rv0813c:exon1:c.C646T:p.H216Y,
line322	synonymous SNV	Transcriptional_regulatory_protein:Rv0818:exon1:c.G684A:p.P228P,
line323	synonymous SNV	Conserved_protein:Rv0831c:exon1:c.C684A:p.P228P,
line324	synonymous SNV	PE-PGRS_family_protein_PE_PGRS13:Rv0833:exon1:c.C93T:p.A31A,
line325	synonymous SNV	PE-PGRS_family_protein_PE_PGRS14:Rv0834c:exon1:c.T1599G:p.G533G,
line326	synonymous SNV	Possible_lipoprotein_LpqQ:Rv0835:exon1:c.T171C:p.Y57Y,
line327	stoploss SNV	Hypothetical_protein:Rv0836c:exon1:c.A653G:p.X218W,
line331	nonsynonymous SNV	Possible_nitrate/nitrite_response_transcriptional_regulatory_protein_NarL:Rv0844c:exon1:c.G505C:p.G169R,
line332	nonsynonymous SNV	Possible_two_component_sensor_kinase:Rv0845:exon1:c.C656A:p.A219E,
line333	nonsynonymous SNV	Possible_cysteine_synthase_a_CysK2_(O-acetylserine_sulfhydrylase)_(O-acetylserine_(thiol)-lyase)_(CSASE):Rv0848:exon1:c.G277A:p.G93S,
line334	synonymous SNV	Possible_cysteine_synthase_a_CysK2_(O-acetylserine_sulfhydrylase)_(O-acetylserine_(thiol)-lyase)_(CSASE):Rv0848:exon1:c.C978T:p.N326N,
line335	synonymous SNV	Probable_pyruvate_or_indole-3-pyruvate_decarboxylase_Pdc:Rv0853c:exon1:c.A1584G:p.A528A,
line336	nonsynonymous SNV	Possible_acyl-CoA_thiolase_FadA:Rv0859:exon1:c.A448G:p.S150G,
line337	synonymous SNV	Probable_fatty_oxidation_protein_FadB:Rv0860:exon1:c.T825C:p.D275D,
line338	nonsynonymous SNV	Conserved_protein:Rv0862c:exon1:c.T2246C:p.L749S,
line339	nonsynonymous SNV	Possible_conserved_integral_membrane_protein:Rv0870c:exon1:c.T347C:p.L116P,
line340	synonymous SNV	PE-PGRS_family_protein_PE_PGRS15:Rv0872c:exon1:c.G483C:p.G161G,
line341	synonymous SNV	Probable_acyl-CoA_dehydrogenase_FadE10:Rv0873:exon1:c.T1275C:p.S425S,
line342	nonsynonymous SNV	Conserved_hypothetical_protein:Rv0874c:exon1:c.G727A:p.G243S,
line343	nonsynonymous SNV	Possible_rRNA_methyltransferase_(rRNA_methylase):Rv0881:exon1:c.G343C:p.G115R,
line345	synonymous SNV	Probable_citrate_synthase_II_CitA:Rv0889c:exon1:c.A444G:p.A148A,
line346	nonsynonymous SNV	Probable_transcriptional_regulatory_protein_(probably_LuxR-family):Rv0890c:exon1:c.C2596G:p.P866A,
line347	nonsynonymous SNV	Possible_transcriptional_regulatory_protein:Rv0891c:exon1:c.T110G:p.V37G,
line348	nonsynonymous SNV	Probable_metal_cation_transporter_ATPase_P-type_CtpE:Rv0908:exon1:c.G1483A:p.G495S,
line349	nonsynonymous SNV	Possible_dioxygenase:Rv0913c:exon1:c.T890C:p.F297S,
line351	synonymous SNV	Possible_glycine_betaine_transport_integral_membrane_protein_BetP:Rv0917:exon1:c.G1191A:p.A397A,
line352	nonsynonymous SNV	Conserved_protein:Rv0918:exon1:c.A136G:p.S46G,
line353	synonymous SNV	GCN5-related_N-acetyltransferase:Rv0919:exon1:c.T423C:p.F141F,
line354	nonsynonymous SNV	Probable_phosphate-transport_integral_membrane_ABC_transporter_PstA1:Rv0930:exon1:c.T14C:p.M5T,
line355	stopgain SNV	Probable_phosphate-transport_integral_membrane_ABC_transporter_PstA1:Rv0930:exon1:c.C913T:p.R305X,
line356	nonsynonymous SNV	Periplasmic_phosphate-binding_lipoprotein_PstS2_(PBP-2)_(PstS2):Rv0932c:exon1:c.T704C:p.L235P,
line357	nonsynonymous SNV	ATP_dependent_DNA_ligase_LigD_(ATP_dependent_polydeoxyribonucleotide_synthase)_(thermostable_DNA_ligase)_(ATP_dependent_polynucleotide_ligase)_(sealase)_(DNA_repair_enzyme)_(DNA_joinase):Rv0938:exon1:c.T1030C:p.C344R,
line358	nonsynonymous SNV	ATP_dependent_DNA_ligase_LigD_(ATP_dependent_polydeoxyribonucleotide_synthase)_(thermostable_DNA_ligase)_(ATP_dependent_polynucleotide_ligase)_(sealase)_(DNA_repair_enzyme)_(DNA_joinase):Rv0938:exon1:c.C2215G:p.L739V,
line359	nonsynonymous SNV	Possible_formamidopyrimidine-DNA_glycosylase_(FAPY-DNA_glycosylase):Rv0944:exon1:c.G243C:p.M81I,
line360	nonsynonymous SNV	Possible_formamidopyrimidine-DNA_glycosylase_(FAPY-DNA_glycosylase):Rv0944:exon1:c.A425C:p.Q142P,
line361	nonsynonymous SNV	Probable_short-chain_type_dehydrogenase/reductase:Rv0945:exon1:c.C439T:p.L147F,
line362	nonsynonymous SNV	Probable_short-chain_type_dehydrogenase/reductase:Rv0945:exon1:c.C538G:p.R180G,
line363	nonsynonymous SNV	Probable_mycolyl_transferase%2C_pseudogene:Rv0947c:exon1:c.A197G:p.N66S,
line364	synonymous SNV	Probable_5'-phosphoribosylglycinamide_formyltransferase_PurN_(GART)_(gar_transformylase)_(5'-phosphoribosylglycinamide_transformylase):Rv0956:exon1:c.T591C:p.H197H,
line365	synonymous SNV	Probable_bifunctional_purine_biosynthesis_protein_PurH:_phosphoribosylaminoimidazolecarboxamide_formyltransferase_(AICAR_transformylase)_(5'-phosphoribosyl-5-aminoimidazole-4-carboxamide_formyltransferase)_+_inosinemonophosphate_cyclohydrolase_(imp_cyclohydrolase)_(inosinicase)_(imp_synthetase)_(ATIC):Rv0957:exon1:c.A228G:p.P76P,
line366	nonsynonymous SNV	Possible_magnesium_chelatase:Rv0958:exon1:c.C805G:p.L269V,
line367	nonsynonymous SNV	Possible_magnesium_chelatase:Rv0958:exon1:c.T820C:p.S274P,
line369	nonsynonymous SNV	Possible_lipoprotein_LprP:Rv0962c:exon1:c.C557T:p.P186L,
line371	nonsynonymous SNV	Conserved_hypothetical_protein:Rv0963c:exon1:c.A194G:p.D65G,
line372	nonsynonymous SNV	Hypothetical_protein:Rv0964c:exon1:c.C370A:p.P124T,
line373	nonsynonymous SNV	Conserved_protein:Rv0966c:exon1:c.T524C:p.V175A,
line374	synonymous SNV	Probable_metal_cation_transporter_P-type_ATPase_CtpV:Rv0969:exon1:c.C1185A:p.T395T,
line375	nonsynonymous SNV	Probable_metal_cation_transporter_P-type_ATPase_CtpV:Rv0969:exon1:c.C1271T:p.T424I,
line376	nonsynonymous SNV	Probable_metal_cation_transporter_P-type_ATPase_CtpV:Rv0969:exon1:c.G1450A:p.D484N,
line377	synonymous SNV	Probable_conserved_integral_membrane_protein:Rv0970:exon1:c.T630C:p.V210V,
line378	nonsynonymous SNV	Probable_acetyl-/propionyl-coenzyme_A_carboxylase_alpha_chain_(alpha_subunit)_AccA2:_biotin_carboxylase_+_biotin_carboxyl_carrier_protein_(BCCP):Rv0973c:exon1:c.A1557C:p.R519S,
line379	nonsynonymous SNV	Probable_acetyl-/propionyl-CoA_carboxylase_(beta_subunit)_AccD2:Rv0974c:exon1:c.C153G:p.N51K,
line380	synonymous SNV	PE-PGRS_family_protein_PE_PGRS17:Rv0978c:exon1:c.T951C:p.V317V,
line382	synonymous SNV	Mycobacterial_persistence_regulator_MRPA_(two_component_response_transcriptional_regulatory_protein):Rv0981:exon1:c.C399T:p.S133S,
line383	nonsynonymous SNV	Two_component_sensor_kinase_MprB:Rv0982:exon1:c.T1016A:p.L339H,
line385	synonymous SNV	Probable_serine_protease_PepD_(serine_proteinase)_(MTB32B):Rv0983:exon1:c.C732A:p.G244G,
line386	nonsynonymous SNV	Probable_serine_protease_PepD_(serine_proteinase)_(MTB32B):Rv0983:exon1:c.T1169C:p.L390P,
line387	synonymous SNV	Probable_adhesion_component_transport_ATP-binding_protein_ABC_transporter:Rv0986:exon1:c.C666A:p.G222G,
line388	nonsynonymous SNV	Probable_adhesion_component_transport_transmembrane_protein_ABC_transporter:Rv0987:exon1:c.G505C:p.V169L,
line389	nonsynonymous SNV	Probable_adhesion_component_transport_transmembrane_protein_ABC_transporter:Rv0987:exon1:c.T2149G:p.F717V,
line390	synonymous SNV	Probable_adhesion_component_transport_transmembrane_protein_ABC_transporter:Rv0987:exon1:c.C2403T:p.R801R,
line391	nonsynonymous SNV	Probable_polyprenyl-diphosphate_synthase_GrcC2_(polyprenyl_pyrophosphate_synthetase):Rv0989c:exon1:c.A961G:p.I321V,
line392	nonsynonymous SNV	Probable_polyprenyl-diphosphate_synthase_GrcC2_(polyprenyl_pyrophosphate_synthetase):Rv0989c:exon1:c.C919T:p.R307C,
line393	nonsynonymous SNV	Hypothetical_protein:Rv0990c:exon1:c.T160G:p.S54A,
line394	nonsynonymous SNV	UTP--glucose-1-phosphate_uridylyltransferase_GalU_(UDP-glucose_pyrophosphorylase)_(UDPGP)_(alpha-D-glucosyl-1-phosphate_uridylyltransferase)_(uridine_diphosphoglucose_pyrophosphorylase):Rv0993:exon1:c.A704G:p.Q235R,
line395	nonsynonymous SNV	Probable_molybdopterin_biosynthesis_protein_MoeA1:Rv0994:exon1:c.A1180G:p.T394A,
line396	nonsynonymous SNV	Methionyl-tRNA_synthetase_MetS_(MetRS)_(methionine--tRNA_ligase):Rv1007c:exon1:c.C115G:p.R39G,
line397	synonymous SNV	Probable_deoxyribonuclease_TatD_(YJJV_protein):Rv1008:exon1:c.C381T:p.T127T,
line398	nonsynonymous SNV	Probable_deoxyribonuclease_TatD_(YJJV_protein):Rv1008:exon1:c.C560A:p.T187N,
line400	synonymous SNV	Probable_ribose-phosphate_pyrophosphokinase_PrsA_(phosphoribosyl_pyrophosphate_synthetase)_(PRPP_synthetase):Rv1017c:exon1:c.G684A:p.L228L,
line401	nonsynonymous SNV	Probable_transcription-repair_coupling_factor_Mfd_(TRCF):Rv1020:exon1:c.C1297G:p.P433A,
line402	nonsynonymous SNV	Probable_transcription-repair_coupling_factor_Mfd_(TRCF):Rv1020:exon1:c.C1298T:p.P433L,
line403	nonsynonymous SNV	Probable_enolase_Eno:Rv1023:exon1:c.A22G:p.R8G,
line404	nonsynonymous SNV	Conserved_protein:Rv1025:exon1:c.C349G:p.L117V,
line406	synonymous SNV	Probable_sensor_protein_KdpD:Rv1028c:exon1:c.G2136A:p.E712E,
line407	nonsynonymous SNV	Probable_sensor_protein_KdpD:Rv1028c:exon1:c.G1285A:p.A429T,
line408	nonsynonymous SNV	Probable_sensor_protein_KdpD:Rv1028c:exon1:c.C1102T:p.P368S,
line409	synonymous SNV	Probable_sensor_protein_KdpD:Rv1028c:exon1:c.G633C:p.S211S,
line410	synonymous SNV	Putative_ESAT-6_like_protein_EsxI_(ESAT-6_like_protein_1):Rv1037c:exon1:c.C169T:p.L57L,
line411	nonsynonymous SNV	Putative_ESAT-6_like_protein_EsxI_(ESAT-6_like_protein_1):Rv1037c:exon1:c.C68T:p.S23L,
line412	nonsynonymous SNV	Putative_ESAT-6_like_protein_EsxI_(ESAT-6_like_protein_1):Rv1037c:exon1:c.A59T:p.Q20L,
line413	synonymous SNV	Putative_ESAT-6_like_protein_EsxI_(ESAT-6_like_protein_1):Rv1037c:exon1:c.C39T:p.H13H,
line414	synonymous SNV	PE_family_protein_PE8:Rv1040c:exon1:c.A243G:p.G81G,
line416	nonsynonymous SNV	Hypothetical_protein:Rv1046c:exon1:c.A453C:p.R151S,
line417	synonymous SNV	Probable_transposase:Rv1047:exon1:c.G543A:p.G181G,
line418	synonymous SNV	Hypothetical_protein:Rv1048c:exon1:c.C1047G:p.A349A,
line419	synonymous SNV	Probable_oxidoreductase:Rv1050:exon1:c.G870T:p.A290A,
line421	synonymous SNV	Conserved_protein:Rv1056:exon1:c.T489C:p.T163T,
line422	nonsynonymous SNV	Probable_medium_chain_fatty-acid-CoA_ligase_FadD14_(fatty-acid-CoA_synthetase)_(fatty-acid-CoA_synthase):Rv1058:exon1:c.A449G:p.E150G,
line423	nonsynonymous SNV	PE-PGRS_family_protein_PE_PGRS19:Rv1067c:exon1:c.T332G:p.L111W,
line425	nonsynonymous SNV	Possible_lipase_LipU:Rv1076:exon1:c.A815C:p.Q272P,
line426	nonsynonymous SNV	Short_(C15)_chain_Z-isoprenyl_diphosphate_synthase_(Z-FPP_synthase)_(Z-farnesyl_diphosphate_synthase)_(Z-FPP_synthetase)_(Z-farnesyl_diphosphate_synthetase)_(geranyltranstransferase)_(farnesyl_pyrophosphate_synthetase):Rv1086:exon1:c.A775C:p.S259R,
line427	nonsynonymous SNV	PE-PGRS_family_protein_PE_PGRS21:Rv1087:exon1:c.C529G:p.P177A,
line429	synonymous SNV	PE-PGRS_family_protein_PE_PGRS22:Rv1091:exon1:c.C87T:p.N29N,
line430	synonymous SNV	PE-PGRS_family_protein_PE_PGRS22:Rv1091:exon1:c.C597A:p.A199A,
line431	nonsynonymous SNV	PE-PGRS_family_protein_PE_PGRS22:Rv1091:exon1:c.A689C:p.D230A,
line432	synonymous SNV	PE-PGRS_family_protein_PE_PGRS22:Rv1091:exon1:c.G2190C:p.G730G,
line433	synonymous SNV	Probable_pantothenate_kinase_CoaA_(pantothenic_acid_kinase):Rv1092c:exon1:c.G153A:p.E51E,
line434	nonsynonymous SNV	Serine_hydroxymethyltransferase_1_GlyA1:Rv1093:exon1:c.T107C:p.V36A,
line436	synonymous SNV	Fructose_1%2C6-bisphosphatase_GlpX:Rv1099c:exon1:c.C855A:p.T285T,
line437	nonsynonymous SNV	Fructose_1%2C6-bisphosphatase_GlpX:Rv1099c:exon1:c.G187A:p.A63T,
line438	nonsynonymous SNV	Toxin_MazF3:Rv1102c:exon1:c.C194T:p.T65I,
line439	nonsynonymous SNV	Conserved_hypothetical_protein:Rv1125:exon1:c.A301G:p.S101G,
line440	synonymous SNV	Conserved_hypothetical_protein:Rv1125:exon1:c.G855C:p.P285P,
line441	synonymous SNV	Conserved_hypothetical_protein:Rv1125:exon1:c.T897C:p.A299A,
line442	synonymous SNV	Probable_pyruvate%2C_phosphate_dikinase_PpdK:Rv1127c:exon1:c.T1065C:p.A355A,
line443	nonsynonymous SNV	Probable_pyruvate%2C_phosphate_dikinase_PpdK:Rv1127c:exon1:c.G206A:p.G69E,
line444	nonsynonymous SNV	Conserved_hypothetical_protein:Rv1128c:exon1:c.A809G:p.E270G,
line445	nonsynonymous SNV	Possible_methylcitrate_dehydratase_PrpD:Rv1130:exon1:c.A8G:p.D3G,
line446	synonymous SNV	Probable_enoyl-CoA_hydratase_EchA11_(enoyl_hydrase)_(unsaturated_acyl-CoA_hydratase)_(crotonase):Rv1141c:exon1:c.C357T:p.V119V,
line448	nonsynonymous SNV	Conserved_hypothetical_protein:Rv1148c:exon1:c.A1066C:p.N356H,
line449	synonymous SNV	Conserved_hypothetical_protein:Rv1148c:exon1:c.C1065G:p.A355A,
line450	nonsynonymous SNV	Conserved_hypothetical_protein:Rv1148c:exon1:c.C1060A:p.H354N,
line451	nonsynonymous SNV	Hypothetical_protein:Rv1154c:exon1:c.A367G:p.T123A,
line452	nonsynonymous SNV	Possible_pyridoxamine_5'-phosphate_oxidase_(PNP/PMP_oxidase)_(pyridoxinephosphate_oxidase)_(PNPOX)_(pyridoxine_5'-phosphate_oxidase):Rv1155:exon1:c.T343C:p.S115P,
line453	synonymous SNV	Probable_respiratory_nitrate_reductase_(beta_chain)_NarH:Rv1162:exon1:c.A1038G:p.P346P,
line454	synonymous SNV	Possible_GTP-binding_translation_elongation_factor_TypA_(tyrosine_phosphorylated_protein_A)_(GTP-binding_protein):Rv1165:exon1:c.G1221A:p.Q407Q,
line455	nonsynonymous SNV	Probable_F420_biosynthesis_protein_FbiC:Rv1173:exon1:c.G1513A:p.A505T,
line456	synonymous SNV	Probable_NADPH_dependent_2%2C4-dienoyl-CoA_reductase_FadH_(2%2C4-dienoyl_coenzyme_A_reductase)_(4-enoyl-CoA_reductase):Rv1175c:exon1:c.T1968C:p.A656A,
line457	nonsynonymous SNV	Probable_NADPH_dependent_2%2C4-dienoyl-CoA_reductase_FadH_(2%2C4-dienoyl_coenzyme_A_reductase)_(4-enoyl-CoA_reductase):Rv1175c:exon1:c.G629C:p.C210S,
line458	nonsynonymous SNV	Unknown_protein:Rv1179c:exon1:c.C2544G:p.I848M,
line460	stoploss SNV	Probable_polyketide_beta-ketoacyl_synthase_Pks3:Rv1180:exon1:c.A1467C:p.X489Y,
line461	synonymous SNV	Probable_polyketide_beta-ketoacyl_synthase_Pks4:Rv1181:exon1:c.C126A:p.G42G,
line462	synonymous SNV	Probable_polyketide_beta-ketoacyl_synthase_Pks4:Rv1181:exon1:c.G651A:p.A217A,
line463	synonymous SNV	Probable_polyketide_beta-ketoacyl_synthase_Pks4:Rv1181:exon1:c.C2422T:p.L808L,
line464	synonymous SNV	Possible_exported_protein:Rv1184c:exon1:c.T703C:p.L235L,
line465	nonsynonymous SNV	Probable_fatty-acid-AMP_ligase_FadD21_(fatty-acid-AMP_synthetase)_(fatty-acid-AMP_synthase):Rv1185c:exon1:c.C1627A:p.L543I,
line466	synonymous SNV	Conserved_protein:Rv1186c:exon1:c.C1416T:p.D472D,
line467	nonsynonymous SNV	Conserved_protein:Rv1186c:exon1:c.C619G:p.P207A,
line468	nonsynonymous SNV	Conserved_protein:Rv1186c:exon1:c.A437C:p.Q146P,
line469	synonymous SNV	Conserved_protein:Rv1186c:exon1:c.C72T:p.D24D,
line471	synonymous SNV	Possible_transposase:Rv1199c:exon1:c.G138T:p.G46G,
line473	synonymous SNV	Probable_tetronasin-transport_integral_membrane_protein_ABC_transporter:Rv1217c:exon1:c.A1593C:p.A531A,
line474	nonsynonymous SNV	Probable_tetronasin-transport_integral_membrane_protein_ABC_transporter:Rv1217c:exon1:c.C612A:p.S204R,
line475	nonsynonymous SNV	Probable_tetronasin-transport_ATP-binding_protein_ABC_transporter:Rv1218c:exon1:c.A728C:p.Q243P,
line476	nonsynonymous SNV	Probable_protein_TatB:Rv1224:exon1:c.T22C:p.W8R,
line477	nonsynonymous SNV	Possible_membrane_protein:Rv1230c:exon1:c.A133C:p.S45R,
line478	nonsynonymous SNV	Conserved_protein:Rv1232c:exon1:c.T445C:p.C149R,
line479	synonymous SNV	Conserved_hypothetical_membrane_protein:Rv1233c:exon1:c.G150T:p.P50P,
line480	nonsynonymous SNV	Possible_magnesium_and_cobalt_transport_transmembrane_protein_CorA:Rv1239c:exon1:c.A415C:p.K139Q,
line481	synonymous SNV	Probable_lipoprotein_LpqZ:Rv1244:exon1:c.C80C:p.T27T,
line483	nonsynonymous SNV	Multifunctional_alpha-ketoglutarate_metabolic_enzyme:Rv1248c:exon1:c.G2290T:p.V764L,
line484	synonymous SNV	Possible_membrane_protein:Rv1249c:exon1:c.T357G:p.L119L,
line485	synonymous SNV	Possible_membrane_protein:Rv1249c:exon1:c.G171T:p.A57A,
line486	nonsynonymous SNV	Probable_drug-transport_integral_membrane_protein:Rv1250:exon1:c.G1018T:p.G340C,
line487	synonymous SNV	Conserved_hypothetical_protein:Rv1251c:exon1:c.A2319C:p.T773T,
line488	synonymous SNV	Probable_amidase_AmiB2_(aminohydrolase):Rv1263:exon1:c.T780C:p.V260V,
line490	nonsynonymous SNV	Probable_transmembrane_serine/threonine-protein_kinase_H_PknH_(protein_kinase_H)_(STPK_H):Rv1266c:exon1:c.G1820T:p.R607L,
line491	synonymous SNV	Probable_sulfate_adenylyltransferase_subunit_2_CysD:Rv1285:exon1:c.G491G:p.G164G,
line492	synonymous SNV	Probable_bifunctional_enzyme_CysN/CysC:_sulfate_adenyltransferase_(subunit_1)_+_adenylylsulfate_kinase:Rv1286:exon1:c.C1563C:p.P521P,
line493	synonymous SNV	Conserved_hypothetical_secreted_protein:Rv1291c:exon1:c.T54G:p.A18A,
line494	nonsynonymous SNV	50S_ribosomal_protein_L31_RpmE:Rv1298:exon1:c.G166T:p.G56C,
line495	nonsynonymous SNV	Probable_HemK_protein_homolog_HemK:Rv1300:exon1:c.C580A:p.R194S,
line496	synonymous SNV	Probable_ATP_synthase_delta_chain_AtpH:Rv1307:exon1:c.C945T:p.D315D,
line497	stopgain SNV	Probable_ATP_synthase_beta_chain_AtpD:Rv1310:exon1:c.C287A:p.S96X,
line498	synonymous SNV	Possible_transposase:Rv1313c:exon1:c.G1014A:p.L338L,
line500	nonsynonymous SNV	Probable_bifunctional_regulatory_protein_and_DNA_repair_enzyme_AlkA_(regulatory_protein_of_adaptative_response)_(methylphosphotriester-DNA--protein-cysteine_S-methyltransferase):Rv1317c:exon1:c.A34C:p.I12L,
line501	nonsynonymous SNV	Possible_adenylate_cyclase_(ATP_pyrophosphate-lyase)_(adenylyl_cyclase):Rv1320c:exon1:c.A1591C:p.T531P,
line502	nonsynonymous SNV	Conserved_hypothetical_protein:Rv1321:exon1:c.A430G:p.S144G,
line503	nonsynonymous SNV	1%2C4-alpha-glucan_branching_enzyme_GlgB_(glycogen_branching_enzyme):Rv1326c:exon1:c.T1408G:p.S470A,
line504	synonymous SNV	Probable_glucanase_GlgE:Rv1327c:exon1:c.G121G:p.V41V,
line505	nonsynonymous SNV	Probable_ATP-dependent_helicase_DinG:Rv1329c:exon1:c.C239T:p.T80M,
line506	synonymous SNV	Nicotinic_acid_phosphoribosyltransferase_PncB1:Rv1330c:exon1:c.G1286G:p.G429G,
line507	synonymous SNV	Probable_hydrolase:Rv1333:exon1:c.G102T:p.V34V,
line508	synonymous SNV	Conserved_hypothetical_protein:Rv1354c:exon1:c.C616T:p.L206L,
line509	nonsynonymous SNV	Possible_molybdopterin_biosynthesis_protein_MoeY:Rv1355c:exon1:c.A2036G:p.K679R,
line510	nonsynonymous SNV	Probable_transcriptional_regulatory_protein:Rv1358:exon1:c.C208T:p.R70W,
line511	synonymous SNV	Probable_transcriptional_regulatory_protein:Rv1358:exon1:c.G1233T:p.P411P,
line512	synonymous SNV	PPE_family_protein_PPE19:Rv1361c:exon1:c.C393C:p.T131T,
line513	synonymous SNV	PPE_family_protein_PPE19:Rv1361c:exon1:c.A168C:p.G56G,
line514	nonsynonymous SNV	PPE_family_protein_PPE19:Rv1361c:exon1:c.C164A:p.T55K,
line515	nonsynonymous SNV	PPE_family_protein_PPE19:Rv1361c:exon1:c.A163C:p.T55P,
line516	nonsynonymous SNV	PPE_family_protein_PPE19:Rv1361c:exon1:c.A88G:p.K30E,
line517	synonymous SNV	PPE_family_protein_PPE19:Rv1361c:exon1:c.G87A:p.A29A,
line518	synonymous SNV	PPE_family_protein_PPE19:Rv1361c:exon1:c.C84C:p.A28A,
line519	stopgain SNV	PPE_family_protein_PPE19:Rv1361c:exon1:c.C51A:p.Y17X,
line520	nonsynonymous SNV	Possible_sigma_factor_regulatory_protein:Rv1364c:exon1:c.C1394T:p.A465V,
line521	nonsynonymous SNV	Possible_sigma_factor_regulatory_protein:Rv1364c:exon1:c.G202T:p.G68C,
line522	nonsynonymous SNV	Conserved_protein:Rv1367c:exon1:c.A505G:p.I169V,
line523	synonymous SNV	Probable_conserved_membrane_protein:Rv1371:exon1:c.C897T:p.R299R,
line524	nonsynonymous SNV	Glycolipid_sulfotransferase:Rv1373:exon1:c.C692T:p.P231L,
line525	nonsynonymous SNV	Hypothetical_protein:Rv1374c:exon1:c.A406G:p.T136A,
line526	nonsynonymous SNV	Conserved_hypothetical_protein:Rv1378c:exon1:c.C109T:p.R37W,
line527	nonsynonymous SNV	Probable_carbamoyl-phosphate_synthase_small_chain_CarA_(carbamoyl-phosphate_synthetase_glutamine_chain):Rv1383:exon1:c.T817C:p.S273P,
line528	nonsynonymous SNV	Probable_orotidine_5'-phosphate_decarboxylase_PyrF_(OMP_decarboxylase)_(ompdecase):Rv1385:exon1:c.G427A:p.G143S,
line529	synonymous SNV	Putative_integration_host_factor_MihF:Rv1388:exon1:c.C24T:p.V8V,
line530	nonsynonymous SNV	Probable_cytochrome_P450_132_Cyp132:Rv1394c:exon1:c.G404T:p.R135L,
line531	nonsynonymous SNV	Probable_cytochrome_P450_132_Cyp132:Rv1394c:exon1:c.C199T:p.H67Y,
line532	nonsynonymous SNV	PE-PGRS_family_protein_PE_PGRS25:Rv1396c:exon1:c.G1033C:p.A345P,
line533	nonsynonymous SNV	PE-PGRS_family_protein_PE_PGRS25:Rv1396c:exon1:c.A198C:p.R66S,
line534	synonymous SNV	Possible_membrane_protein:Rv1401:exon1:c.G312A:p.P104P,
line535	synonymous SNV	Probable_riboflavin_synthase_alpha_chain_RibC_(RibE):Rv1412:exon1:c.G333T:p.A111A,
line536	synonymous SNV	Conserved_hypothetical_protein:Rv1414:exon1:c.C58T:p.L20L,
line538	nonsynonymous SNV	Probable_excinuclease_ABC_(subunit_C-nuclease)_UvrC:Rv1420:exon1:c.T1301C:p.V434A,
line539	synonymous SNV	PE_family_protein_PE16:Rv1430:exon1:c.G288T:p.A96A,
line540	nonsynonymous SNV	Conserved_membrane_protein:Rv1431:exon1:c.A194C:p.N65T,
line541	synonymous SNV	Conserved_membrane_protein:Rv1431:exon1:c.A1758G:p.P586P,
line543	nonsynonymous SNV	PE-PGRS_family_protein_PE_PGRS26:Rv1441c:exon1:c.A707G:p.D236G,
line544	nonsynonymous SNV	Putative_OXPP_cycle_protein_OpcA:Rv1446c:exon1:c.G575C:p.R192P,
line545	nonsynonymous SNV	Probable_transaldolase_Tal:Rv1448c:exon1:c.A730G:p.T244A,
line546	nonsynonymous SNV	Transketolase_Tkt_(TK):Rv1449c:exon1:c.T52G:p.Y18D,
line547	nonsynonymous SNV	PE-PGRS_family_protein_PE_PGRS27:Rv1450c:exon1:c.A1033G:p.T345A,
line548	synonymous SNV	PE-PGRS_family_protein_PE_PGRS27:Rv1450c:exon1:c.T1026C:p.V342V,
line549	nonsynonymous SNV	PE-PGRS_family_protein_PE_PGRS27:Rv1450c:exon1:c.G1024A:p.V342I,
line550	synonymous SNV	PE-PGRS_family_protein_PE_PGRS27:Rv1450c:exon1:c.G1023T:p.G341G,
line551	synonymous SNV	PE-PGRS_family_protein_PE_PGRS27:Rv1450c:exon1:c.T1020C:p.G340G,
line552	nonsynonymous SNV	PE-PGRS_family_protein_PE_PGRS27:Rv1450c:exon1:c.C1016A:p.A339D,
line553	synonymous SNV	PE-PGRS_family_protein_PE_PGRS27:Rv1450c:exon1:c.T1002C:p.G334G,
line554	synonymous SNV	PE-PGRS_family_protein_PE_PGRS27:Rv1450c:exon1:c.C996T:p.G332G,
line555	synonymous SNV	PE-PGRS_family_protein_PE_PGRS27:Rv1450c:exon1:c.C981T:p.G327G,
line556	synonymous SNV	PE-PGRS_family_protein_PE_PGRS27:Rv1450c:exon1:c.G975C:p.G325G,
line557	synonymous SNV	PE-PGRS_family_protein_PE_PGRS27:Rv1450c:exon1:c.A972G:p.G324G,
line558	nonsynonymous SNV	PE-PGRS_family_protein_PE_PGRS27:Rv1450c:exon1:c.A967G:p.T323A,
line559	synonymous SNV	PE-PGRS_family_protein_PE_PGRS27:Rv1450c:exon1:c.C966G:p.G322G,
line560	synonymous SNV	PE-PGRS_family_protein_PE_PGRS27:Rv1450c:exon1:c.G210A:p.A70A,
line561	synonymous SNV	PE-PGRS_family_protein_PE_PGRS27:Rv1450c:exon1:c.G105A:p.S35S,
line562	synonymous SNV	PE-PGRS_family_protein_PE_PGRS27:Rv1450c:exon1:c.T87C:p.N29N,
line563	synonymous SNV	PE-PGRS_family_protein_PE_PGRS27:Rv1450c:exon1:c.G81A:p.A27A,
line564	nonsynonymous SNV	PE-PGRS_family_protein_PE_PGRS27:Rv1450c:exon1:c.C80T:p.A27V,
line565	synonymous SNV	PE-PGRS_family_protein_PE_PGRS27:Rv1450c:exon1:c.C78T:p.G26G,
line566	synonymous SNV	PE-PGRS_family_protein_PE_PGRS27:Rv1450c:exon1:c.A48G:p.L16L,
line567	nonsynonymous SNV	PE-PGRS_family_protein_PE_PGRS27:Rv1450c:exon1:c.T47C:p.L16S,
line568	synonymous SNV	PE-PGRS_family_protein_PE_PGRS27:Rv1450c:exon1:c.A42G:p.A14A,
line569	synonymous SNV	PE-PGRS_family_protein_PE_PGRS27:Rv1450c:exon1:c.C39G:p.A13A,
line570	synonymous SNV	PE-PGRS_family_protein_PE_PGRS27:Rv1450c:exon1:c.G36C:p.A12A,
line571	nonsynonymous SNV	PE-PGRS_family_protein_PE_PGRS27:Rv1450c:exon1:c.G19A:p.A7T,
line572	synonymous SNV	PE-PGRS_family_protein_PE_PGRS27:Rv1450c:exon1:c.G18A:p.V6V,
line575	synonymous SNV	PE-PGRS_family_protein_PE_PGRS28:Rv1452c:exon1:c.G48A:p.S16S,
line576	nonsynonymous SNV	PE-PGRS_family_protein_PE_PGRS28:Rv1452c:exon1:c.C47T:p.S16L,
line577	synonymous SNV	PE-PGRS_family_protein_PE_PGRS28:Rv1452c:exon1:c.G42A:p.A14A,
line578	synonymous SNV	PE-PGRS_family_protein_PE_PGRS28:Rv1452c:exon1:c.G39C:p.A13A,
line579	synonymous SNV	PE-PGRS_family_protein_PE_PGRS28:Rv1452c:exon1:c.C36G:p.A12A,
line583	nonsynonymous SNV	Possible_transcriptional_activator_protein:Rv1453:exon1:c.C1214A:p.P405Q,
line584	nonsynonymous SNV	Conserved_protein:Rv1455:exon1:c.C16T:p.P6S,
line585	nonsynonymous SNV	Probable_unidentified_antibiotic-transport_ATP-binding_protein_ABC_transporter:Rv1458c:exon1:c.A397G:p.T133A,
line586	nonsynonymous SNV	Possible_conserved_integral_membrane_protein:Rv1459c:exon1:c.A337G:p.K113E,
line587	nonsynonymous SNV	Possible_conserved_integral_membrane_protein:Rv1459c:exon1:c.G97A:p.A33T,
line588	nonsynonymous SNV	Probable_transcriptional_regulatory_protein:Rv1460:exon1:c.C98T:p.T33I,
line589	nonsynonymous SNV	Conserved_hypothetical_protein:Rv1462:exon1:c.A547G:p.N183D,
line590	nonsynonymous SNV	Probable_conserved_ATP-binding_protein_ABC_transporter:Rv1463:exon1:c.C71T:p.P24L,
line591	nonsynonymous SNV	Probable_conserved_ATP-binding_protein_ABC_transporter:Rv1463:exon1:c.A593G:p.E198G,
line593	synonymous SNV	Probable_cation_transporter_P-type_ATPase_D_CtpD:Rv1469:exon1:c.G453A:p.V151V,
line594	nonsynonymous SNV	Conserved_hypothetical_protein:Rv1486c:exon1:c.G594T:p.K198N,
line595	nonsynonymous SNV	Conserved_protein:Rv1489:exon1:c.A155C:p.K52T,
line596	nonsynonymous SNV	Conserved_protein:Rv1489A:exon1:c.T156G:p.C52W,
line597	nonsynonymous SNV	Probable_methylmalonyl-CoA_mutase_small_subunit_MutA_(MCM):Rv1492:exon1:c.C205T:p.P69S,
line598	synonymous SNV	Probable_esterase_LipL:Rv1497:exon1:c.T360C:p.F120F,
line599	nonsynonymous SNV	Probable_methyltransferase:Rv1498c:exon1:c.G572A:p.R191H,
line600	synonymous SNV	Conserved_hypothetical_protein:Rv1501:exon1:c.A252C:p.I84I,
line601	nonsynonymous SNV	Hypothetical_protein:Rv1502:exon1:c.A638G:p.Y213C,
line602	nonsynonymous SNV	Conserved_hypothetical_protein:Rv1505c:exon1:c.G151A:p.A51T,
line603	synonymous SNV	Probable_membrane_protein:Rv1508c:exon1:c.C984T:p.G328G,
line604	nonsynonymous SNV	Probable_membrane_protein:Rv1508c:exon1:c.C46T:p.P16S,
line605	synonymous SNV	Conserved_hypothetical_protein:Rv1514c:exon1:c.A477G:p.S159S,
line606	nonsynonymous SNV	Conserved_hypothetical_transmembrane_protein:Rv1517:exon1:c.C562T:p.L188F,
line607	nonsynonymous SNV	Probable_sugar_transferase:Rv1520:exon1:c.C643T:p.R215C,
line608	synonymous SNV	Probable_fatty-acid-AMP_ligase_FadD25_(fatty-acid-AMP_synthetase)_(fatty-acid-AMP_synthase):Rv1521:exon1:c.A891G:p.V297V,
line609	nonsynonymous SNV	Probable_conserved_transmembrane_transport_protein_MmpL12:Rv1522c:exon1:c.T1141C:p.S381P,
line610	nonsynonymous SNV	Probable_polyketide_synthase_Pks5:Rv1527c:exon1:c.T6182G:p.L2061R,
line611	nonsynonymous SNV	Probable_polyketide_synthase_Pks5:Rv1527c:exon1:c.C5403G:p.S1801R,
line613	nonsynonymous SNV	Probable_transcriptional_regulator:Rv1534:exon1:c.G269T:p.G90V,
line614	nonsynonymous SNV	PPE_family_protein_PPE21:Rv1548c:exon1:c.A773G:p.D258G,
line615	synonymous SNV	Probable_fumarate_reductase_[flavoprotein_subunit]_FrdA_(fumarate_dehydrogenase)_(fumaric_hydrogenase):Rv1552:exon1:c.G1572T:p.S524S,
line616	nonsynonymous SNV	Probable_fumarate_reductase_[membrane_anchor_subunit]_FrdC_(fumarate_dehydrogenase)_(fumaric_hydrogenase):Rv1554:exon1:c.A118G:p.M40V,
line617	nonsynonymous SNV	Dethiobiotin_synthetase_BioD:Rv1570:exon1:c.T572C:p.M191T,
line618	nonsynonymous SNV	Partial_REP13E12_repeat_protein:Rv1587c:exon1:c.C594A:p.N198K,
line619	nonsynonymous SNV	Partial_REP13E12_repeat_protein:Rv1587c:exon1:c.A590G:p.H197R,
line620	nonsynonymous SNV	Partial_REP13E12_repeat_protein:Rv1587c:exon1:c.G551A:p.G184D,
line621	synonymous SNV	Partial_REP13E12_repeat_protein:Rv1587c:exon1:c.G537C:p.L179L,
line622	nonsynonymous SNV	Partial_REP13E12_repeat_protein:Rv1587c:exon1:c.G534C:p.E178D,
line623	nonsynonymous SNV	Partial_REP13E12_repeat_protein:Rv1588c:exon1:c.G391A:p.V131I,
line624	synonymous SNV	Partial_REP13E12_repeat_protein:Rv1588c:exon1:c.T321C:p.G107G,
line625	synonymous SNV	Partial_REP13E12_repeat_protein:Rv1588c:exon1:c.G273A:p.R91R,
line626	nonsynonymous SNV	Partial_REP13E12_repeat_protein:Rv1588c:exon1:c.G272T:p.R91L,
line627	nonsynonymous SNV	Partial_REP13E12_repeat_protein:Rv1588c:exon1:c.G187A:p.A63T,
line628	synonymous SNV	Partial_REP13E12_repeat_protein:Rv1588c:exon1:c.T183C:p.L61L,
line629	nonsynonymous SNV	Partial_REP13E12_repeat_protein:Rv1588c:exon1:c.G166A:p.A56T,
line630	synonymous SNV	Partial_REP13E12_repeat_protein:Rv1588c:exon1:c.T162G:p.G54G,
line631	synonymous SNV	Partial_REP13E12_repeat_protein:Rv1588c:exon1:c.G159C:p.V53V,
line632	nonsynonymous SNV	Conserved_hypothetical_protein:Rv1592c:exon1:c.A964G:p.I322V,
line633	synonymous SNV	Conserved_hypothetical_protein:Rv1592c:exon1:c.A963G:p.E321E,
line634	nonsynonymous SNV	Conserved_hypothetical_protein:Rv1592c:exon1:c.A180C:p.E60D,
line635	nonsynonymous SNV	Hypothetical_protein:Rv1597:exon1:c.G62A:p.G21D,
line636	nonsynonymous SNV	Probable_amidotransferase_HisH:Rv1602:exon1:c.G602A:p.S201N,
line637	nonsynonymous SNV	Probable_inositol-monophosphatase_ImpA_(imp):Rv1604:exon1:c.C371A:p.P124Q,
line638	synonymous SNV	Tryptophan_synthase%2C_beta_subunit_TrpB:Rv1612:exon1:c.G249T:p.G83G,
line639	nonsynonymous SNV	Probable_acyl-CoA_thioesterase_II_TesB1:Rv1618:exon1:c.A362T:p.H121L,
line640	nonsynonymous SNV	Conserved_membrane_protein:Rv1619:exon1:c.T743C:p.V248A,
line641	synonymous SNV	Probable_'component_linked_with_the_assembly_of_cytochrome'_transport_transmembrane_ATP-binding_protein_ABC_transporter_CydC:Rv1620c:exon1:c.C372T:p.D124D,
line642	nonsynonymous SNV	Probable_DNA_polymerase_I_PolA:Rv1629:exon1:c.A556C:p.T186P,
line643	nonsynonymous SNV	Probable_DNA_polymerase_I_PolA:Rv1629:exon1:c.A562G:p.R188G,
line644	synonymous SNV	Probable_DNA_polymerase_I_PolA:Rv1629:exon1:c.C624T:p.P208P,
line645	synonymous SNV	30S_ribosomal_protein_S1_RpsA:Rv1630:exon1:c.A636C:p.R212R,
line647	nonsynonymous SNV	Possible_drug_efflux_membrane_protein:Rv1634:exon1:c.G592C:p.G198R,
line648	nonsynonymous SNV	Probable_excinuclease_ABC_(subunit_A-DNA-binding_ATPase)_UvrA:Rv1638:exon1:c.T2699C:p.V900A,
line649	synonymous SNV	Conserved_hypothetical_membrane_protein:Rv1639c:exon1:c.G540C:p.T180T,
line650	synonymous SNV	Lysyl-tRNA_synthetase_2_LysX:Rv1640c:exon1:c.A2427G:p.R809R,
line651	nonsynonymous SNV	Possible_23S_rRNA_methyltransferase_TsnR:Rv1644:exon1:c.T695C:p.L232P,
line652	nonsynonymous SNV	Adenylate_cyclase_(ATP_pyrophosphate-lyase)_(adenylyl_cyclase):Rv1647:exon1:c.G4C:p.A2P,
line653	nonsynonymous SNV	Probable_phenylalanyl-tRNA_synthetase%2C_alpha_chain_PheS:Rv1649:exon1:c.C827A:p.A276D,
line654	nonsynonymous SNV	PE-PGRS_family_protein_PE_PGRS30:Rv1651c:exon1:c.T2783G:p.V928G,
line655	nonsynonymous SNV	PE-PGRS_family_protein_PE_PGRS30:Rv1651c:exon1:c.C497A:p.A166D,
line656	nonsynonymous SNV	PE-PGRS_family_protein_PE_PGRS30:Rv1651c:exon1:c.G496A:p.A166T,
line657	nonsynonymous SNV	PE-PGRS_family_protein_PE_PGRS30:Rv1651c:exon1:c.A488C:p.N163T,
line658	nonsynonymous SNV	PE-PGRS_family_protein_PE_PGRS30:Rv1651c:exon1:c.A487G:p.N163D,
line659	nonsynonymous SNV	PE-PGRS_family_protein_PE_PGRS30:Rv1651c:exon1:c.C483G:p.I161M,
line660	nonsynonymous SNV	PE-PGRS_family_protein_PE_PGRS30:Rv1651c:exon1:c.T482C:p.I161T,
line661	nonsynonymous SNV	PE-PGRS_family_protein_PE_PGRS30:Rv1651c:exon1:c.A481G:p.I161V,
line662	nonsynonymous SNV	PE-PGRS_family_protein_PE_PGRS30:Rv1651c:exon1:c.T479C:p.L160S,
line663	nonsynonymous SNV	PE-PGRS_family_protein_PE_PGRS30:Rv1651c:exon1:c.T478A:p.L160M,
line664	nonsynonymous SNV	PE-PGRS_family_protein_PE_PGRS30:Rv1651c:exon1:c.C473G:p.A158G,
line665	nonsynonymous SNV	PE-PGRS_family_protein_PE_PGRS30:Rv1651c:exon1:c.A460C:p.N154H,
line666	synonymous SNV	PE-PGRS_family_protein_PE_PGRS30:Rv1651c:exon1:c.T459A:p.G153G,
line667	nonsynonymous SNV	Probable_acetylglutamate_kinase_ArgB:Rv1654:exon1:c.G52A:p.E18K,
line668	nonsynonymous SNV	Probable_polyketide_synthase_Pks7:Rv1661:exon1:c.A2441C:p.E814A,
line669	nonsynonymous SNV	Probable_polyketide_synthase_Pks7:Rv1661:exon1:c.T2918C:p.L973P,
line670	synonymous SNV	Probable_polyketide_synthase_Pks7:Rv1661:exon1:c.G2919C:p.L973L,
line671	nonsynonymous SNV	Probable_polyketide_synthase_Pks7:Rv1661:exon1:c.T4466G:p.F1489C,
line672	synonymous SNV	Probable_polyketide_synthase_Pks7:Rv1661:exon1:c.C5787T:p.G1929G,
line673	nonsynonymous SNV	Probable_polyketide_synthase_Pks8:Rv1662:exon1:c.G4069A:p.A1357T,
line674	synonymous SNV	Probable_first_part_of_macrolide-transport_ATP-binding_protein_ABC_transporter:Rv1668c:exon1:c.T921C:p.D307D,
line675	synonymous SNV	Probable_conserved_integral_membrane_transport_protein:Rv1672c:exon1:c.G600A:p.L200L,
line676	nonsynonymous SNV	Unknown_protein:Rv1676:exon1:c.T125C:p.I42T,
line677	synonymous SNV	Unknown_protein:Rv1676:exon1:c.T447C:p.S149S,
line678	synonymous SNV	Probable_coiled-coil_structural_protein:Rv1682:exon1:c.G894C:p.A298A,
line681	synonymous SNV	Conserved_hypothetical_protein:Rv1691:exon1:c.A189G:p.L63L,
line682	synonymous SNV	2'-O-methyltransferase_TlyA:Rv1694:exon1:c.A33G:p.L11L,
line683	nonsynonymous SNV	Probable_D-serine/alanine/glycine_transporter_protein_CycA:Rv1704c:exon1:c.G278T:p.R93L,
line684	nonsynonymous SNV	PPE_family_protein_PPE22:Rv1705c:exon1:c.C937G:p.L313V,
line686	nonsynonymous SNV	Probable_conserved_transmembrane_protein:Rv1707:exon1:c.G592C:p.E198Q,
line687	nonsynonymous SNV	Conserved_hypothetical_protein:Rv1716:exon1:c.A532G:p.S178G,
line688	nonsynonymous SNV	Conserved_hypothetical_protein:Rv1716:exon1:c.T827C:p.V276A,
line689	synonymous SNV	Hypothetical_protein:Rv1724c:exon1:c.A285G:p.K95K,
line690	nonsynonymous SNV	Conserved_hypothetical_protein:Rv1725c:exon1:c.C256G:p.P86A,
line691	nonsynonymous SNV	Possible_penicillin-binding_protein:Rv1730c:exon1:c.C1305G:p.D435E,
line692	nonsynonymous SNV	Probable_conserved_transmembrane_protein:Rv1733c:exon1:c.G204T:p.Q68H,
line693	nonsynonymous SNV	Probable_sulphate-transport_transmembrane_protein_ABC_transporter:Rv1739c:exon1:c.G401T:p.R134L,
line694	nonsynonymous SNV	Probable_sulphate-transport_transmembrane_protein_ABC_transporter:Rv1739c:exon1:c.G95T:p.G32V,
line695	synonymous SNV	Possible_toxin_VapC34._Contains_PIN_domain.:Rv1741:exon1:c.G201A:p.K67K,
line696	synonymous SNV	Probable_isopentenyl-diphosphate_delta-isomerase_Idi_(IPP_isomerase)_(isopentenyl_pyrophosphate_isomerase):Rv1745c:exon1:c.C267G:p.R89R,
line697	synonymous SNV	Probable_oxidoreductase:Rv1751:exon1:c.G1032T:p.P344P,
line698	synonymous SNV	PPE_family_protein_PPE24:Rv1753c:exon1:c.C1875A:p.P625P,
line699	nonsynonymous SNV	PPE_family_protein_PPE24:Rv1753c:exon1:c.A1697C:p.N566T,
line700	nonsynonymous SNV	Conserved_protein:Rv1769:exon1:c.A1202C:p.D401A,
line701	nonsynonymous SNV	Probable_oxidoreductase:Rv1774:exon1:c.G425C:p.W142S,
line702	nonsynonymous SNV	Conserved_hypothetical_protein:Rv1775:exon1:c.G175A:p.E59K,
line703	synonymous SNV	ESX_conserved_component_EccC5._ESX-5_type_VII_secretion_system_protein.:Rv1783:exon1:c.T3612C:p.S1204S,
line704	nonsynonymous SNV	Probable_cytochrome_P450_143_Cyp143:Rv1785c:exon1:c.G1001C:p.G334A,
line705	synonymous SNV	ESAT-6_like_protein_EsxM:Rv1792:exon1:c.T120C:p.I40I,
line706	synonymous SNV	ESAT-6_like_protein_EsxM:Rv1792:exon1:c.C123G:p.S41S,
line707	synonymous SNV	ESAT-6_like_protein_EsxM:Rv1792:exon1:c.T126C:p.G42G,
line708	stoploss SNV	ESAT-6_like_protein_EsxM:Rv1792:exon1:c.T175C:p.X59Q,
line709	synonymous SNV	PE-PGRS_family_protein_PE_PGRS32:Rv1803c:exon1:c.T1533C:p.I511I,
line710	nonsynonymous SNV	Conserved_protein:Rv1804c:exon1:c.G7C:p.V3L,
line711	nonsynonymous SNV	PPE_family_protein_PPE31:Rv1807:exon1:c.T668C:p.F223S,
line712	nonsynonymous SNV	PPE_family_protein_PPE31:Rv1807:exon1:c.G700C:p.V234L,
line713	nonsynonymous SNV	PPE_family_protein_PPE32:Rv1808:exon1:c.G902C:p.G301A,
line714	synonymous SNV	PPE_family_protein_PPE33:Rv1809:exon1:c.T465C:p.A155A,
line715	nonsynonymous SNV	PPE_family_protein_PPE33:Rv1809:exon1:c.G754T:p.V252L,
line716	nonsynonymous SNV	Probable_dehydrogenase:Rv1812c:exon1:c.T89C:p.L30P,
line717	nonsynonymous SNV	Conserved_protein:Rv1815:exon1:c.A247T:p.I83F,
line718	synonymous SNV	PE-PGRS_family_protein_PE_PGRS33:Rv1818c:exon1:c.T717C:p.A239A,
line720	nonsynonymous SNV	Probable_glycine_cleavage_system_H_protein_GcvH:Rv1826:exon1:c.C362A:p.T121K,
line722	synonymous SNV	Transcriptional_repressor_BlaI:Rv1846c:exon1:c.T414C:p.T138T,
line723	nonsynonymous SNV	Possible_oxidoreductase:Rv1855c:exon1:c.G661A:p.E221K,
line724	nonsynonymous SNV	Possible_oxidoreductase:Rv1855c:exon1:c.G421A:p.A141T,
line725	nonsynonymous SNV	Alanine_and_proline_rich_secreted_protein_Apa_(fibronectin_attachment_protein)_(immunogenic_protein_MPT32)_(antigen_MPT-32)_(45-kDa_glycoprotein)_(45/47_kDa_antigen):Rv1860:exon1:c.T406C:p.F136L,
line727	synonymous SNV	Conserved_protein:Rv1867:exon1:c.C1140T:p.G380G,
line728	nonsynonymous SNV	Conserved_hypothetical_protein:Rv1868:exon1:c.G340A:p.E114K,
line729	synonymous SNV	Conserved_hypothetical_protein:Rv1868:exon1:c.C1977T:p.D659D,
line730	synonymous SNV	Possible_L-lactate_dehydrogenase_(cytochrome)_LldD2:Rv1872c:exon1:c.A966G:p.E322E,
line731	nonsynonymous SNV	Possible_L-lactate_dehydrogenase_(cytochrome)_LldD2:Rv1872c:exon1:c.G757A:p.V253M,
line732	nonsynonymous SNV	Possible_L-lactate_dehydrogenase_(cytochrome)_LldD2:Rv1872c:exon1:c.G176C:p.G59A,
line734	nonsynonymous SNV	Unknown_protein:Rv1874:exon1:c.C167T:p.A56V,
line735	synonymous SNV	Probable_glutamine_synthetase_GlnA3_(glutamine_synthase)_(GS-I):Rv1878:exon1:c.A849G:p.L283L,
line736	nonsynonymous SNV	Probable_cytochrome_P450_140_Cyp140:Rv1880c:exon1:c.G674A:p.G225E,
line738	synonymous SNV	Conserved_hypothetical_protein:Rv1888A:exon1:c.G165A:p.G55G,
line739	nonsynonymous SNV	Possible_dehydrogenase:Rv1895:exon1:c.G808C:p.V270L,
line740	nonsynonymous SNV	Conserved_hypothetical_protein:Rv1896c:exon1:c.A353G:p.D118G,
line741	nonsynonymous SNV	Probable_lignin_peroxidase_LipJ:Rv1900c:exon1:c.G1111A:p.A371T,
line742	nonsynonymous SNV	Probable_lignin_peroxidase_LipJ:Rv1900c:exon1:c.T612G:p.I204M,
line743	nonsynonymous SNV	Catalase-peroxidase-peroxynitritase_T_KatG:Rv1908c:exon1:c.G1388T:p.R463L,
line744	nonsynonymous SNV	Catalase-peroxidase-peroxynitritase_T_KatG:Rv1908c:exon1:c.G423C:p.L141F,
line745	nonsynonymous SNV	Possible_oxidoreductase_FadB5:Rv1912c:exon1:c.A983G:p.D328G,
line746	nonsynonymous SNV	Probable_isocitrate_lyase_AceAa_[first_part]_(isocitrase)_(isocitratase)_(Icl):Rv1915:exon1:c.G536A:p.G179D,
line747	nonsynonymous SNV	PPE_family_protein_PPE34:Rv1917c:exon1:c.T2026G:p.S676A,
line748	nonsynonymous SNV	PPE_family_protein_PPE35:Rv1918c:exon1:c.T2687C:p.L896S,
line749	nonsynonymous SNV	Probable_membrane_protein:Rv1920:exon1:c.A758C:p.E253A,
line751	nonsynonymous SNV	Probable_acyl-CoA_dehydrogenase_FadE17:Rv1934c:exon1:c.T515C:p.I172T,
line752	nonsynonymous SNV	Possible_monooxygenase:Rv1936:exon1:c.G204C:p.Q68H,
line753	nonsynonymous SNV	Hypothetical_protein:Rv1948c:exon1:c.G13C:p.G5R,
line754	nonsynonymous SNV	Conserved_hypothetical_protein:Rv1950c:exon1:c.G148A:p.G50S,
line755	nonsynonymous SNV	Mce-family_protein_Mce3A:Rv1966:exon1:c.G139A:p.A47T,
line756	synonymous SNV	Mce-family_protein_Mce3C:Rv1968:exon1:c.A201G:p.K67K,
line757	nonsynonymous SNV	Mce-family_protein_Mce3F:Rv1971:exon1:c.C1187A:p.A396E,
line758	synonymous SNV	Conserved_protein:Rv1977:exon1:c.T759G:p.S253S,
line759	nonsynonymous SNV	Conserved_protein:Rv1978:exon1:c.G677C:p.S226T,
line762	synonymous SNV	Probable_transcriptional_regulatory_protein_(probably_LysR-family):Rv1985c:exon1:c.G102C:p.P34P,
line763	synonymous SNV	Universal_stress_protein_family_protein:Rv1996:exon1:c.G153T:p.P51P,
line764	synonymous SNV	Probable_metal_cation_transporter_P-type_ATPase_A_CtpF:Rv1997:exon1:c.C1291T:p.L431L,
line765	nonsynonymous SNV	Probable_conserved_integral_membrane_protein:Rv1999c:exon1:c.C718A:p.L240M,
line766	synonymous SNV	Possible_20-beta-hydroxysteroid_dehydrogenase_FabG3_(cortisone_reductase)_((R)-20-hydroxysteroid_dehydrogenase):Rv2002:exon1:c.A18C:p.I6I,
line771	nonsynonymous SNV	Conserved_hypothetical_protein:Rv2015c:exon1:c.A453T:p.E151D,
line772	synonymous SNV	Conserved_hypothetical_protein:Rv2015c:exon1:c.C394T:p.L132L,
line773	synonymous SNV	Conserved_hypothetical_protein:Rv2015c:exon1:c.C375G:p.G125G,
line774	synonymous SNV	Conserved_hypothetical_protein:Rv2015c:exon1:c.A216G:p.S72S,
line775	nonsynonymous SNV	Transcriptional_regulatory_protein:Rv2017:exon1:c.C785A:p.A262E,
line777	synonymous SNV	Transcriptional_regulatory_protein:Rv2021c:exon1:c.A96G:p.A32A,
line778	nonsynonymous SNV	Conserved_protein:Rv2022c:exon1:c.G190A:p.V64M,
line779	nonsynonymous SNV	Hypothetical_protein%2C_pseudogene:Rv2023A:exon1:c.C191A:p.A64E,
line780	nonsynonymous SNV	Hypothetical_protein%2C_pseudogene:Rv2023A:exon1:c.C100G:p.Q34E,
line781	nonsynonymous SNV	Conserved_hypothetical_protein:Rv2024c:exon1:c.T1355G:p.L452R,
line782	nonsynonymous SNV	Conserved_hypothetical_protein:Rv2024c:exon1:c.A461G:p.D154G,
line783	nonsynonymous SNV	Conserved_hypothetical_protein:Rv2024c:exon1:c.T139C:p.W47R,
line784	nonsynonymous SNV	Conserved_transmembrane_protein:Rv2037c:exon1:c.G935A:p.C312Y,
line785	nonsynonymous SNV	Probable_sugar-transport_integral_membrane_protein_ABC_transporter:Rv2039c:exon1:c.G391T:p.V131F,
line786	synonymous SNV	Probable_sugar-binding_lipoprotein:Rv2041c:exon1:c.T726C:p.D242D,
line787	synonymous SNV	Conserved_protein:Rv2042c:exon1:c.C597G:p.A199A,
line788	nonsynonymous SNV	Pyrazinamidase/nicotinamidase_PncA_(PZase):Rv2043c:exon1:c.G485A:p.G162D,
line789	nonsynonymous SNV	Conserved_hypothetical_protein:Rv2047c:exon1:c.A520G:p.T174A,
line790	nonsynonymous SNV	Polyketide_synthase_Pks12:Rv2048c:exon1:c.C10945G:p.P3649A,
line791	synonymous SNV	Polyketide_synthase_Pks12:Rv2048c:exon1:c.T10806C:p.G3602G,
line792	synonymous SNV	Polyketide_synthase_Pks12:Rv2048c:exon1:c.T6750C:p.A2250A,
line793	nonsynonymous SNV	Polyketide_synthase_Pks12:Rv2048c:exon1:c.T6441A:p.H2147Q,
line794	synonymous SNV	Polyketide_synthase_Pks12:Rv2048c:exon1:c.A6435C:p.P2145P,
line795	synonymous SNV	Polyketide_synthase_Pks12:Rv2048c:exon1:c.T6432C:p.D2144D,
line796	nonsynonymous SNV	Polyketide_synthase_Pks12:Rv2048c:exon1:c.C4954T:p.R1652C,
line797	synonymous SNV	Polyketide_synthase_Pks12:Rv2048c:exon1:c.T4716C:p.G1572G,
line798	synonymous SNV	Polyketide_synthase_Pks12:Rv2048c:exon1:c.G711A:p.T237T,
line799	synonymous SNV	Polyketide_synthase_Pks12:Rv2048c:exon1:c.T681C:p.A227A,
line801	synonymous SNV	Conserved_protein:Rv2052c:exon1:c.G1419C:p.P473P,
line802	stoploss SNV	Conserved_protein:Rv2054:exon1:c.A713C:p.X238S,
line803	nonsynonymous SNV	Cobalamin_biosynthesis_protein_CobN:Rv2062c:exon1:c.C2785T:p.L929F,
line804	nonsynonymous SNV	Cobalamin_biosynthesis_protein_CobN:Rv2062c:exon1:c.T911C:p.V304A,
line805	nonsynonymous SNV	Precorrin-3B_synthase_CobG:Rv2064:exon1:c.G133A:p.V45I,
line806	nonsynonymous SNV	Probable_bifunctional_protein%2C_CobI-COBJ_fusion_protein:_S-adenosyl-L-methionine-precorrin-2_methyl_transferase_+_precorrin-3_methylase:Rv2066:exon1:c.G763A:p.G255R,
line807	nonsynonymous SNV	Precorrin-3_methylase_CobM_(precorrin-4_C11-methyltransferase):Rv2071c:exon1:c.A435G:p.I145M,
line808	nonsynonymous SNV	Precorrin-6Y_C(5%2C15)-methyltransferase_(decarboxylating)_CobL:Rv2072c:exon1:c.T614C:p.L205P,
line809	synonymous SNV	Possible_hypothetical_exported_or_envelope_protein:Rv2075c:exon1:c.T1260G:p.G420G,
line810	nonsynonymous SNV	Possible_hypothetical_exported_or_envelope_protein:Rv2075c:exon1:c.C1091A:p.P364Q,
line811	synonymous SNV	Possible_conserved_transmembrane_protein:Rv2077c:exon1:c.T288C:p.A96A,
line812	nonsynonymous SNV	Conserved_hypothetical_protein:Rv2078:exon1:c.A17G:p.E6G,
line813	nonsynonymous SNV	Conserved_hypothetical_protein:Rv2079:exon1:c.A140G:p.Y47C,
line814	stopgain SNV	Conserved_hypothetical_protein:Rv2079:exon1:c.C1825T:p.Q609X,
line815	synonymous SNV	Conserved_hypothetical_protein:Rv2082:exon1:c.T102C:p.R34R,
line816	nonsynonymous SNV	Conserved_hypothetical_protein:Rv2082:exon1:c.A103G:p.K35E,
line817	nonsynonymous SNV	Conserved_hypothetical_protein:Rv2082:exon1:c.A547G:p.T183A,
line818	nonsynonymous SNV	Conserved_hypothetical_protein:Rv2082:exon1:c.C1913G:p.P638R,
line819	nonsynonymous SNV	Conserved_hypothetical_protein:Rv2083:exon1:c.C766G:p.L256V,
line820	synonymous SNV	Conserved_hypothetical_protein:Rv2087:exon1:c.T141G:p.A47A,
line822	synonymous SNV	Transmembrane_serine/threonine-protein_kinase_J_PknJ_(protein_kinase_J)_(STPK_J):Rv2088:exon1:c.C627A:p.L209L,
line823	stopgain SNV	Dipeptidase_PepE:Rv2089c:exon1:c.G562T:p.E188X,
line824	nonsynonymous SNV	Probable_5'-3'_exonuclease:Rv2090:exon1:c.C1074G:p.F358L,
line825	nonsynonymous SNV	Conserved_hypothetical_protein:Rv2100:exon1:c.A1010C:p.E337A,
line826	synonymous SNV	Probable_helicase_HelZ:Rv2101:exon1:c.C1365G:p.V455V,
line827	nonsynonymous SNV	Probable_helicase_HelZ:Rv2101:exon1:c.C1802A:p.P601Q,
line828	nonsynonymous SNV	Proteasome_alpha_subunit_PrcA%3B_assembles_with_beta_subunit_PrcB.:Rv2109c:exon1:c.C544G:p.R182G,
line829	nonsynonymous SNV	Proteasome_alpha_subunit_PrcA%3B_assembles_with_beta_subunit_PrcB.:Rv2109c:exon1:c.G404C:p.R135P,
line830	synonymous SNV	Conserved_protein:Rv2114:exon1:c.C264T:p.T88T,
line832	nonsynonymous SNV	Conserved_hypothetical_protein:Rv2125:exon1:c.G97A:p.G33S,
line833	synonymous SNV	PE-PGRS_family_protein_PE_PGRS37:Rv2126c:exon1:c.A240G:p.E80E,
line834	nonsynonymous SNV	L-asparagine_permease_AnsP1:Rv2127:exon1:c.G26A:p.G9D,
line835	synonymous SNV	Possible_conserved_transmembrane_protein:Rv2136c:exon1:c.C645G:p.G215G,
line836	stopgain SNV	Conserved_hypothetical_protein:Rv2137c:exon1:c.C88T:p.Q30X,
line837	nonsynonymous SNV	Probable_dihydroorotate_dehydrogenase_PyrD:Rv2139:exon1:c.G1015A:p.G339S,
line839	nonsynonymous SNV	Probable_UDP-N-acetylmuramate-alanine_ligase_MurC:Rv2152c:exon1:c.C313T:p.P105S,
line840	nonsynonymous SNV	Probable_UPD-N-acetylglucosamine-N-acetylmuramyl-(pentapeptide)_pyrophosphoryl-undecaprenol-N-acetylglucosamine_transferase_MurG:Rv2153c:exon1:c.G106T:p.V36L,
line841	nonsynonymous SNV	Probable_UDP-N-acetylmuramoylalanine-D-glutamate_ligase_MurD:Rv2155c:exon1:c.C739G:p.R247G,
line842	nonsynonymous SNV	Conserved_hypothetical_protein:Rv2160A:exon1:c.T463C:p.C155R,Conserved_hypothetical_protein:Rv2160c:exon1:c.T188C:p.V63A,
line843	synonymous SNV	PE-PGRS_family_protein_PE_PGRS38:Rv2162c:exon1:c.C1464T:p.G488G,
line845	synonymous SNV	Probable_penicillin-binding_membrane_protein_PbpB:Rv2163c:exon1:c.A1617G:p.R539R,
line846	nonsynonymous SNV	3-deoxy-D-arabino-heptulosonate_7-phosphate_synthase_AroG_(DAHP_synthetase%2C_phenylalanine-repressible):Rv2178c:exon1:c.C795A:p.D265E,
line847	nonsynonymous SNV	Probable_conserved_integral_membrane_protein:Rv2180c:exon1:c.G817A:p.D273N,
line848	nonsynonymous SNV	Long-chain-fatty-acid-CoA_ligase_FadD15_(fatty-acid-CoA_synthetase)_(fatty-acid-CoA_synthase):Rv2187:exon1:c.C299T:p.T100I,
line849	nonsynonymous SNV	Mannosyltransferase_PimB:Rv2188c:exon1:c.G121T:p.A41S,
line850	nonsynonymous SNV	Probable_ubiquinol-cytochrome_C_reductase_QcrB_(cytochrome_B_subunit):Rv2196:exon1:c.C22T:p.P8S,
line851	synonymous SNV	Probable_conserved_membrane_protein_MmpS3:Rv2198c:exon1:c.C177T:p.A59A,
line853	synonymous SNV	Probable_nicotinate-nucleotide-dimethylbenzimidazol_phosphoribosyltransferase_CobT:Rv2207:exon1:c.G747A:p.Q249Q,
line854	nonsynonymous SNV	Conserved_protein:Rv2216:exon1:c.G901C:p.G301R,
line855	nonsynonymous SNV	Conserved_protein:Rv2226:exon1:c.G895A:p.D299N,
line856	nonsynonymous SNV	Protein_tyrosine_kinase_transcriptional_regulatory_protein_PtkA:Rv2232:exon1:c.C32T:p.S11L,
line857	nonsynonymous SNV	Probable_cobalamin_biosynthesis_transmembrane_protein_CobD:Rv2236c:exon1:c.C236G:p.S79C,
line858	synonymous SNV	Conserved_protein:Rv2237:exon1:c.A234G:p.P78P,
line861	synonymous SNV	Acetyl/propionyl-CoA_carboxylase_(beta_subunit)_AccD6:Rv2247:exon1:c.T600C:p.D200D,
line862	nonsynonymous SNV	Acetyl/propionyl-CoA_carboxylase_(beta_subunit)_AccD6:Rv2247:exon1:c.A686G:p.D229G,
line863	synonymous SNV	Possible_flavoprotein:Rv2251:exon1:c.T1410C:p.P470P,
line864	synonymous SNV	Conserved_hypothetical_protein:Rv2256c:exon1:c.T195C:p.T65T,
line865	synonymous SNV	Possible_transcriptional_regulatory_protein:Rv2258c:exon1:c.T156C:p.A52A,
line866	synonymous SNV	Conserved_hypothetical_protein:Rv2260:exon1:c.T48C:p.D16D,
line867	synonymous SNV	Probable_cytochrome_P450_128_Cyp128:Rv2268c:exon1:c.A882G:p.E294E,
line868	nonsynonymous SNV	Probable_lipoprotein_LppN:Rv2270:exon1:c.G316A:p.V106I,
line870	nonsynonymous SNV	Cytochrome_P450_121_Cyp121:Rv2276:exon1:c.C952T:p.H318Y,
line871	nonsynonymous SNV	Probable_conserved_lipoprotein_LppO:Rv2290:exon1:c.G46T:p.A16S,
line873	nonsynonymous SNV	Probable_cutinase_Cut2:Rv2301:exon1:c.G539A:p.R180Q,
line875	nonsynonymous SNV	Conserved_hypothetical_protein:Rv2307c:exon1:c.T71C:p.M24T,
line876	nonsynonymous SNV	Possible_integrase_(fragment):Rv2309c:exon1:c.A101C:p.E34A,
line877	synonymous SNV	Conserved_protein:Rv2314c:exon1:c.G1215C:p.R405R,
line878	synonymous SNV	Conserved_protein:Rv2314c:exon1:c.T1164C:p.G388G,
line879	nonsynonymous SNV	Probable_sugar-transport_integral_membrane_protein_ABC_transporter_UspA:Rv2316:exon1:c.G379C:p.V127L,
line880	synonymous SNV	Probable_ornithine_aminotransferase_(C-terminus_part)_RocD2_(ornithine--oxo-acid_aminotransferase):Rv2321c:exon1:c.G327T:p.A109A,
line881	synonymous SNV	Possible_transmembrane_ATP-binding_protein_ABC_transporter:Rv2326c:exon1:c.T1548C:p.N516N,
line882	synonymous SNV	Conserved_protein:Rv2327:exon1:c.A273G:p.R91R,
line883	nonsynonymous SNV	PE_family_protein_PE23:Rv2328:exon1:c.T846G:p.S282R,
line884	stopgain SNV	Probable_nitrite_extrusion_protein_1_NarK1_(nitrite_facilitator_1):Rv2329c:exon1:c.G1364A:p.W455X,
line885	nonsynonymous SNV	Probable_lipoprotein_LppP:Rv2330c:exon1:c.G487A:p.D163N,
line886	nonsynonymous SNV	Probable_[NAD]_dependent_malate_oxidoreductase_Mez_(malic_enzyme)_(NAD-malic_enzyme)_(malate_dehydrogenase_(oxaloacetate_decarboxylating))_(pyruvic-malic_carboxylase)_(NAD-me):Rv2332:exon1:c.C80T:p.A27V,
line887	nonsynonymous SNV	Integral_membrane_drug_efflux_protein_Stp:Rv2333c:exon1:c.C1540G:p.P514A,
line888	nonsynonymous SNV	Integral_membrane_drug_efflux_protein_Stp:Rv2333c:exon1:c.G205T:p.D69Y,
line889	nonsynonymous SNV	Cysteine_synthase_a_CysK1_(O-acetylserine_sulfhydrylase_A)_(O-acetylserine_(thiol)-lyase_A)_(CSASE_A):Rv2334:exon1:c.G553A:p.G185S,
line890	nonsynonymous SNV	Probable_serine_acetyltransferase_CysE_(sat):Rv2335:exon1:c.A391G:p.K131E,
line891	nonsynonymous SNV	Hypothetical_protein:Rv2337c:exon1:c.G356T:p.G119V,
line892	nonsynonymous SNV	Probable_conserved_transmembrane_transport_protein_MmpL9:Rv2339:exon1:c.A983C:p.H328P,
line895	synonymous SNV	Probable_deoxyguanosine_triphosphate_triphosphohydrolase_Dgt_(dGTPase)_(dGTP_triphosphohydrolase):Rv2344c:exon1:c.C480T:p.R160R,
line896	nonsynonymous SNV	Possible_conserved_transmembrane_protein:Rv2345:exon1:c.T536C:p.L179P,
line897	synonymous SNV	Possible_conserved_transmembrane_protein:Rv2345:exon1:c.C774T:p.N258N,
line898	synonymous SNV	Putative_ESAT-6_like_protein_EsxO_(ESAT-6_like_protein_6):Rv2346c:exon1:c.A249G:p.A83A,
line899	nonsynonymous SNV	Putative_ESAT-6_like_protein_EsxP_(ESAT-6_like_protein_7):Rv2347c:exon1:c.G172A:p.A58T,
line900	synonymous SNV	Putative_ESAT-6_like_protein_EsxP_(ESAT-6_like_protein_7):Rv2347c:exon1:c.C126T:p.G42G,
line901	synonymous SNV	Probable_phospholipase_C_3_PlcC:Rv2349c:exon1:c.T753C:p.R251R,
line904	nonsynonymous SNV	PPE_family_protein_PPE40:Rv2356c:exon1:c.G1015A:p.G339S,
line905	nonsynonymous SNV	PPE_family_protein_PPE40:Rv2356c:exon1:c.C317T:p.A106V,
line906	nonsynonymous SNV	Unknown_protein:Rv2360c:exon1:c.G196A:p.A66T,
line907	nonsynonymous SNV	Probable_PHOH-like_protein_PhoH1_(phosphate_starvation-inducible_protein_PSIH):Rv2368c:exon1:c.G1046A:p.R349H,
line909	nonsynonymous SNV	Putative_conserved_protein_MbtH:Rv2377c:exon1:c.T206C:p.V69A,
line910	nonsynonymous SNV	Peptide_synthetase_MbtF_(peptide_synthase):Rv2379c:exon1:c.G1767C:p.E589D,
line911	synonymous SNV	Phenyloxazoline_synthase_MbtB_(phenyloxazoline_synthetase):Rv2383c:exon1:c.C3231T:p.A1077A,
line912	nonsynonymous SNV	Phenyloxazoline_synthase_MbtB_(phenyloxazoline_synthetase):Rv2383c:exon1:c.G2020C:p.V674L,
line914	nonsynonymous SNV	Probable_sulfate-transport_integral_membrane_protein_ABC_transporter_CysW:Rv2398c:exon1:c.G422C:p.G141A,
line915	nonsynonymous SNV	Probable_sulfate-binding_lipoprotein_SubI:Rv2400c:exon1:c.G226A:p.A76T,
line916	synonymous SNV	Conserved_hypothetical_protein:Rv2414c:exon1:c.A1155C:p.P385P,
line918	nonsynonymous SNV	Enhanced_intracellular_survival_protein_Eis%2CGCN5-related_N-acetyltransferase:Rv2416c:exon1:c.C65G:p.A22G,
line921	synonymous SNV	Probable_transposase:Rv2424c:exon1:c.G216C:p.A72A,
line922	synonymous SNV	Conserved_hypothetical_protein:Rv2426c:exon1:c.A678G:p.L226L,
line923	synonymous SNV	Conserved_hypothetical_protein:Rv2426c:exon1:c.G180C:p.A60A,
line924	nonsynonymous SNV	Hypothetical_protein:Rv2433c:exon1:c.T77G:p.L26R,
line925	nonsynonymous SNV	Probable_conserved_transmembrane_protein:Rv2434c:exon1:c.G356T:p.R119L,
line926	synonymous SNV	Probable_cyclase_(adenylyl-or_guanylyl-)(adenylate-or_guanylate-):Rv2435c:exon1:c.T576C:p.S192S,
line927	nonsynonymous SNV	Ribokinase_RbsK:Rv2436:exon1:c.T845C:p.V282A,
line928	synonymous SNV	Conserved_hypothetical_protein:Rv2438A:exon1:c.G213T:p.L71L,
line929	synonymous SNV	Probable_glutamate_5-kinase_protein_ProB_(gamma-glutamyl_kinase)_(GK):Rv2439c:exon1:c.T795G:p.R265R,
line930	nonsynonymous SNV	Probable_glutamate_5-kinase_protein_ProB_(gamma-glutamyl_kinase)_(GK):Rv2439c:exon1:c.G676T:p.A226S,
line932	synonymous SNV	Probable_C4-dicarboxylate-transport_transmembrane_protein_DctA:Rv2443:exon1:c.G501A:p.L167L,
line934	nonsynonymous SNV	Probable_resuscitation-promoting_factor_RpfE:Rv2450c:exon1:c.G377A:p.R126Q,
line936	nonsynonymous SNV	Probable_oxidoreductase_(alpha_subunit):Rv2455c:exon1:c.A503C:p.E168A,
line937	nonsynonymous SNV	Probable_homocysteine_S-methyltransferase_MmuM_(S-methylmethionine:homocysteine_methyltransferase)_(cysteine_methyltransferase):Rv2458:exon1:c.A374G:p.Y125C,
line938	nonsynonymous SNV	Probable_NAD-dependent_glutamate_dehydrogenase_Gdh_(NAD-Gdh)_(NAD-dependent_glutamic_dehydrogenase):Rv2476c:exon1:c.C4067T:p.T1356I,
line939	nonsynonymous SNV	Probable_NAD-dependent_glutamate_dehydrogenase_Gdh_(NAD-Gdh)_(NAD-dependent_glutamic_dehydrogenase):Rv2476c:exon1:c.A3127G:p.S1043G,
line940	nonsynonymous SNV	Probable_NAD-dependent_glutamate_dehydrogenase_Gdh_(NAD-Gdh)_(NAD-dependent_glutamic_dehydrogenase):Rv2476c:exon1:c.A23G:p.K8R,
line941	nonsynonymous SNV	Probable_macrolide-transport_ATP-binding_protein_ABC_transporter:Rv2477c:exon1:c.G253A:p.V85I,
line942	nonsynonymous SNV	Probable_glycerol-3-phosphate_acyltransferase_PlsB2_(GPAT):Rv2482c:exon1:c.T2332C:p.C778R,
line943	synonymous SNV	Possible_transmembrane_phospholipid_biosynthesis_bifunctional_enzyme_PlsC:_putative_L-3-phosphoserine_phosphatase_(O-phosphoserine_phosphohydrolase)_(PSP)_(pspase)_+_1-acyl-SN-glycerol-3-phosphate_acyltransferase_(1-AGP_acyltransferase)_(1-AGPAT)_(lysophosphatidic_acid_acyltransferase)_(LPAAT):Rv2483c:exon1:c.C1225A:p.R409R,
line944	nonsynonymous SNV	Possible_triacylglycerol_synthase_(diacylglycerol_acyltransferase):Rv2484c:exon1:c.G1397A:p.G466D,
line945	nonsynonymous SNV	PE-PGRS_family_protein_PE_PGRS42:Rv2487c:exon1:c.C1154T:p.A385V,
line946	synonymous SNV	PE-PGRS_family_protein_PE_PGRS43:Rv2490c:exon1:c.T1161G:p.G387G,
line947	nonsynonymous SNV	Hypothetical_protein:Rv2492:exon1:c.C209A:p.A70D,
line948	nonsynonymous SNV	Probable_branched-chain_keto_acid_dehydrogenase_E2_component_BkdC:Rv2495c:exon1:c.A319G:p.T107A,
line949	synonymous SNV	Probable_acetyl-/propionyl-coenzyme_A_carboxylase_alpha_chain_(alpha_subunit)_AccA1:_biotin_carboxylase_+_biotin_carboxyl_carrier_protein_(BCCP):Rv2501c:exon1:c.C1416A:p.A472A,
line950	synonymous SNV	Probable_succinyl-CoA:3-ketoacid-coenzyme_A_transferase_(beta_subunit)_ScoB_(3-oxo-acid:CoA_transferase)_(OXCT_B)_(succinyl_CoA:3-oxoacid_CoA-transferase):Rv2503c:exon1:c.T291C:p.G97G,
line951	synonymous SNV	Probable_fatty-acid-CoA_ligase_FadD35_(fatty-acid-CoA_synthetase)_(fatty-acid-CoA_synthase):Rv2505c:exon1:c.G255A:p.A85A,
line952	nonsynonymous SNV	Probable_short-chain_type_dehydrogenase/reductase:Rv2509:exon1:c.G726T:p.M242I,
line953	synonymous SNV	Probable_short-chain_type_dehydrogenase/reductase:Rv2509:exon1:c.G789A:p.K263K,
line957	nonsynonymous SNV	Transposase_for_insertion_sequence_element_IS1081:Rv2512c:exon1:c.A25G:p.T9A,
line958	nonsynonymous SNV	Hypothetical_protein:Rv2513:exon1:c.C365A:p.T122K,
line959	nonsynonymous SNV	Hypothetical_protein:Rv2516c:exon1:c.C185T:p.A62V,
line960	nonsynonymous SNV	Probable_fatty_acid_synthase_Fas_(fatty_acid_synthetase):Rv2524c:exon1:c.T8311C:p.C2771R,
line961	synonymous SNV	Probable_fatty_acid_synthase_Fas_(fatty_acid_synthetase):Rv2524c:exon1:c.T2052C:p.D684D,
line962	synonymous SNV	Probable_amino_acid_decarboxylase:Rv2531c:exon1:c.T2523C:p.A841A,
line963	nonsynonymous SNV	Conserved_hypothetical_protein:Rv2542:exon1:c.A631G:p.T211A,
line964	synonymous SNV	Conserved_hypothetical_protein:Rv2542:exon1:c.T753C:p.V251V,
line965	synonymous SNV	Probable_conserved_lipoprotein_LppB:Rv2544:exon1:c.C84G:p.A28A,
line966	nonsynonymous SNV	Probable_conserved_lipoprotein_LppB:Rv2544:exon1:c.G107A:p.G36D,
line967	synonymous SNV	Probable_conserved_lipoprotein_LppB:Rv2544:exon1:c.C108T:p.G36G,
line968	nonsynonymous SNV	Probable_conserved_lipoprotein_LppB:Rv2544:exon1:c.A113G:p.N38S,
line969	synonymous SNV	Probable_conserved_lipoprotein_LppB:Rv2544:exon1:c.C117T:p.P39P,
line970	nonsynonymous SNV	Probable_conserved_lipoprotein_LppB:Rv2544:exon1:c.A122C:p.K41T,
line971	nonsynonymous SNV	Probable_conserved_lipoprotein_LppB:Rv2544:exon1:c.C128G:p.P43R,
line972	nonsynonymous SNV	Probable_conserved_lipoprotein_LppB:Rv2544:exon1:c.A131G:p.H44R,
line973	nonsynonymous SNV	Probable_conserved_lipoprotein_LppB:Rv2544:exon1:c.G140A:p.G47D,
line974	nonsynonymous SNV	Probable_conserved_lipoprotein_LppB:Rv2544:exon1:c.C175A:p.H59N,
line975	nonsynonymous SNV	Probable_conserved_lipoprotein_LppB:Rv2544:exon1:c.A224G:p.Q75R,
line976	nonsynonymous SNV	Probable_conserved_lipoprotein_LppB:Rv2544:exon1:c.A278C:p.N93T,
line977	nonsynonymous SNV	Probable_conserved_lipoprotein_LppB:Rv2544:exon1:c.C282A:p.D94E,
line978	synonymous SNV	Probable_conserved_lipoprotein_LppB:Rv2544:exon1:c.C285T:p.D95D,
line979	nonsynonymous SNV	Probable_conserved_lipoprotein_LppB:Rv2544:exon1:c.T286C:p.S96P,
line980	nonsynonymous SNV	Probable_conserved_lipoprotein_LppB:Rv2544:exon1:c.T289G:p.Y97D,
line981	nonsynonymous SNV	Probable_conserved_lipoprotein_LppB:Rv2544:exon1:c.A290C:p.Y97S,
line982	synonymous SNV	Probable_conserved_lipoprotein_LppB:Rv2544:exon1:c.C294G:p.G98G,
line983	nonsynonymous SNV	Probable_conserved_lipoprotein_LppB:Rv2544:exon1:c.A296G:p.Q99R,
line984	nonsynonymous SNV	Probable_conserved_lipoprotein_LppB:Rv2544:exon1:c.G298A:p.D100N,
line985	nonsynonymous SNV	Probable_conserved_lipoprotein_LppB:Rv2544:exon1:c.C300G:p.D100E,
line986	nonsynonymous SNV	Probable_conserved_lipoprotein_LppB:Rv2544:exon1:c.T301G:p.F101V,
line987	nonsynonymous SNV	Probable_conserved_lipoprotein_LppB:Rv2544:exon1:c.T302C:p.F101S,
line988	nonsynonymous SNV	Probable_conserved_lipoprotein_LppB:Rv2544:exon1:c.T304G:p.Y102D,
line989	synonymous SNV	Probable_conserved_lipoprotein_LppB:Rv2544:exon1:c.A309G:p.R103R,
line990	synonymous SNV	Probable_conserved_lipoprotein_LppB:Rv2544:exon1:c.A315T:p.G105G,
line991	nonsynonymous SNV	Probable_conserved_lipoprotein_LppB:Rv2544:exon1:c.C317T:p.S106L,
line992	nonsynonymous SNV	Probable_conserved_lipoprotein_LppB:Rv2544:exon1:c.T320C:p.L107S,
line993	synonymous SNV	Probable_conserved_lipoprotein_LppB:Rv2544:exon1:c.T324C:p.C108C,
line994	nonsynonymous SNV	Probable_conserved_lipoprotein_LppB:Rv2544:exon1:c.G335C:p.S112T,
line995	synonymous SNV	Probable_conserved_lipoprotein_LppB:Rv2544:exon1:c.T336C:p.S112S,
line996	nonsynonymous SNV	Probable_conserved_lipoprotein_LppB:Rv2544:exon1:c.C338G:p.A113G,
line997	nonsynonymous SNV	Probable_conserved_lipoprotein_LppB:Rv2544:exon1:c.G360C:p.M120I,
line998	nonsynonymous SNV	Probable_conserved_lipoprotein_LppB:Rv2544:exon1:c.A364G:p.K122E,
line999	nonsynonymous SNV	Probable_conserved_lipoprotein_LppB:Rv2544:exon1:c.A366C:p.K122N,
line1000	nonsynonymous SNV	Probable_conserved_lipoprotein_LppB:Rv2544:exon1:c.C367G:p.P123A,
line1001	synonymous SNV	Probable_conserved_lipoprotein_LppB:Rv2544:exon1:c.G369A:p.P123P,
line1002	nonsynonymous SNV	Probable_conserved_lipoprotein_LppB:Rv2544:exon1:c.G373A:p.D125N,
line1003	nonsynonymous SNV	Probable_conserved_lipoprotein_LppB:Rv2544:exon1:c.A374T:p.D125V,
line1004	synonymous SNV	Probable_conserved_lipoprotein_LppB:Rv2544:exon1:c.C378T:p.F126F,
line1005	nonsynonymous SNV	Probable_conserved_lipoprotein_LppB:Rv2544:exon1:c.G383C:p.S128T,
line1006	synonymous SNV	Probable_conserved_lipoprotein_LppB:Rv2544:exon1:c.C384T:p.S128S,
line1007	nonsynonymous SNV	Probable_conserved_lipoprotein_LppB:Rv2544:exon1:c.A385G:p.T129A,
line1008	synonymous SNV	Probable_conserved_lipoprotein_LppB:Rv2544:exon1:c.A387G:p.T129T,
line1009	synonymous SNV	Probable_conserved_lipoprotein_LppB:Rv2544:exon1:c.A399G:p.E133E,
line1010	nonsynonymous SNV	Probable_conserved_lipoprotein_LppB:Rv2544:exon1:c.A409G:p.I137V,
line1011	nonsynonymous SNV	Probable_conserved_lipoprotein_LppB:Rv2544:exon1:c.C413T:p.A138V,
line1012	nonsynonymous SNV	Probable_conserved_lipoprotein_LppB:Rv2544:exon1:c.G415A:p.A139T,
line1013	synonymous SNV	Probable_conserved_lipoprotein_LppB:Rv2544:exon1:c.A429G:p.R143R,
line1014	nonsynonymous SNV	Probable_conserved_lipoprotein_LppB:Rv2544:exon1:c.T452C:p.V151A,
line1015	synonymous SNV	Probable_conserved_lipoprotein_LppB:Rv2544:exon1:c.G471A:p.L157L,
line1016	synonymous SNV	Probable_conserved_lipoprotein_LppB:Rv2544:exon1:c.T633C:p.I211I,
line1017	nonsynonymous SNV	Probable_proline_and_glycine_rich_transmembrane_protein:Rv2560:exon1:c.G541A:p.A181T,
line1018	synonymous SNV	Probable_proline_and_glycine_rich_transmembrane_protein:Rv2560:exon1:c.C594T:p.G198G,
line1019	nonsynonymous SNV	Probable_proline_and_glycine_rich_transmembrane_protein:Rv2560:exon1:c.G628C:p.V210L,
line1020	nonsynonymous SNV	Conserved_hypothetical_protein:Rv2561:exon1:c.T64C:p.W22R,
line1021	nonsynonymous SNV	Probable_glutamine-transport_ATP-binding_protein_ABC_transporter_GlnQ:Rv2564:exon1:c.A727C:p.M243L,
line1022	synonymous SNV	Long_conserved_protein:Rv2566:exon1:c.A198G:p.E66E,
line1023	nonsynonymous SNV	Long_conserved_protein:Rv2566:exon1:c.G1103T:p.G368V,
line1024	nonsynonymous SNV	Long_conserved_protein:Rv2566:exon1:c.T1829C:p.L610P,
line1025	nonsynonymous SNV	Long_conserved_protein:Rv2566:exon1:c.C3127T:p.H1043Y,
line1026	synonymous SNV	Long_conserved_protein:Rv2566:exon1:c.T3261C:p.A1087A,
line1027	synonymous SNV	Conserved_hypothetical_alanine_and_leucine_rich_protein:Rv2567:exon1:c.C1473T:p.G491G,
line1028	nonsynonymous SNV	Conserved_hypothetical_alanine_and_leucine_rich_protein:Rv2567:exon1:c.A1934G:p.Q645R,
line1029	synonymous SNV	Conserved_hypothetical_protein:Rv2569c:exon1:c.C201T:p.S67S,
line1030	synonymous SNV	Conserved_hypothetical_protein:Rv2573:exon1:c.T480C:p.Y160Y,
line1031	nonsynonymous SNV	Possible_haloalkane_dehalogenase_DhaA_(1-chlorohexane_halidohydrolase):Rv2579:exon1:c.G307A:p.V103M,
line1032	nonsynonymous SNV	Adenine_phosphoribosyltransferase_Apt_(APRT)_(AMP_diphosphorylase)_(AMP_pyrophosphorylase)_(transphosphoribosidase):Rv2584c:exon1:c.C440A:p.A147E,
line1033	nonsynonymous SNV	Possible_conserved_lipoprotein:Rv2585c:exon1:c.G1385C:p.C462S,
line1034	synonymous SNV	Possible_conserved_lipoprotein:Rv2585c:exon1:c.A384C:p.A128A,
line1035	nonsynonymous SNV	4-aminobutyrate_aminotransferase_GabT_(gamma-amino-N-butyrate_transaminase)_(GABA_transaminase)_(glutamate:succinic_semialdehyde_transaminase)_(GABA_aminotransferase)_(GABA-at):Rv2589:exon1:c.T932C:p.I311T,
line1036	synonymous SNV	Probable_holliday_junction_DNA_helicase_RuvB:Rv2592c:exon1:c.A843G:p.P281P,
line1037	nonsynonymous SNV	Possible_toxin_VapC40._Contains_PIN_domain.:Rv2596:exon1:c.T229C:p.C77R,
line1039	synonymous SNV	Probable_acyl-CoA_thioesterase_II_TesB2_(TEII):Rv2605c:exon1:c.C324A:p.T108T,
line1040	nonsynonymous SNV	Probable_acyltransferase:Rv2611c:exon1:c.C590G:p.S197C,
line1041	nonsynonymous SNV	Probable_acyltransferase:Rv2611c:exon1:c.A306G:p.I102M,
line1042	nonsynonymous SNV	Possible_transcriptional_regulatory_protein:Rv2621c:exon1:c.C329T:p.A110V,
line1043	nonsynonymous SNV	Conserved_protein:Rv2627c:exon1:c.A310G:p.R104G,
line1044	synonymous SNV	Hypothetical_protein:Rv2628:exon1:c.T265C:p.L89L,
line1047	synonymous SNV	Possible_PhiRv2_prophage_protein:Rv2650c:exon1:c.C1368T:p.C456C,
line1048	nonsynonymous SNV	Possible_PhiRv2_prophage_protein:Rv2650c:exon1:c.T302C:p.I101T,
line1049	nonsynonymous SNV	Possible_PhiRv2_prophage_protein:Rv2650c:exon1:c.A8C:p.N3T,
line1050	nonsynonymous SNV	Possible_PhiRv2_prophage_protein:Rv2653c:exon1:c.C256T:p.L86F,
line1051	nonsynonymous SNV	Possible_PhiRv2_prophage_protein:Rv2655c:exon1:c.G76C:p.V26L,
line1052	nonsynonymous SNV	Probable_transposase_for_insertion_sequence_element_IS1081_(fragment):Rv2666:exon1:c.A25G:p.T9A,
line1053	synonymous SNV	Probable_transposase_for_insertion_sequence_element_IS1081_(fragment):Rv2666:exon1:c.G543A:p.G181G,
line1054	synonymous SNV	Probable_transposase_for_insertion_sequence_element_IS1081_(fragment):Rv2666:exon1:c.A803G:p.X268X,
line1055	nonsynonymous SNV	Possible_exported_alanine_and_valine_rich_protein:Rv2668:exon1:c.A8G:p.H3R,
line1056	nonsynonymous SNV	Possible_secreted_protease:Rv2672:exon1:c.C949G:p.H317D,
line1057	nonsynonymous SNV	Probable_protoporphyrinogen_oxidase_HemY_(protoporphyrinogen-IX_oxidase)_(protoporphyrinogenase)_(PPO):Rv2677c:exon1:c.C821T:p.A274V,
line1058	synonymous SNV	Probable_uroporphyrinogen_decarboxylase_HemE_(uroporphyrinogen_III_decarboxylase)_(URO-D)_(UPD):Rv2678c:exon1:c.A876G:p.L292L,
line1059	nonsynonymous SNV	Probable_arsenic-transport_integral_membrane_protein_ArsB1:Rv2685:exon1:c.C1133G:p.A378G,
line1060	nonsynonymous SNV	Antibiotic-transport_ATP-binding_protein_ABC_transporter:Rv2688c:exon1:c.C466A:p.P156T,
line1061	nonsynonymous SNV	TRK_system_potassium_uptake_protein_CeoB:Rv2691:exon1:c.A349G:p.T117A,
line1062	nonsynonymous SNV	TRK_system_potassium_uptake_protein_CeoC:Rv2692:exon1:c.A397G:p.I133V,
line1063	nonsynonymous SNV	Probable_conserved_integral_membrane_alanine_and_leucine_rich_protein:Rv2693c:exon1:c.G376A:p.G126R,
line1064	nonsynonymous SNV	Polyphosphate_glucokinase_PpgK_(polyphosphate-glucose_phosphotransferase):Rv2702:exon1:c.T608C:p.I203T,
line1065	nonsynonymous SNV	Probable_conserved_transmembrane_alanine_and_leucine_rich_protein:Rv2707:exon1:c.G5A:p.S2N,
line1066	synonymous SNV	Iron-dependent_repressor_and_activator_IdeR:Rv2711:exon1:c.C457A:p.R153R,
line1067	synonymous SNV	Hypothetical_protein:Rv2712c:exon1:c.C909T:p.G303G,
line1068	nonsynonymous SNV	Probable_soluble_pyridine_nucleotide_transhydrogenase_SthA_(STH)_(NAD(P)(+)_transhydrogenase_[B-specific])_(nicotinamide_nucleotide_transhydrogenase):Rv2713:exon1:c.C1244G:p.A415G,
line1069	nonsynonymous SNV	Conserved_alanine_and_leucine_rich_protein:Rv2714:exon1:c.T734C:p.V245A,
line1070	nonsynonymous SNV	Possible_conserved_membrane_protein:Rv2719c:exon1:c.T370C:p.Y124H,
line1071	synonymous SNV	Repressor_LexA:Rv2720:exon1:c.G453T:p.L151L,
line1072	synonymous SNV	Possible_conserved_transmembrane_alanine_and_glycine_rich_protein:Rv2721c:exon1:c.C1431T:p.P477P,
line1073	nonsynonymous SNV	Probable_acyl-CoA_dehydrogenase_FadE20:Rv2724c:exon1:c.G466A:p.V156M,
line1075	nonsynonymous SNV	Probable_conserved_integral_membrane_alanine_valine_and_leucine_rich_protein:Rv2729c:exon1:c.C605A:p.A202E,
line1076	nonsynonymous SNV	Probable_conserved_transmembrane_protein:Rv2732c:exon1:c.T227C:p.L76P,
line1077	synonymous SNV	PE-PGRS_family_protein_PE_PGRS47:Rv2741:exon1:c.A168G:p.G56G,
line1078	synonymous SNV	PE-PGRS_family_protein_PE_PGRS47:Rv2741:exon1:c.A408G:p.G136G,
line1079	synonymous SNV	Probable_dehydrogenase:Rv2750:exon1:c.G750A:p.A250A,
line1080	nonsynonymous SNV	Probable_thymidylate_synthase_ThyX_(ts)_(TSase):Rv2754c:exon1:c.C500T:p.A167V,
line1081	nonsynonymous SNV	Possible_type_I_restriction/modification_system_DNA_methylase_HsdM_(M_protein)_(DNA_methyltransferase):Rv2756c:exon1:c.T917C:p.L306P,
line1082	nonsynonymous SNV	PE_family_protein_PE27:Rv2769c:exon1:c.G808A:p.V270M,
line1083	nonsynonymous SNV	PPE_family_protein_PPE44:Rv2770c:exon1:c.T581C:p.F194S,
line1084	nonsynonymous SNV	Conserved_hypothetical_protein:Rv2771c:exon1:c.T239C:p.L80P,
line1086	synonymous SNV	Probable_zinc_protease_PepR:Rv2782c:exon1:c.A261G:p.E87E,
line1087	synonymous SNV	Bifunctional_protein_polyribonucleotide_nucleotidyltransferase_GpsI:_guanosine_pentaphosphate_synthetase_+_polyribonucleotide_nucleotidyltransferase_(polynucleotide_phosphorylase)_(pnpase):Rv2783c:exon1:c.C171A:p.T57T,
line1088	nonsynonymous SNV	Probable_acyl-CoA_dehydrogenase_FadE21:Rv2789c:exon1:c.G1210A:p.G404S,
line1089	nonsynonymous SNV	Phosphopantetheinyl_transferase_PptT_(CoA:APO-[ACP]pantetheinephosphotransferase)_(CoA:APO-[acyl-carrier_protein]pantetheinephosphotransferase):Rv2794c:exon1:c.A259G:p.M87V,
line1090	synonymous SNV	Conserved_hypothetical_protein:Rv2795c:exon1:c.T723C:p.C241C,
line1091	nonsynonymous SNV	Conserved_hypothetical_protein:Rv2817c:exon1:c.G241T:p.V81L,
line1092	nonsynonymous SNV	Hypothetical_protein:Rv2819c:exon1:c.C94A:p.H32N,
line1093	synonymous SNV	Conserved_hypothetical_protein:Rv2825c:exon1:c.G486C:p.S162S,
line1094	nonsynonymous SNV	Conserved_hypothetical_protein:Rv2825c:exon1:c.C485G:p.S162W,
line1095	nonsynonymous SNV	Conserved_hypothetical_protein:Rv2825c:exon1:c.A4G:p.K2E,
line1096	nonsynonymous SNV	Hypothetical_protein:Rv2826c:exon1:c.C717G:p.D239E,
line1097	nonsynonymous SNV	Conserved_hypothetical_protein:Rv2828c:exon1:c.C422G:p.T141R,
line1098	synonymous SNV	Conserved_hypothetical_protein:Rv2828c:exon1:c.G384C:p.S128S,
line1099	nonsynonymous SNV	Conserved_hypothetical_protein:Rv2828c:exon1:c.C383G:p.S128W,
line1100	synonymous SNV	Conserved_hypothetical_protein:Rv2828c:exon1:c.C373T:p.L125L,
line1101	synonymous SNV	Conserved_hypothetical_protein:Rv2828c:exon1:c.G372C:p.V124V,
line1102	synonymous SNV	Conserved_hypothetical_protein:Rv2828c:exon1:c.G363A:p.R121R,
line1103	nonsynonymous SNV	Conserved_hypothetical_protein:Rv2828c:exon1:c.G362A:p.R121Q,
line1104	synonymous SNV	Conserved_hypothetical_protein:Rv2828c:exon1:c.C361A:p.R121R,
line1105	synonymous SNV	Conserved_hypothetical_protein:Rv2828c:exon1:c.T360C:p.H120H,
line1106	nonsynonymous SNV	Conserved_hypothetical_protein:Rv2828A:exon1:c.C265T:p.R89W,
line1107	nonsynonymous SNV	Possible_antitoxin_VapB22:Rv2830c:exon1:c.C167T:p.A56V,
line1108	nonsynonymous SNV	Probable_Sn-glycerol-3-phosphate-binding_lipoprotein_UgpB:Rv2833c:exon1:c.G799A:p.A267T,
line1109	nonsynonymous SNV	Possible_DNA-damage-inducible_protein_F_DinF:Rv2836c:exon1:c.G915T:p.K305N,
line1110	synonymous SNV	Possible_magnesium_chelatase:Rv2850c:exon1:c.G864A:p.P288P,
line1111	nonsynonymous SNV	PE-PGRS_family_protein_PE_PGRS48:Rv2853:exon1:c.C538G:p.R180G,
line1112	nonsynonymous SNV	Conserved_hypothetical_protein:Rv2862c:exon1:c.T148C:p.C50R,
line1113	synonymous SNV	Toxin_RelG:Rv2866:exon1:c.C63A:p.R21R,
line1114	nonsynonymous SNV	Membrane_bound_metalloprotease:Rv2869c:exon1:c.G775T:p.V259F,
line1115	nonsynonymous SNV	Possible_integral_membrane_C-type_cytochrome_biogenesis_protein_DipZ:Rv2874:exon1:c.T2014G:p.Y672D,
line1116	synonymous SNV	Soluble_secreted_antigen_Mpt53_precursor:Rv2878c:exon1:c.T156C:p.A52A,
line1118	synonymous SNV	Conserved_protein:Rv2915c:exon1:c.T825G:p.A275A,
line1119	synonymous SNV	Probable_signal_recognition_particle_protein_Ffh_(fifty-four_homolog)_(SRP_protein):Rv2916c:exon1:c.T105G:p.R35R,
line1120	nonsynonymous SNV	Conserved_hypothetical_alanine_and_arginine_rich_protein:Rv2917:exon1:c.G1781T:p.R594L,
line1121	nonsynonymous SNV	Conserved_protein:Rv2926c:exon1:c.C605T:p.T202I,
line1122	nonsynonymous SNV	Probable_thioesterase_TesA:Rv2928:exon1:c.G733C:p.E245Q,
line1123	nonsynonymous SNV	Phenolpthiocerol_synthesis_type-I_polyketide_synthase_PpsA:Rv2931:exon1:c.C1872G:p.D624E,
line1124	nonsynonymous SNV	Phenolpthiocerol_synthesis_type-I_polyketide_synthase_PpsA:Rv2931:exon1:c.A2286C:p.E762D,
line1125	nonsynonymous SNV	Phenolpthiocerol_synthesis_type-I_polyketide_synthase_PpsA:Rv2931:exon1:c.G2407A:p.A803T,
line1126	synonymous SNV	Phenolpthiocerol_synthesis_type-I_polyketide_synthase_PpsA:Rv2931:exon1:c.C2409T:p.A803A,
line1127	synonymous SNV	Phenolpthiocerol_synthesis_type-I_polyketide_synthase_PpsA:Rv2931:exon1:c.G2412C:p.R804R,
line1128	synonymous SNV	Phenolpthiocerol_synthesis_type-I_polyketide_synthase_PpsA:Rv2931:exon1:c.G2421T:p.A807A,
line1129	nonsynonymous SNV	Phenolpthiocerol_synthesis_type-I_polyketide_synthase_PpsA:Rv2931:exon1:c.C2422A:p.Q808K,
line1130	nonsynonymous SNV	Phenolpthiocerol_synthesis_type-I_polyketide_synthase_PpsA:Rv2931:exon1:c.A2423G:p.Q808R,
line1131	synonymous SNV	Phenolpthiocerol_synthesis_type-I_polyketide_synthase_PpsA:Rv2931:exon1:c.A2424G:p.Q808Q,
line1132	nonsynonymous SNV	Phenolpthiocerol_synthesis_type-I_polyketide_synthase_PpsA:Rv2931:exon1:c.A2425G:p.N809D,
line1133	synonymous SNV	Phenolpthiocerol_synthesis_type-I_polyketide_synthase_PpsA:Rv2931:exon1:c.G2430A:p.R810R,
line1134	synonymous SNV	Phenolpthiocerol_synthesis_type-I_polyketide_synthase_PpsA:Rv2931:exon1:c.T2433C:p.F811F,
line1135	synonymous SNV	Phenolpthiocerol_synthesis_type-I_polyketide_synthase_PpsA:Rv2931:exon1:c.T2439C:p.S813S,
line1136	nonsynonymous SNV	Phenolpthiocerol_synthesis_type-I_polyketide_synthase_PpsA:Rv2931:exon1:c.G2630A:p.R877H,
line1137	synonymous SNV	Phenolpthiocerol_synthesis_type-I_polyketide_synthase_PpsA:Rv2931:exon1:c.C2631T:p.R877R,
line1138	nonsynonymous SNV	Phenolpthiocerol_synthesis_type-I_polyketide_synthase_PpsB:Rv2932:exon1:c.C3325G:p.R1109G,
line1139	synonymous SNV	Phenolpthiocerol_synthesis_type-I_polyketide_synthase_PpsC:Rv2933:exon1:c.A810G:p.G270G,
line1140	synonymous SNV	Phenolpthiocerol_synthesis_type-I_polyketide_synthase_PpsC:Rv2933:exon1:c.G1164A:p.A388A,
line1141	synonymous SNV	Phenolpthiocerol_synthesis_type-I_polyketide_synthase_PpsD:Rv2934:exon1:c.A3783G:p.S1261S,
line1142	synonymous SNV	Phenolpthiocerol_synthesis_type-I_polyketide_synthase_PpsE:Rv2935:exon1:c.A1845G:p.A615A,
line1143	synonymous SNV	Phenolpthiocerol_synthesis_type-I_polyketide_synthase_PpsE:Rv2935:exon1:c.A3048G:p.Q1016Q,
line1144	nonsynonymous SNV	Probable_multifunctional_mycocerosic_acid_synthase_membrane-associated_Mas:Rv2940c:exon1:c.A6013C:p.T2005P,
line1145	synonymous SNV	Fatty-acid-AMP_ligase_FadD28_(fatty-acid-AMP_synthetase)_(fatty-acid-AMP_synthase):Rv2941:exon1:c.C1521T:p.I507I,
line1146	synonymous SNV	Probable_polyketide_synthase_Pks1:Rv2946c:exon1:c.T435G:p.A145A,
line1147	nonsynonymous SNV	Probable_polyketide_synthase_Pks15:Rv2947c:exon1:c.T998C:p.V333A,
line1148	nonsynonymous SNV	Fatty-acid-AMP_ligase_FadD29_(fatty-acid-AMP_synthetase)_(fatty-acid-AMP_synthase):Rv2950c:exon1:c.G56T:p.W19L,
line1149	nonsynonymous SNV	Possible_methyltransferase_(methylase):Rv2952:exon1:c.G526A:p.G176R,
line1150	synonymous SNV	Enoyl_reductase:Rv2953:exon1:c.T12C:p.A4A,
line1152	synonymous SNV	Possible_glycosyl_transferase:Rv2957:exon1:c.G411A:p.L137L,
line1153	synonymous SNV	Possible_glycosyl_transferase:Rv2962c:exon1:c.T711C:p.A237A,
line1154	nonsynonymous SNV	Probable_formyltetrahydrofolate_deformylase_PurU_(formyl-FH(4)_hydrolase):Rv2964:exon1:c.A427C:p.M143L,
line1155	nonsynonymous SNV	Probable_pyruvate_carboxylase_Pca_(pyruvic_carboxylase):Rv2967c:exon1:c.A2072G:p.Q691R,
line1156	nonsynonymous SNV	Probable_oxidoreductase:Rv2971:exon1:c.A454C:p.N152H,
line1157	nonsynonymous SNV	Probable_resolvase:Rv2979c:exon1:c.C41G:p.P14R,
line1158	nonsynonymous SNV	Probable_D-alanine--D-alanine_ligase_DdlA_(D-alanylalanine_synthetase)_(D-ala-D-ala_ligase):Rv2981c:exon1:c.A1093G:p.T365A,
line1159	nonsynonymous SNV	Probable_glycerol-3-phosphate_dehydrogenase_[NAD(P)+]_GpdA2_(NAD(P)H-dependent_glycerol-3-phosphate_dehydrogenase):Rv2982c:exon1:c.C397G:p.P133A,
line1160	nonsynonymous SNV	Probable_transcriptional_regulatory_protein:Rv2989:exon1:c.A365C:p.D122A,
line1161	synonymous SNV	Probable_3-isopropylmalate_dehydrogenase_LeuB_(beta-IPM_dehydrogenase)_(IMDH)_(3-IPM-DH):Rv2995c:exon1:c.G537C:p.T179T,
line1162	nonsynonymous SNV	Probable_conserved_lipoprotein_LppY:Rv2999:exon1:c.A634T:p.M212L,
line1164	synonymous SNV	Probable_glutamyl-tRNA(GLN)_amidotransferase_(subunit_B)_GatB_(Glu-ADT_subunit_B):Rv3009c:exon1:c.C1029T:p.G343G,
line1165	nonsynonymous SNV	PPE_family_protein_PPE47:Rv3021c:exon1:c.C745G:p.L249V,
line1166	synonymous SNV	PPE_family_protein_PPE47:Rv3021c:exon1:c.C741G:p.A247A,
line1167	synonymous SNV	PPE_family_protein_PPE47:Rv3021c:exon1:c.A735G:p.G245G,
line1168	nonsynonymous SNV	PPE_family_protein_PPE47:Rv3021c:exon1:c.G727T:p.V243L,
line1169	synonymous SNV	PPE_family_protein_PPE47:Rv3021c:exon1:c.C723G:p.A241A,
line1170	nonsynonymous SNV	PPE_family_protein_PPE47:Rv3021c:exon1:c.G721A:p.A241T,
line1171	nonsynonymous SNV	PPE_family_protein_PPE47:Rv3021c:exon1:c.T718G:p.L240V,
line1172	synonymous SNV	PPE_family_protein_PPE47:Rv3021c:exon1:c.G717T:p.G239G,
line1173	synonymous SNV	PPE_family_protein_PPE47:Rv3021c:exon1:c.A711G:p.V237V,
line1174	synonymous SNV	PPE_family_protein_PPE47:Rv3021c:exon1:c.T702G:p.V234V,
line1175	synonymous SNV	PPE_family_protein_PPE47:Rv3021c:exon1:c.T696G:p.A232A,
line1176	synonymous SNV	PPE_family_protein_PPE47:Rv3021c:exon1:c.C690T:p.A230A,
line1177	synonymous SNV	PPE_family_protein_PPE47:Rv3021c:exon1:c.G669T:p.G223G,
line1178	nonsynonymous SNV	PPE_family_protein_PPE47:Rv3021c:exon1:c.G665C:p.G222A,
line1179	synonymous SNV	Probable_transposase:Rv3023c:exon1:c.G543A:p.G181G,
line1180	nonsynonymous SNV	Probable_tRNA_(5-methylaminomethyl-2-thiouridylate)-methyltransferase_TrmU:Rv3024c:exon1:c.C979T:p.R327C,
line1181	nonsynonymous SNV	Conserved_hypothetical_protein:Rv3026c:exon1:c.C566T:p.A189V,
line1182	synonymous SNV	Probable_conserved_ATP-binding_protein_ABC_transporter:Rv3041c:exon1:c.T48C:p.A16A,
line1183	nonsynonymous SNV	Probable_phosphoserine_phosphatase_SerB2_(PSP)_(O-phosphoserine_phosphohydrolase)_(pspase):Rv3042c:exon1:c.G347A:p.G116E,
line1184	synonymous SNV	Probable_cytochrome_C_oxidase_polypeptide_I_CtaD_(cytochrome_AA3_subunit_1):Rv3043c:exon1:c.G546C:p.T182T,
line1185	synonymous SNV	Probable_FEIII-dicitrate-binding_periplasmic_lipoprotein_FecB:Rv3044:exon1:c.C540G:p.T180T,
line1186	nonsynonymous SNV	Probable_cytochrome_P450_136_Cyp136:Rv3059:exon1:c.A1334G:p.D445G,
line1187	synonymous SNV	Probable_transcriptional_regulatory_protein_(probably_GntR-family):Rv3060c:exon1:c.T1263C:p.N421N,
line1188	nonsynonymous SNV	Probable_acyl-CoA_dehydrogenase_FadE22:Rv3061c:exon1:c.G550A:p.G184S,
line1189	nonsynonymous SNV	Probable_ATP-dependent_DNA_ligase_LigB_(polydeoxyribonucleotide_synthase_[ATP])_(polynucleotide_ligase_[ATP])_(sealase)_(DNA_repair_protein)_(DNA_joinase):Rv3062:exon1:c.C271T:p.P91S,
line1190	nonsynonymous SNV	Probable_carbon_starvation_protein_A_homolog_CstA:Rv3063:exon1:c.C1675A:p.R559S,
line1191	nonsynonymous SNV	Conserved_hypothetical_protein:Rv3072c:exon1:c.G23A:p.C8Y,
line1192	synonymous SNV	Possible_hydrolase:Rv3077:exon1:c.T924G:p.R308R,
line1193	nonsynonymous SNV	Possible_hydrolase:Rv3077:exon1:c.G928C:p.G310R,
line1194	synonymous SNV	Serine/threonine-protein_kinase_transcriptional_regulatory_protein_PknK_(protein_kinase_K)_(STPK_K):Rv3080c:exon1:c.A3048C:p.G1016G,
line1195	nonsynonymous SNV	Serine/threonine-protein_kinase_transcriptional_regulatory_protein_PknK_(protein_kinase_K)_(STPK_K):Rv3080c:exon1:c.C1880T:p.A627V,
line1196	nonsynonymous SNV	Conserved_hypothetical_protein:Rv3081:exon1:c.G1063T:p.A355S,
line1197	synonymous SNV	Probable_acetyl-hydrolase/esterase_LipR:Rv3084:exon1:c.T729C:p.V243V,
line1198	nonsynonymous SNV	Possible_triacylglycerol_synthase_(diacylglycerol_acyltransferase):Rv3087:exon1:c.C1339G:p.L447V,
line1199	synonymous SNV	Putative_triacylglycerol_synthase_(diacylglycerol_acyltransferase)_Tgs4:Rv3088:exon1:c.G1347C:p.L449L,
line1200	nonsynonymous SNV	Probable_chain-fatty-acid-CoA_ligase_FadD13_(fatty-acyl-CoA_synthetase):Rv3089:exon1:c.A637G:p.T213A,
line1201	synonymous SNV	Probable_chain-fatty-acid-CoA_ligase_FadD13_(fatty-acyl-CoA_synthetase):Rv3089:exon1:c.A906G:p.A302A,
line1202	nonsynonymous SNV	Hypothetical_oxidoreductase:Rv3093c:exon1:c.C630G:p.C210W,
line1203	nonsynonymous SNV	Conserved_hypothetical_protein:Rv3094c:exon1:c.C17T:p.T6I,
line1204	nonsynonymous SNV	PE-PGRS_family_protein%2C_triacylglycerol_lipase_LipY_(esterase/lipase)_(triglyceride_lipase)_(tributyrase):Rv3097c:exon1:c.G173C:p.G58A,
line1205	synonymous SNV	Hypothetical_protein:Rv3098c:exon1:c.G198C:p.A66A,
line1206	nonsynonymous SNV	Probable_molybdenum_cofactor_biosynthesis_protein_A_MoaA1:Rv3109:exon1:c.C444G:p.F148L,
line1207	nonsynonymous SNV	Possible_phosphatase:Rv3113:exon1:c.A310G:p.S104G,
line1208	nonsynonymous SNV	Possible_phosphatase:Rv3113:exon1:c.G401A:p.G134E,
line1209	nonsynonymous SNV	Conserved_hypothetical_protein:Rv3114:exon1:c.T31C:p.S11P,
line1210	synonymous SNV	Probable_transposase:Rv3115:exon1:c.G543A:p.G181G,
line1211	nonsynonymous SNV	Probable_molybdenum_cofactor_biosynthesis_protein_MoeB2_(MPT-synthase_sulfurylase)_(molybdopterin_synthase_sulphurylase):Rv3116:exon1:c.G928A:p.A310T,
line1212	nonsynonymous SNV	Probable_cytochrome_P450_141_Cyp141:Rv3121:exon1:c.A469G:p.K157E,
line1213	synonymous SNV	Probable_cytochrome_P450_141_Cyp141:Rv3121:exon1:c.C600T:p.A200A,
line1215	nonsynonymous SNV	Conserved_protein:Rv3127:exon1:c.T288G:p.S96R,
line1216	synonymous SNV	Universal_stress_protein_family_protein:Rv3134c:exon1:c.C507G:p.A169A,
line1217	nonsynonymous SNV	Probable_monophosphatase:Rv3137:exon1:c.C503T:p.P168L,
line1218	nonsynonymous SNV	PPE_family_protein_PPE52:Rv3144c:exon1:c.A1198C:p.K400Q,
line1219	nonsynonymous SNV	Probable_NADH_dehydrogenase_I_(chain_D)_NuoD_(NADH-ubiquinone_oxidoreductase_chain_D):Rv3148:exon1:c.A201T:p.E67D,
line1220	nonsynonymous SNV	Probable_NADH_dehydrogenase_I_(chain_G)_NuoG_(NADH-ubiquinone_oxidoreductase_chain_G):Rv3151:exon1:c.A1422G:p.I474M,
line1221	nonsynonymous SNV	Probable_NADH_dehydrogenase_I_(chain_G)_NuoG_(NADH-ubiquinone_oxidoreductase_chain_G):Rv3151:exon1:c.A1810G:p.T604A,
line1222	nonsynonymous SNV	PPE_family_protein_PPE53:Rv3159c:exon1:c.C1768T:p.P590S,
line1223	nonsynonymous SNV	Possible_dioxygenase:Rv3161c:exon1:c.G184C:p.V62L,
line1224	synonymous SNV	Conserved_hypothetical_protein:Rv3166c:exon1:c.A690G:p.P230P,
line1225	synonymous SNV	Putative_aminoglycoside_phosphotransferase:Rv3168:exon1:c.G915A:p.V305V,
line1227	nonsynonymous SNV	Hypothetical_protein:Rv3190c:exon1:c.T413C:p.L138P,
line1228	nonsynonymous SNV	Conserved_hypothetical_alanine_and_proline-rich_protein:Rv3192:exon1:c.G127T:p.G43C,
line1229	nonsynonymous SNV	Possible_transmembrane_cation_transporter:Rv3200c:exon1:c.A866G:p.E289G,
line1230	synonymous SNV	Probable_ATP-dependent_DNA_helicase:Rv3201c:exon1:c.C678T:p.T226T,
line1231	nonsynonymous SNV	Possible_ATP-dependent_DNA_helicase:Rv3202c:exon1:c.G2704A:p.E902K,
line1232	synonymous SNV	Possible_ATP-dependent_DNA_helicase:Rv3202c:exon1:c.C2011T:p.L671L,
line1233	nonsynonymous SNV	Possible_DNA-methyltransferase_(modification_methylase):Rv3204:exon1:c.A100G:p.T34A,
line1234	nonsynonymous SNV	Possible_SOJ/para-related_protein:Rv3213c:exon1:c.A430G:p.K144E,
line1235	nonsynonymous SNV	Conserved_protein:Rv3218:exon1:c.A191G:p.D64G,
line1236	nonsynonymous SNV	Probable_two_component_sensor_kinase:Rv3220c:exon1:c.G286C:p.G96R,
line1237	synonymous SNV	Possible_iron-regulated_short-chain_dehydrogenase/reductase:Rv3224:exon1:c.C726T:p.C242C,
line1238	synonymous SNV	Conserved_hypothetical_protein:Rv3228:exon1:c.G96C:p.A32A,
line1239	nonsynonymous SNV	Probable_conserved_transmembrane_transport_protein:Rv3239c:exon1:c.C2780G:p.P927R,
line1240	synonymous SNV	Probable_conserved_transmembrane_transport_protein:Rv3239c:exon1:c.A2622G:p.L874L,
line1242	synonymous SNV	Unknown_protein:Rv3243c:exon1:c.T651G:p.V217V,
line1243	nonsynonymous SNV	Two_component_sensory_transduction_histidine_kinase_MtrB:Rv3245c:exon1:c.A1549C:p.M517L,
line1244	nonsynonymous SNV	Probable_transmembrane_alkane_1-monooxygenase_AlkB_(alkane_1-hydroxylase)_(lauric_acid_omega-hydroxylase)_(omega-hydroxylase)_(fatty_acid_omega-hydroxylase)_(alkane_hydroxylase-rubredoxin):Rv3252c:exon1:c.G142C:p.G48R,
line1245	nonsynonymous SNV	Probable_phosphomannomutase_PmmA_(PMM)_(phosphomannose_mutase):Rv3257c:exon1:c.C617T:p.S206L,
line1246	nonsynonymous SNV	Conserved_hypothetical_protein:Rv3272:exon1:c.G541A:p.V181M,
line1248	nonsynonymous SNV	Probable_bifunctional_protein_acetyl-/propionyl-coenzyme_A_carboxylase_(alpha_chain)_AccA3:_biotin_carboxylase_+_biotin_carboxyl_carrier_protein_(BCCP):Rv3285:exon1:c.G940A:p.A314T,
line1249	synonymous SNV	Possible_transmembrane_protein:Rv3289c:exon1:c.G372A:p.A124A,
line1250	nonsynonymous SNV	Probable_piperideine-6-carboxilic_acid_dehydrogenase_Pcd_(piperideine-6-carboxylate_dehydrogenase):Rv3293:exon1:c.T556A:p.C186S,
line1251	nonsynonymous SNV	Probable_ATP-dependent_helicase_Lhr_(large_helicase-related_protein):Rv3296:exon1:c.A1475C:p.K492T,
line1252	nonsynonymous SNV	Probable_ATP-dependent_helicase_Lhr_(large_helicase-related_protein):Rv3296:exon1:c.C4370T:p.A1457V,
line1253	synonymous SNV	Probable_endonuclease_VIII_Nei:Rv3297:exon1:c.A229C:p.R77R,
line1254	nonsynonymous SNV	Conserved_hypothetical_protein:Rv3300c:exon1:c.C863A:p.T288K,
line1255	synonymous SNV	Probable_glycerol-3-phosphate_dehydrogenase_GlpD2:Rv3302c:exon1:c.T1009C:p.L337L,
line1256	stopgain SNV	NAD(P)H_quinone_reductase_LpdA:Rv3303c:exon1:c.C1416A:p.C472X,
line1257	nonsynonymous SNV	NAD(P)H_quinone_reductase_LpdA:Rv3303c:exon1:c.T923C:p.L308S,
line1259	synonymous SNV	Probable_amidohydrolase_AmiB1_(aminohydrolase):Rv3306c:exon1:c.T309G:p.A103A,
line1260	synonymous SNV	Probable_amidohydrolase_AmiB1_(aminohydrolase):Rv3306c:exon1:c.C24T:p.D8D,
line1261	synonymous SNV	Acid_phosphatase_(acid_phosphomonoesterase)_(phosphomonoesterase)_(glycerophosphatase):Rv3310:exon1:c.C102G:p.V34V,
line1262	nonsynonymous SNV	Acid_phosphatase_(acid_phosphomonoesterase)_(phosphomonoesterase)_(glycerophosphatase):Rv3310:exon1:c.A781G:p.T261A,
line1263	nonsynonymous SNV	Probable_succinate_dehydrogenase_(hydrophobic_membrane_anchor_subunit)_SdhD_(succinic_dehydrogenase)_(fumarate_reductase)_(fumarate_dehydrogenase)_(fumaric_hydrogenase):Rv3317:exon1:c.G160C:p.V54L,
line1264	nonsynonymous SNV	Possible_methyltransferase:Rv3322c:exon1:c.G178C:p.G60R,
line1265	nonsynonymous SNV	Probable_transposase_fusion_protein:Rv3327:exon1:c.C331A:p.L111M,
line1266	synonymous SNV	Probable_transposase_fusion_protein:Rv3327:exon1:c.A624G:p.L208L,
line1267	nonsynonymous SNV	Probable_alternative_RNA_polymerase_sigma_factor_(fragment)_SigJ:Rv3328c:exon1:c.C122A:p.P41Q,
line1268	nonsynonymous SNV	Probable_aminotransferase:Rv3329:exon1:c.A366C:p.Q122H,
line1269	nonsynonymous SNV	Probable_sugar-transport_integral_membrane_protein_SugI:Rv3331:exon1:c.C1268T:p.P423L,
line1270	nonsynonymous SNV	Hypothetical_proline_rich_protein:Rv3333c:exon1:c.A344T:p.Y115F,
line1271	synonymous SNV	Probable_conserved_integral_membrane_protein:Rv3335c:exon1:c.C795G:p.G265G,
line1272	nonsynonymous SNV	Probable_isocitrate_dehydrogenase_[NADP]_Icd1_(oxalosuccinate_decarboxylase)_(IDH)_(NADP+-specific_ICDH)_(IDP):Rv3339c:exon1:c.T215G:p.V72G,
line1273	nonsynonymous SNV	PPE_family_protein_PPE54:Rv3343c:exon1:c.T6470C:p.I2157T,
line1274	synonymous SNV	PPE_family_protein_PPE54:Rv3343c:exon1:c.G6417C:p.T2139T,
line1275	synonymous SNV	PPE_family_protein_PPE54:Rv3343c:exon1:c.G4689C:p.T1563T,
line1276	nonsynonymous SNV	PPE_family_protein_PPE54:Rv3343c:exon1:c.C4678G:p.Q1560E,
line1277	synonymous SNV	PPE_family_protein_PPE54:Rv3343c:exon1:c.C4626T:p.N1542N,
line1278	nonsynonymous SNV	PPE_family_protein_PPE54:Rv3343c:exon1:c.C4592T:p.A1531V,
line1279	synonymous SNV	PPE_family_protein_PPE54:Rv3343c:exon1:c.T4419C:p.I1473I,
line1280	nonsynonymous SNV	PPE_family_protein_PPE54:Rv3343c:exon1:c.T4411A:p.F1471I,
line1281	synonymous SNV	PPE_family_protein_PPE54:Rv3343c:exon1:c.T4383C:p.I1461I,
line1282	synonymous SNV	PPE_family_protein_PPE54:Rv3343c:exon1:c.T4312C:p.L1438L,
line1283	synonymous SNV	PPE_family_protein_PPE54:Rv3343c:exon1:c.G1134C:p.T378T,
line1284	nonsynonymous SNV	PPE_family_protein_PPE54:Rv3343c:exon1:c.C1037T:p.A346V,
line1285	synonymous SNV	PPE_family_protein_PPE54:Rv3343c:exon1:c.C1011T:p.N337N,
line1286	synonymous SNV	PPE_family_protein_PPE54:Rv3343c:exon1:c.C1005T:p.S335S,
line1287	synonymous SNV	PPE_family_protein_PPE54:Rv3343c:exon1:c.C969T:p.S323S,
line1288	synonymous SNV	PPE_family_protein_PPE54:Rv3343c:exon1:c.T912C:p.G304G,
line1289	synonymous SNV	PPE_family_protein_PPE55:Rv3347c:exon1:c.C9286T:p.L3096L,
line1290	nonsynonymous SNV	PPE_family_protein_PPE55:Rv3347c:exon1:c.C7321G:p.P2441A,
line1291	nonsynonymous SNV	PPE_family_protein_PPE55:Rv3347c:exon1:c.T6776C:p.L2259P,
line1292	nonsynonymous SNV	PPE_family_protein_PPE55:Rv3347c:exon1:c.T3008A:p.F1003Y,
line1293	nonsynonymous SNV	PPE_family_protein_PPE55:Rv3347c:exon1:c.T3007G:p.F1003V,
line1294	synonymous SNV	PPE_family_protein_PPE55:Rv3347c:exon1:c.G3000C:p.S1000S,
line1295	nonsynonymous SNV	PPE_family_protein_PPE55:Rv3347c:exon1:c.T2998A:p.S1000T,
line1296	nonsynonymous SNV	PPE_family_protein_PPE55:Rv3347c:exon1:c.G2997C:p.M999I,
line1297	nonsynonymous SNV	PPE_family_protein_PPE55:Rv3347c:exon1:c.C2992T:p.L998F,
line1298	nonsynonymous SNV	PPE_family_protein_PPE55:Rv3347c:exon1:c.G2980A:p.D994N,
line1299	synonymous SNV	PPE_family_protein_PPE55:Rv3347c:exon1:c.T2976C:p.N992N,
line1300	nonsynonymous SNV	PPE_family_protein_PPE55:Rv3347c:exon1:c.A2975C:p.N992T,
line1301	synonymous SNV	PPE_family_protein_PPE55:Rv3347c:exon1:c.C2778G:p.G926G,
line1302	nonsynonymous SNV	PPE_family_protein_PPE55:Rv3347c:exon1:c.T2768A:p.F923Y,
line1303	nonsynonymous SNV	PPE_family_protein_PPE55:Rv3347c:exon1:c.A2764G:p.S922G,
line1304	synonymous SNV	PPE_family_protein_PPE55:Rv3347c:exon1:c.T978C:p.I326I,
line1305	synonymous SNV	PPE_family_protein_PPE55:Rv3347c:exon1:c.G69A:p.P23P,
line1306	synonymous SNV	PPE_family_protein_PPE55:Rv3347c:exon1:c.A21C:p.P7P,
line1307	nonsynonymous SNV	PPE_family_protein_PPE56:Rv3350c:exon1:c.T5090G:p.L1697R,
line1308	nonsynonymous SNV	Conserved_protein:Rv3365c:exon1:c.A2093G:p.Q698R,
line1309	nonsynonymous SNV	Conserved_protein:Rv3365c:exon1:c.T2061G:p.S687R,
line1310	nonsynonymous SNV	Probable_tRNA/rRNA_methylase_SpoU_(tRNA/rRNA_methyltransferase):Rv3366:exon1:c.G275A:p.R92Q,
line1311	synonymous SNV	Probable_tRNA/rRNA_methylase_SpoU_(tRNA/rRNA_methyltransferase):Rv3366:exon1:c.G276T:p.R92R,
line1313	synonymous SNV	Probable_DNA_polymerase_III_(alpha_chain)_DnaE2_(DNA_nucleotidyltransferase):Rv3370c:exon1:c.G561A:p.A187A,
line1314	synonymous SNV	Probable_DNA_polymerase_III_(alpha_chain)_DnaE2_(DNA_nucleotidyltransferase):Rv3370c:exon1:c.C249T:p.D83D,
line1315	nonsynonymous SNV	Possible_triacylglycerol_synthase_(diacylglycerol_acyltransferase):Rv3371:exon1:c.G202A:p.G68R,
line1316	nonsynonymous SNV	Probable_enoyl-CoA_hydratase_EchA18_(enoyl_hydrase)_(unsaturated_acyl-CoA_hydratase)_(crotonase):Rv3373:exon1:c.G425A:p.R142Q,
line1317	nonsynonymous SNV	Possible_polyprenyl_synthetase_IdsB_(polyprenyl_transferase)_(polyprenyl_diphosphate_synthase):Rv3383c:exon1:c.G409A:p.G137R,
line1318	nonsynonymous SNV	Possible_polyprenyl_synthetase_IdsB_(polyprenyl_transferase)_(polyprenyl_diphosphate_synthase):Rv3383c:exon1:c.T395G:p.V132G,
line1320	synonymous SNV	Probable_multifunctional_geranylgeranyl_pyrophosphate_synthetase_IdsA1_(GGPP_synthetase)_(ggppsase)_(geranylgeranyl_diphosphate_synthase):_dimethylallyltransferase_(prenyltransferase)_(geranyl-diphosphate_synthase)_+_geranyltranstransferase_(farnesyl-diphosphate_synthase)_(farnesyl-pyrophosphate_synthetase)_(farnesyl_diphosphate_synthetase)_(FPP_synthetase)_+_farnesyltranstransferase_(geranylgera…
line1321	nonsynonymous SNV	Possible_S-adenosylmethionine-dependent_methyltransferase:Rv3399:exon1:c.C989A:p.A330E,
line1322	nonsynonymous SNV	Conserved_protein:Rv3401:exon1:c.A2008G:p.M670V,
line1323	nonsynonymous SNV	Conserved_hypothetical_protein:Rv3402c:exon1:c.C47A:p.A16E,
line1324	synonymous SNV	Hypothetical_protein:Rv3403c:exon1:c.T705A:p.V235V,
line1325	nonsynonymous SNV	Possible_toxin_VapC47._Contains_PIN_domain.:Rv3408:exon1:c.C137T:p.S46L,
line1326	synonymous SNV	Probable_inosine-5'-monophosphate_dehydrogenase_GuaB3_(imp_dehydrogenase)_(inosinic_acid_dehydrogenase)_(inosinate_dehydrogenase)_(imp_oxidoreductase)_(inosine-5'-monophosphate_oxidoreductase)_(IMPDH)_(IMPD):Rv3410c:exon1:c.A141G:p.P47P,
line1327	nonsynonymous SNV	Probable_inosine-5'-monophosphate_dehydrogenase_GuaB2_(imp_dehydrogenase)_(inosinic_acid_dehydrogenase)_(inosinate_dehydrogenase)_(imp_oxidoreductase)_(inosine-5'-monophosphate_oxidoreductase)_(IMPDH)_(IMPD):Rv3411c:exon1:c.G1171A:p.A391T,
line1328	synonymous SNV	Probable_inosine-5'-monophosphate_dehydrogenase_GuaB2_(imp_dehydrogenase)_(inosinic_acid_dehydrogenase)_(inosinate_dehydrogenase)_(imp_oxidoreductase)_(inosine-5'-monophosphate_oxidoreductase)_(IMPDH)_(IMPD):Rv3411c:exon1:c.T825C:p.A275A,
line1329	nonsynonymous SNV	60_kDa_chaperonin_1_GroEL1_(protein_CPN60-1)_(GroEL_protein_1):Rv3417c:exon1:c.G1372T:p.A458S,
line1330	synonymous SNV	Ribosomal-protein-alanine_acetyltransferase_RimI_(acetylating_enzyme_for_N-terminal_of_ribosomal_protein_S18):Rv3420c:exon1:c.T192C:p.A64A,
line1331	nonsynonymous SNV	Alanine_racemase_Alr:Rv3423c:exon1:c.C65T:p.S22L,
line1332	nonsynonymous SNV	PPE_family_protein_PPE57:Rv3425:exon1:c.A382G:p.T128A,
line1333	synonymous SNV	PPE_family_protein_PPE57:Rv3425:exon1:c.A387G:p.P129P,
line1335	nonsynonymous SNV	Possible_transposase:Rv3428c:exon1:c.A979T:p.S327C,
line1336	synonymous SNV	Possible_transposase:Rv3428c:exon1:c.G276A:p.R92R,
line1337	synonymous SNV	Possible_transposase:Rv3428c:exon1:c.C210G:p.V70V,
line1338	nonsynonymous SNV	PPE_family_protein_PPE59:Rv3429:exon1:c.C71T:p.S24F,
line1339	nonsynonymous SNV	PPE_family_protein_PPE59:Rv3429:exon1:c.G73T:p.A25S,
line1340	nonsynonymous SNV	PPE_family_protein_PPE59:Rv3429:exon1:c.C74T:p.A25V,
line1341	nonsynonymous SNV	PPE_family_protein_PPE59:Rv3429:exon1:c.C200T:p.A67V,
line1342	nonsynonymous SNV	PPE_family_protein_PPE59:Rv3429:exon1:c.G203A:p.G68E,
line1343	nonsynonymous SNV	Possible_transposase:Rv3430c:exon1:c.C355T:p.R119C,
line1344	nonsynonymous SNV	Probable_glutamate_decarboxylase_GadB:Rv3432c:exon1:c.C268G:p.P90A,
line1345	nonsynonymous SNV	Conserved_protein:Rv3433c:exon1:c.T1327G:p.S443A,
line1346	synonymous SNV	Conserved_protein:Rv3433c:exon1:c.A1326G:p.A442A,
line1347	synonymous SNV	Hypothetical_protein:Rv3440c:exon1:c.G84A:p.E28E,
line1348	nonsynonymous SNV	50S_ribosomal_protein_L13_RplM:Rv3443c:exon1:c.C382G:p.P128A,
line1349	nonsynonymous SNV	ESX_conserved_component_EccC4._ESX-4_type_VII_secretion_system_protein._Probable_membrane_protein.:Rv3447c:exon1:c.A3244G:p.S1082G,
line1350	nonsynonymous SNV	Probable_membrane-anchored_mycosin_MycP4_(serine_protease)_(subtilisin-like_protease)_(subtilase-like)_(mycosin-4):Rv3449:exon1:c.A259G:p.T87A,
line1351	synonymous SNV	ESX_conserved_component_EccB4._ESX-4_type_VII_secretion_system_protein._Probable_membrane_protein.:Rv3450c:exon1:c.A1251G:p.G417G,
line1352	synonymous SNV	50S_ribosomal_protein_L17_RplQ:Rv3456c:exon1:c.T12C:p.P4P,
line1353	nonsynonymous SNV	dTDP-glucose_4%2C6-dehydratase_RmlB:Rv3464:exon1:c.C502G:p.R168G,
line1354	synonymous SNV	Conserved_hypothetical_protein:Rv3466:exon1:c.A102G:p.P34P,
line1355	synonymous SNV	Conserved_hypothetical_protein:Rv3466:exon1:c.G159C:p.V53V,
line1356	synonymous SNV	Conserved_hypothetical_protein:Rv3466:exon1:c.T162G:p.G54G,
line1357	nonsynonymous SNV	Conserved_hypothetical_protein:Rv3466:exon1:c.G166A:p.A56T,
line1358	synonymous SNV	Conserved_hypothetical_protein:Rv3466:exon1:c.T183C:p.L61L,
line1359	nonsynonymous SNV	Conserved_hypothetical_protein:Rv3466:exon1:c.G187A:p.A63T,
line1360	nonsynonymous SNV	Conserved_hypothetical_protein:Rv3466:exon1:c.G272T:p.R91L,
line1361	synonymous SNV	Conserved_hypothetical_protein:Rv3466:exon1:c.G273A:p.R91R,
line1362	synonymous SNV	Conserved_hypothetical_protein:Rv3466:exon1:c.T321C:p.G107G,
line1363	nonsynonymous SNV	Conserved_hypothetical_protein:Rv3466:exon1:c.G391A:p.V131I,
line1364	nonsynonymous SNV	Possible_dTDP-glucose_4%2C6-dehydratase:Rv3468c:exon1:c.A184G:p.I62V,
line1365	synonymous SNV	Probable_acetolactate_synthase_(large_subunit)_IlvB2_(AHAS)_(acetohydroxy-acid_synthase_large_subunit)_(ALS):Rv3470c:exon1:c.C186T:p.S62S,
line1366	synonymous SNV	Probable_dicarboxylic_acid_transport_integral_membrane_protein_KgtP_(dicarboxylate_transporter):Rv3476c:exon1:c.T1050C:p.V350V,
line1367	nonsynonymous SNV	Probable_dicarboxylic_acid_transport_integral_membrane_protein_KgtP_(dicarboxylate_transporter):Rv3476c:exon1:c.C241T:p.L81F,
line1368	synonymous SNV	PE_family_protein_PPE60:Rv3478:exon1:c.C84G:p.A28A,
line1369	synonymous SNV	PE_family_protein_PPE60:Rv3478:exon1:c.G87T:p.A29A,
line1370	nonsynonymous SNV	PE_family_protein_PPE60:Rv3478:exon1:c.A88C:p.K30Q,
line1371	nonsynonymous SNV	PE_family_protein_PPE60:Rv3478:exon1:c.C974A:p.P325Q,
line1372	synonymous SNV	PE_family_protein_PPE60:Rv3478:exon1:c.A975G:p.P325P,
line1373	synonymous SNV	PE_family_protein_PPE60:Rv3478:exon1:c.A978C:p.A326A,
line1375	nonsynonymous SNV	Possible_transmembrane_protein:Rv3479:exon1:c.T521G:p.L174R,
line1376	synonymous SNV	Possible_transmembrane_protein:Rv3479:exon1:c.A2589G:p.A863A,
line1378	nonsynonymous SNV	Alpha%2C_alpha-trehalose-phosphate_synthase_[UDP-forming]_OtsA_(trehalose-6-phosphate_synthase)_(UDP-glucose-glucosephosphate_glucosyltransferase)_(trehalosephosphate-UDP_glucosyltransferase)_(trehalose-6-phosphate_synthetase)_(trehalose-phosphate_synthase)_(trehalose-phosphate_synthetase)_(transglucosylase)_(trehalosephosphate-UDP_glucosyl_transferase):Rv3490:exon1:c.G1000C:p.V334L,
line1380	nonsynonymous SNV	Possible_enoyl-CoA_hydratase_EchA19_(enoyl_hydrase)_(unsaturated_acyl-CoA_hydratase)_(crotonase):Rv3516:exon1:c.G257A:p.G86D,
line1381	nonsynonymous SNV	Conserved_hypothetical_protein:Rv3521:exon1:c.A623G:p.E208G,
line1382	nonsynonymous SNV	Conserved_hypothetical_protein:Rv3521:exon1:c.A883G:p.N295D,
line1383	nonsynonymous SNV	Possible_lipid_transfer_protein_or_keto_acyl-CoA_thiolase_Ltp4:Rv3522:exon1:c.C971T:p.T324I,
line1384	synonymous SNV	Probable_conserved_membrane_protein:Rv3524:exon1:c.G186A:p.V62V,
line1385	synonymous SNV	Probable_conserved_membrane_protein:Rv3524:exon1:c.C798T:p.H266H,
line1386	nonsynonymous SNV	Hypothetical_protein:Rv3527:exon1:c.G427A:p.E143K,
line1388	nonsynonymous SNV	Probable_lipid_transfer_protein_or_keto_acyl-CoA_thiolase_Ltp2:Rv3540c:exon1:c.G670C:p.V224L,
line1389	synonymous SNV	Probable_acyl-CoA_dehydrogenase_FadE29:Rv3543c:exon1:c.C1158T:p.P386P,
line1390	synonymous SNV	Probable_cytochrome_P450_125_Cyp125:Rv3545c:exon1:c.C1125T:p.H375H,
line1391	nonsynonymous SNV	Possible_electron_transfer_protein_FdxB:Rv3554:exon1:c.G374A:p.G125E,
line1392	nonsynonymous SNV	PPE_family_protein_PPE64:Rv3558:exon1:c.G55A:p.G19S,
line1394	synonymous SNV	Probable_acyl-CoA_dehydrogenase_FadE32:Rv3563:exon1:c.G603A:p.G201G,
line1395	nonsynonymous SNV	Probable_acyl-CoA_dehydrogenase_FadE32:Rv3563:exon1:c.G824C:p.W275S,
line1396	synonymous SNV	Probable_acyl-CoA_dehydrogenase_FadE33:Rv3564:exon1:c.T361C:p.L121L,
line1397	nonsynonymous SNV	Possible_oxidoreductase._Possible_3-hydroxy-9%2C10-seconandrost-1%2C3%2C5(10)-triene-9%2C17-dione_hydroxylase.:Rv3567c:exon1:c.T536C:p.I179T,
line1399	nonsynonymous SNV	Possible_arsenical_pump_integral_membrane_protein_ArsB2:Rv3578:exon1:c.T479C:p.L160P,
line1400	synonymous SNV	Probable_2C-methyl-D-erythritol_2%2C4-cyclodiphosphate_synthase_IspF_(MECPS):Rv3581c:exon1:c.A75G:p.V25V,
line1401	synonymous SNV	DNA_repair_protein_RadA_(DNA_repair_protein_SMS):Rv3585:exon1:c.G456A:p.Q152Q,
line1402	nonsynonymous SNV	Conserved_hypothetical_protein:Rv3586:exon1:c.A862G:p.T288A,
line1403	synonymous SNV	PE-PGRS_family_protein_PE_PGRS58:Rv3590c:exon1:c.C534A:p.G178G,
line1404	nonsynonymous SNV	Probable_conserved_lipoprotein_LpqF:Rv3593:exon1:c.C476T:p.A159V,
line1405	synonymous SNV	PE-PGRS_family_protein_PE_PGRS59:Rv3595c:exon1:c.A768C:p.G256G,
line1406	nonsynonymous SNV	Lysyl-tRNA_synthetase_1_LysS_(lysine--tRNA_ligase_1)_(LysRS_1)_(lysine_translase):Rv3598c:exon1:c.G1360A:p.A454T,
line1407	nonsynonymous SNV	ESX-1_secretion-associated_protein_A%2C_EspA:Rv3616c:exon1:c.C575T:p.T192I,
line1410	nonsynonymous SNV	Possible_monooxygenase:Rv3618:exon1:c.G349T:p.D117Y,
line1412	synonymous SNV	Putative_ESAT-6_like_protein_EsxV_(ESAT-6_like_protein_1):Rv3619c:exon1:c.C169T:p.L57L,
line1413	nonsynonymous SNV	Putative_ESAT-6_like_protein_EsxV_(ESAT-6_like_protein_1):Rv3619c:exon1:c.C68T:p.S23L,
line1414	nonsynonymous SNV	Putative_ESAT-6_like_protein_EsxV_(ESAT-6_like_protein_1):Rv3619c:exon1:c.A59T:p.Q20L,
line1415	synonymous SNV	Putative_ESAT-6_like_protein_EsxV_(ESAT-6_like_protein_1):Rv3619c:exon1:c.C39T:p.H13H,
line1416	synonymous SNV	Putative_ESAT-6_like_protein_EsxW_(ESAT-6_like_protein_10):Rv3620c:exon1:c.C123G:p.S41S,
line1417	synonymous SNV	Putative_ESAT-6_like_protein_EsxW_(ESAT-6_like_protein_10):Rv3620c:exon1:c.T120C:p.I40I,
line1418	synonymous SNV	PPE_family_protein_PPE65:Rv3621c:exon1:c.G1008C:p.S336S,
line1419	nonsynonymous SNV	Probable_conserved_integral_membrane_protein:Rv3630:exon1:c.G118A:p.A40T,
line1420	nonsynonymous SNV	Probable_conserved_integral_membrane_protein:Rv3630:exon1:c.T803G:p.L268R,
line1421	synonymous SNV	Probable_conserved_transmembrane_protein:Rv3635:exon1:c.C849T:p.P283P,
line1422	nonsynonymous SNV	Probable_helicase:Rv3649:exon1:c.T278C:p.L93P,
line1423	synonymous SNV	Probable_helicase:Rv3649:exon1:c.G1887A:p.L629L,
line1424	synonymous SNV	Conserved_hypothetical_protein:Rv3655c:exon1:c.A6G:p.E2E,
line1425	nonsynonymous SNV	Probable_conserved_transmembrane_protein:Rv3658c:exon1:c.T769C:p.S257P,
line1428	nonsynonymous SNV	Conserved_hypothetical_protein:Rv3662c:exon1:c.T305G:p.V102G,
line1429	nonsynonymous SNV	Probable_periplasmic_dipeptide-binding_lipoprotein_DppA:Rv3666c:exon1:c.A11G:p.Q4R,
line1430	synonymous SNV	Probable_conserved_transmembrane_protein:Rv3669:exon1:c.G477C:p.V159V,
line1431	nonsynonymous SNV	Membrane-associated_serine_protease:Rv3671c:exon1:c.A1087G:p.I363V,
line1432	synonymous SNV	Probable_bifunctional_membrane-associated_penicillin-binding_protein_1A/1B_PonA2_(murein_polymerase)_[includes:_penicillin-insensitive_transglycosylase_(peptidoglycan_TGASE)_+_penicillin-sensitive_transpeptidase_(DD-transpeptidase)]:Rv3682:exon1:c.G372T:p.A124A,
line1434	nonsynonymous SNV	Probable_cytochrome_P450_137_Cyp137:Rv3685c:exon1:c.C472T:p.P158S,
line1435	nonsynonymous SNV	Conserved_protein:Rv3691:exon1:c.A799T:p.T267S,
line1436	nonsynonymous SNV	Possible_conserved_membrane_protein:Rv3693:exon1:c.T763G:p.W255G,
line1437	nonsynonymous SNV	Possible_conserved_membrane_protein:Rv3695:exon1:c.C745T:p.P249S,
line1438	nonsynonymous SNV	Conserved_protein:Rv3698:exon1:c.G1013C:p.R338P,
line1439	synonymous SNV	Conserved_hypothetical_protein:Rv3700c:exon1:c.G183A:p.A61A,
line1440	synonymous SNV	Conserved_hypothetical_protein:Rv3703c:exon1:c.T1155C:p.Y385Y,
line1441	synonymous SNV	Aspartate-semialdehyde_dehydrogenase_Asd_(ASA_dehydrogenase)_(ASADH)_(aspartic_semialdehyde_dehydrogenase)_(L-aspartate-beta-semialdehyde_dehydrogenase):Rv3708c:exon1:c.T363C:p.P121P,
line1442	nonsynonymous SNV	Probable_DNA_polymerase_III_(epsilon_subunit)_DnaQ:Rv3711c:exon1:c.G631T:p.V211L,
line1443	nonsynonymous SNV	Probable_DNA_polymerase_III_(epsilon_subunit)_DnaQ:Rv3711c:exon1:c.G227A:p.G76D,
line1444	synonymous SNV	Conserved_hypothetical_protein:Rv3714c:exon1:c.A627G:p.P209P,
line1445	nonsynonymous SNV	Conserved_protein:Rv3719:exon1:c.A34G:p.T12A,
line1446	synonymous SNV	DNA_polymerase_III_(subunit_gamma/tau)_DnaZ/X:Rv3721c:exon1:c.C1251G:p.P417P,
line1447	synonymous SNV	DNA_polymerase_III_(subunit_gamma/tau)_DnaZ/X:Rv3721c:exon1:c.C291T:p.H97H,
line1448	nonsynonymous SNV	Conserved_protein:Rv3722c:exon1:c.T473C:p.M158T,
line1449	nonsynonymous SNV	Probable_conserved_transmembrane_protein:Rv3723:exon1:c.C424G:p.P142A,
line1450	nonsynonymous SNV	Probable_cutinase_[second_part]_Cut5b:Rv3724B:exon1:c.G247T:p.A83S,
line1451	nonsynonymous SNV	Possible_oxidoreductase:Rv3725:exon1:c.G526C:p.V176L,
line1452	nonsynonymous SNV	Possible_oxidoreductase:Rv3727:exon1:c.G1177C:p.G393R,
line1453	nonsynonymous SNV	Probable_conserved_two-domain_membrane_protein:Rv3728:exon1:c.C1668A:p.F556L,
line1454	nonsynonymous SNV	Possible_transferase:Rv3729:exon1:c.C805T:p.P269S,
line1455	nonsynonymous SNV	Possible_transferase:Rv3729:exon1:c.G1548C:p.Q516H,
line1456	synonymous SNV	Possible_ATP-dependent_DNA_ligase_LigC_(polydeoxyribonucleotide_synthase_[ATP])_(polynucleotide_ligase_[ATP])_(sealase)_(DNA_repair_protein)_(DNA_joinase):Rv3731:exon1:c.G630C:p.V210V,
line1457	nonsynonymous SNV	Possible_ATP-dependent_DNA_ligase_LigC_(polydeoxyribonucleotide_synthase_[ATP])_(polynucleotide_ligase_[ATP])_(sealase)_(DNA_repair_protein)_(DNA_joinase):Rv3731:exon1:c.G938A:p.R313H,
line1458	synonymous SNV	Transcriptional_regulatory_protein_(probably_AraC/XylS-family):Rv3736:exon1:c.T852C:p.A284A,
line1459	nonsynonymous SNV	Probable_conserved_transmembrane_protein:Rv3737:exon1:c.A119G:p.D40G,
line1460	synonymous SNV	Probable_conserved_transmembrane_protein:Rv3737:exon1:c.C357T:p.Y119Y,
line1462	synonymous SNV	Possible_osmoprotectant_(glycine_betaine/carnitine/choline/L-proline)_binding_lipoprotein_ProX:Rv3759c:exon1:c.T933C:p.H311H,
line1463	nonsynonymous SNV	Possible_osmoprotectant_(glycine_betaine/carnitine/choline/L-proline)_binding_lipoprotein_ProX:Rv3759c:exon1:c.T254C:p.L85P,
line1464	nonsynonymous SNV	Possible_osmoprotectant_(glycine_betaine/carnitine/choline/L-proline)_binding_lipoprotein_ProX:Rv3759c:exon1:c.T49C:p.W17R,
line1465	nonsynonymous SNV	Possible_two_component_sensor_kinase_TcrY:Rv3764c:exon1:c.T736C:p.C246R,
line1466	nonsynonymous SNV	Hypothetical_leucine_rich_protein:Rv3770c:exon1:c.C292G:p.P98A,
line1467	nonsynonymous SNV	Probable_histidinol-phosphate_aminotransferase_HisC2_(imidazole_acetol-phosphate_transaminase)_(imidazolylacetolphosphate_aminotransferase):Rv3772:exon1:c.A424G:p.T142A,
line1468	synonymous SNV	Probable_lipase_LipE:Rv3775:exon1:c.G1062A:p.G354G,
line1469	synonymous SNV	Conserved_hypothetical_protein:Rv3776:exon1:c.C402G:p.L134L,
line1470	nonsynonymous SNV	Conserved_hypothetical_protein:Rv3776:exon1:c.A985G:p.M329V,
line1471	synonymous SNV	Probable_oxidoreductase:Rv3777:exon1:c.A189G:p.L63L,
line1472	nonsynonymous SNV	Probable_oxidoreductase:Rv3777:exon1:c.T479C:p.V160A,
line1473	synonymous SNV	Probable_conserved_transmembrane_protein_alanine_and_leucine_rich:Rv3779:exon1:c.G1020A:p.A340A,
line1474	nonsynonymous SNV	Hypothetical_protein:Rv3785:exon1:c.G730C:p.E244Q,
line1475	nonsynonymous SNV	Hypothetical_protein:Rv3785:exon1:c.G763C:p.A255P,
line1476	nonsynonymous SNV	Conserved_hypothetical_protein:Rv3787c:exon1:c.C770G:p.P257R,
line1477	nonsynonymous SNV	Hypothetical_protein:Rv3788:exon1:c.G26A:p.G9E,
line1478	synonymous SNV	Integral_membrane_indolylacetylinositol_arabinosyltransferase_EmbC_(arabinosylindolylacetylinositol_synthase):Rv3793:exon1:c.C2781T:p.R927R,
line1479	synonymous SNV	Integral_membrane_indolylacetylinositol_arabinosyltransferase_EmbA_(arabinosylindolylacetylinositol_synthase):Rv3794:exon1:c.A2856G:p.Q952Q,
line1480	nonsynonymous SNV	Integral_membrane_indolylacetylinositol_arabinosyltransferase_EmbB_(arabinosylindolylacetylinositol_synthase):Rv3795:exon1:c.A1490G:p.Q497R,
line1481	nonsynonymous SNV	Conserved_protein:Rv3796:exon1:c.C935G:p.P312R,
line1482	synonymous SNV	Probable_acyl-CoA_dehydrogenase_FadE35:Rv3797:exon1:c.G213C:p.G71G,
line1483	synonymous SNV	Probable_transposase:Rv3798:exon1:c.G1014T:p.L338L,
line1484	synonymous SNV	Probable_propionyl-CoA_carboxylase_beta_chain_4_AccD4_(pccase)_(propanoyl-CoA:carbon_dioxide_ligase):Rv3799c:exon1:c.C1518T:p.D506D,
line1485	synonymous SNV	Probable_propionyl-CoA_carboxylase_beta_chain_4_AccD4_(pccase)_(propanoyl-CoA:carbon_dioxide_ligase):Rv3799c:exon1:c.T27C:p.H9H,
line1486	synonymous SNV	Polyketide_synthase_Pks13:Rv3800c:exon1:c.T3927C:p.R1309R,
line1487	nonsynonymous SNV	Fatty-acid-AMP_ligase_FadD32_(fatty-acid-AMP_synthetase)_(fatty-acid-AMP_synthase)._Also_shown_to_have_acyl-ACP_ligase_activity.:Rv3801c:exon1:c.G679A:p.G227S,
line1488	nonsynonymous SNV	Secreted_MPT51/MPB51_antigen_protein_FbpD_(MPT51/MPB51_antigen_85_complex_C)_(AG58C)_(mycolyl_transferase_85C)_(fibronectin-binding_protein_C)_(85C):Rv3803c:exon1:c.G638C:p.W213S,
line1489	nonsynonymous SNV	Possible_arabinofuranosyltransferase_AftB:Rv3805c:exon1:c.A1190G:p.D397G,
line1490	nonsynonymous SNV	Bifunctional_UDP-galactofuranosyl_transferase_GlfT2:Rv3808c:exon1:c.C1118T:p.A373V,
line1491	nonsynonymous SNV	Conserved_hypothetical_protein:Rv3811:exon1:c.G1188C:p.E396D,
line1492	nonsynonymous SNV	Unknown_protein:Rv3819:exon1:c.T118C:p.Y40H,
line1493	nonsynonymous SNV	Possible_conserved_polyketide_synthase_associated_protein_PapA2:Rv3820c:exon1:c.C1397T:p.P466L,
line1494	nonsynonymous SNV	Probable_conserved_integral_membrane_protein:Rv3821:exon1:c.G397C:p.G133R,
line1495	nonsynonymous SNV	Conserved_hypothetical_protein:Rv3822:exon1:c.G85A:p.A29T,
line1496	synonymous SNV	Conserved_hypothetical_protein:Rv3822:exon1:c.A444G:p.G148G,
line1497	nonsynonymous SNV	Conserved_hypothetical_protein:Rv3822:exon1:c.C458T:p.A153V,
line1498	synonymous SNV	Conserved_integral_membrane_transport_protein_MmpL8:Rv3823c:exon1:c.G1395A:p.L465L,
line1499	nonsynonymous SNV	Conserved_polyketide_synthase_associated_protein_PapA1:Rv3824c:exon1:c.C380T:p.T127I,
line1500	synonymous SNV	Polyketide_synthase_Pks2:Rv3825c:exon1:c.C3591T:p.D1197D,
line1501	nonsynonymous SNV	Probable_fatty-acid-AMP_ligase_FadD23_(fatty-acid-AMP_synthetase)_(fatty-acid-AMP_synthase):Rv3826:exon1:c.G1264C:p.E422Q,
line1502	nonsynonymous SNV	Possible_transposase:Rv3827c:exon1:c.A754G:p.T252A,
line1503	synonymous SNV	Hypothetical_protein:Rv3831:exon1:c.C399T:p.S133S,
line1504	nonsynonymous SNV	Conserved_protein:Rv3832c:exon1:c.A54T:p.K18N,
line1506	nonsynonymous SNV	Transcriptional_regulatory_protein_(probably_AraC-family):Rv3833:exon1:c.G313A:p.V105I,
line1507	synonymous SNV	SERYL-tRNA_synthetase_SerS_(serine--tRNA_ligase)_(SERRS)_(serine_translase):Rv3834c:exon1:c.C520T:p.L174L,
line1508	nonsynonymous SNV	Conserved_hypothetical_protein:Rv3839:exon1:c.C364T:p.P122S,
line1509	synonymous SNV	Bacterioferritin_BfrB:Rv3841:exon1:c.A468G:p.L156L,
line1510	nonsynonymous SNV	Probable_glycerophosphoryl_diester_phosphodiesterase_GlpQ1_(glycerophosphodiester_phosphodiesterase):Rv3842c:exon1:c.C763T:p.H255Y,
line1512	synonymous SNV	Possible_histone-like_protein_Hns:Rv3852:exon1:c.C300T:p.R100R,
line1514	nonsynonymous SNV	Probable_NADH-dependent_glutamate_synthase_(small_subunit)_GltD_(L-glutamate_synthase)_(L-glutamate_synthetase)_(NADH-glutamate_synthase)_(glutamate_synthase_(NADH))_(GLTS_beta_chain)_(NADPH-GOGAT):Rv3858c:exon1:c.A1169G:p.D390G,
line1517	nonsynonymous SNV	ESX-1_secretion-associated_protein_EspG1:Rv3866:exon1:c.T605C:p.I202T,
line1518	synonymous SNV	ESX_conserved_component_EccB1._ESX-1_type_VII_secretion_system_protein._Possible_membrane_protein.:Rv3869:exon1:c.C669T:p.A223A,
line1519	stopgain SNV	PE_family-related_protein_PE35:Rv3872:exon1:c.G295T:p.E99X,
line1520	synonymous SNV	ESX_conserved_component_EccD1._ESX-1_type_VII_secretion_system_protein._Probable_transmembrane_protein.:Rv3877:exon1:c.G1104C:p.L368L,
line1521	nonsynonymous SNV	ESX-1_secretion-associated_protein_EspK._Alanine_and_proline_rich_protein.:Rv3879c:exon1:c.G2186C:p.C729S,
line1522	nonsynonymous SNV	ESX-1_secretion-associated_protein_EspK._Alanine_and_proline_rich_protein.:Rv3879c:exon1:c.A1979C:p.E660A,
line1524	synonymous SNV	ESX_conserved_component_EccE1._ESX-1_type_VII_secretion_system_protein._Possible_membrane_protein.:Rv3882c:exon1:c.A853C:p.R285R,
line1525	nonsynonymous SNV	Membrane-anchored_mycosin_MycP1_(serine_protease)_(subtilisin-like_protease)_(subtilase-like)_(mycosin-1):Rv3883c:exon1:c.T1214G:p.L405R,
line1526	nonsynonymous SNV	ESX_conserved_component_EccA2._ESX-2_type_VII_secretion_system_protein._Probable_CbxX/CfqX_family_protein.:Rv3884c:exon1:c.A644G:p.E215G,
line1527	synonymous SNV	ESX_conserved_component_EccA2._ESX-2_type_VII_secretion_system_protein._Probable_CbxX/CfqX_family_protein.:Rv3884c:exon1:c.C567G:p.A189A,
line1528	nonsynonymous SNV	ESX_conserved_component_EccE2._ESX-2_type_VII_secretion_system_protein._Possible_membrane_protein.:Rv3885c:exon1:c.G124A:p.V42I,
line1529	nonsynonymous SNV	Probable_alanine_and_proline_rich_membrane-anchored_mycosin_MycP2_(serine_protease)_(subtilisin-like_protease)_(subtilase-like)_(mycosin-2):Rv3886c:exon1:c.G790A:p.A264T,
line1530	synonymous SNV	ESX_conserved_component_EccD2._ESX-2_type_VII_secretion_system_protein._Probable_transmembrane_protein.:Rv3887c:exon1:c.A1092C:p.V364V,
line1531	nonsynonymous SNV	Probable_conserved_membrane_protein:Rv3888c:exon1:c.A751G:p.R251G,
line1532	synonymous SNV	Probable_conserved_membrane_protein:Rv3888c:exon1:c.C354G:p.R118R,
line1533	nonsynonymous SNV	PPE_family_protein_PPE69:Rv3892c:exon1:c.C56A:p.T19K,
line1534	nonsynonymous SNV	ESX_conserved_component_EccC2._ESX-2_type_VII_secretion_system_protein._Possible_membrane_protein.:Rv3894c:exon1:c.A1949G:p.D650G,
line1535	nonsynonymous SNV	ESX_conserved_component_EccC2._ESX-2_type_VII_secretion_system_protein._Possible_membrane_protein.:Rv3894c:exon1:c.G773C:p.R258P,
line1536	synonymous SNV	Conserved_hypothetical_protein:Rv3896c:exon1:c.A798G:p.A266A,
line1537	nonsynonymous SNV	Conserved_hypothetical_protein:Rv3896c:exon1:c.C577A:p.Q193K,
line1538	stoploss SNV	Conserved_hypothetical_protein:Rv3898c:exon1:c.T331C:p.X111Q,
line1540	synonymous SNV	Conserved_hypothetical_alanine_rich_protein:Rv3900c:exon1:c.A81G:p.L27L,
line1542	nonsynonymous SNV	Conserved_protein:Rv3909:exon1:c.G892C:p.D298H,
line1543	synonymous SNV	Probable_conserved_transmembrane_protein:Rv3910:exon1:c.C1140T:p.I380I,
line1544	synonymous SNV	Probable_glucose-inhibited_division_protein_B_Gid:Rv3919c:exon1:c.A615G:p.A205A,
line1545	nonsynonymous SNV	Probable_glucose-inhibited_division_protein_B_Gid:Rv3919c:exon1:c.G89T:p.G30V,
line1547	nonframeshift insertion	Probable_bifunctional_penicillin-binding_protein_1A/1B_PonA1_(murein_polymerase)_(PBP1):_penicillin-insensitive_transglycosylase_(peptidoglycan_TGASE)_+_penicillin-sensitive_transpeptidase_(DD-transpeptidase):Rv0050:exon1:c.1885_1886insCTCCGC:p.P629delinsPPP,
line1548	nonframeshift insertion	Probable_bifunctional_penicillin-binding_protein_1A/1B_PonA1_(murein_polymerase)_(PBP1):_penicillin-insensitive_transglycosylase_(peptidoglycan_TGASE)_+_penicillin-sensitive_transpeptidase_(DD-transpeptidase):Rv0050:exon1:c.1891_1892insCGT:p.P631delinsPS,
line1549	stoploss SNV	Conserved_hypothetical_protein:Rv0095c:exon1:c.409_410insC:p.X137delinsL,
line1550	frameshift insertion	Conserved_hypothetical_protein:Rv0095c:exon1:c.408_409insGA:p.P136fs,
line1551	frameshift insertion	Probable_cation-transporter_ATPase_I_CtpI:Rv0107c:exon1:c.4709_4710insT:p.F1570fs,
line1553	frameshift insertion	Probable_transcriptional_regulatory_protein_Mce1R_(probably_GntR-family):Rv0165c:exon1:c.511_512insCC:p.G171fs,
line1555	frameshift insertion	Possible_oxidoreductase:Rv0197:exon1:c.2266_2267insGT:p.P756fs,
line1556	frameshift insertion	PPE_family_protein_PPE7:Rv0354c:exon1:c.374_375insG:p.G125fs,
line1557	frameshift insertion	PPE_family_protein_PPE9:Rv0388c:exon1:c.503_504insC:p.P168fs,
line1558	frameshift insertion	PPE_family_protein_PPE9:Rv0388c:exon1:c.494_495insC:p.R165fs,
line1559	frameshift insertion	Mce-family_protein_Mce2B:Rv0590:exon1:c.764_765insG:p.G255fs,
line1561	frameshift insertion	Conserved_hypothetical_protein:Rv0739:exon1:c.22_23insGC:p.R8fs,
line1562	frameshift insertion	Probable_protease_II_PtrBb_[second_part]_(oligopeptidase_B):Rv0782:exon1:c.104_105insCG:p.T35fs,Probable_protease_II_PtrBa_[first_part]_(oligopeptidase_B):Rv0781:exon1:c.603_604insCG:p.N201fs,
line1563	nonframeshift insertion	PE-PGRS_family_protein_PE_PGRS15:Rv0872c:exon1:c.1806_1807insCGGCCAACC:p.A602delinsAGQP,
line1564	frameshift insertion	PPE_family_protein_PPE13:Rv0878c:exon1:c.1299_1300insCC:p.A433fs,
line1565	frameshift insertion	Probable_transmembrane_protein:Rv0882:exon1:c.244_245insCCGGCAGTGGGCGTGGCGGGCG:p.A82fs,
line1566	frameshift insertion	Conserved_protein:Rv0907:exon1:c.70_71insG:p.G24fs,
line1568	frameshift insertion	Probable_transcription-repair_coupling_factor_Mfd_(TRCF):Rv1020:exon1:c.1296_1297insAT:p.A432fs,
line1569	frameshift insertion	Hypothetical_protein:Rv1046c:exon1:c.513_514insA:p.E171fs,
line1570	frameshift insertion	Probable_conserved_transmembrane_transport_protein_MmpL13a:Rv1145:exon1:c.828_829insA:p.A276fs,
line1573	nonframeshift insertion	Probable_conserved_proline%2C_glycine%2C_valine-rich_secreted_protein:Rv1435c:exon1:c.305_306insTCCCTGGCGCACCGGTACCGA:p.I102delinsIPGAPVPI,
line1574	nonframeshift insertion	PE-PGRS_family_protein_PE_PGRS27:Rv1450c:exon1:c.3650_3651insGCGGCACCG:p.G1217delinsGGTG,
line1575	frameshift insertion	PE-PGRS_family_protein_PE_PGRS27:Rv1450c:exon1:c.88_89insA:p.A30fs,
line1576	frameshift insertion	Possible_fatty-acid-CoA_ligase_FadD11.1_(fatty-acid-CoA_synthetase)_(fatty-acid-CoA_synthase):Rv1549:exon1:c.13_14insC:p.P5fs,
line1577	nonframeshift insertion	PE-PGRS_family_protein_PE_PGRS30:Rv1651c:exon1:c.492_493insATTGAT:p.G164delinsGLI,
line1578	frameshift insertion	PE-PGRS_family_protein_PE_PGRS30:Rv1651c:exon1:c.486_487insGC:p.G162fs,
line1579	frameshift insertion	PE-PGRS_family_protein_PE_PGRS30:Rv1651c:exon1:c.477_478insT:p.G159fs,
line1580	nonframeshift insertion	PE-PGRS_family_protein_PE_PGRS30:Rv1651c:exon1:c.461_462insCCG:p.N154delinsTD,
line1581	frameshift insertion	Probable_first_part_of_macrolide-transport_ATP-binding_protein_ABC_transporter:Rv1668c:exon1:c.1043_1044insGCGGCAAGAC:p.P348fs,
line1582	frameshift insertion	2'-O-methyltransferase_TlyA:Rv1694:exon1:c.363_364insCG:p.S121fs,
line1584	nonframeshift insertion	Conserved_hypothetical_protein:Rv1883c:exon1:c.220_221insTGCGAGGTGACGGCA:p.C74delinsCEVTAC,
line1585	stoploss SNV	Possible_transmembrane_protein:Rv1888c:exon1:c.559_560insGTGATCGGAG:p.X187delinsVIGV,
line1586	frameshift insertion	Probable_isocitrate_lyase_AceAa_[first_part]_(isocitrase)_(isocitratase)_(Icl):Rv1915:exon1:c.884_885insT:p.F295fs,
line1588	frameshift insertion	Polyketide_synthase_Pks12:Rv2048c:exon1:c.708_709insC:p.P236fs,
line1589	frameshift insertion	Conserved_transmembrane_protein:Rv2081c:exon1:c.305_306insG:p.G102fs,
line1590	frameshift insertion	Hypothetical_protein:Rv2084:exon1:c.842_843insGGCGTACACAC:p.Q281fs,
line1591	frameshift insertion	PE-PGRS_family_protein_PE_PGRS36:Rv2098c:exon1:c.4_5insC:p.Q2fs,
line1592	frameshift insertion	Conserved_hypothetical_protein:Rv2160A:exon1:c.304_305insTTCC:p.P102fs,Conserved_hypothetical_protein:Rv2160c:exon1:c.29_30insTTCC:p.A10fs,
line1593	nonframeshift insertion	Probable_anthranilate_phosphoribosyltransferase_TrpD:Rv2192c:exon1:c.761_762insCCA:p.T254delinsTT,
line1594	frameshift insertion	Conserved_hypothetical_protein:Rv2239c:exon1:c.129_130insG:p.W43fs,
line1596	frameshift insertion	Conserved_hypothetical_proline_rich_protein:Rv2264c:exon1:c.1720_1721insC:p.P574fs,
line1597	frameshift insertion	Conserved_hypothetical_protein:Rv2293c:exon1:c.665_666insG:p.A222fs,
line1599	nonframeshift insertion	Conserved_hypothetical_protein:Rv2407:exon1:c.188_189insCAGCGACCATATCGCCGAGCT:p.H63delinsHSDHIAEL,
line1600	frameshift insertion	Probable_conserved_lipoprotein_LppB:Rv2544:exon1:c.306_307insC:p.Y102fs,
line1601	nonframeshift insertion	PE-PGRS_family_protein_PE_PGRS45:Rv2615c:exon1:c.1256_1257insGAAACGGCG:p.G419delinsGNGG,
line1602	nonframeshift insertion	Conserved_protein:Rv2823c:exon1:c.303_304insCATCGCCGA:p.Y101delinsYIAD,
line1603	frameshift insertion	Probable_polyketide_synthase_Pks15:Rv2947c:exon1:c.1462_1463insGGCCGCG:p.G488fs,
line1605	frameshift insertion	PPE_family_protein_PPE47:Rv3021c:exon1:c.14_15insG:p.A5fs,
line1608	frameshift insertion	Putative_triacylglycerol_synthase_(diacylglycerol_acyltransferase)_Tgs3:Rv3234c:exon1:c.799_800insG:p.S267fs,
line1611	nonframeshift insertion	PE-PGRS_family_protein_PE_PGRS51:Rv3367:exon1:c.1131_1132insGGCAACGGT:p.G377delinsGGNG,
line1612	frameshift insertion	Probable_1-deoxy-D-xylulose_5-phosphate_synthase_Dxs2_(1-deoxyxylulose-5-phosphate_synthase)_(DXP_synthase)_(DXPS):Rv3379c:exon1:c.1_2insTG:p.V1fs,
line1613	frameshift insertion	Probable_conserved_transmembrane_protein:Rv3435c:exon1:c.728_729insC:p.P243fs,
line1614	nonframeshift insertion	PE-PGRS_family_protein_PE_PGRS59:Rv3595c:exon1:c.842_843insGCGGGACCG:p.G281delinsGGTG,
line1615	frameshift insertion	Probable_conserved_integral_membrane_protein:Rv3630:exon1:c.1153_1154insG:p.G385fs,
line1616	nonframeshift insertion	PE-PGRS_family-related_protein_PE_PGRS61:Rv3653:exon1:c.417_418insGGCGCCGGCGGCGCCGGC:p.G139delinsGGAGGAG,
line1618	frameshift insertion	Possible_oxidoreductase:Rv3725:exon1:c.751_752insA:p.G251fs,
line1621	frameshift insertion	Transcriptional_regulatory_protein_(probably_TetR-family):Rv3830c:exon1:c.621_622insT:p.V207fs,
line1622	frameshift insertion	Monooxygenase_EthA:Rv3854c:exon1:c.862_863insC:p.P288fs,
line1623	frameshift insertion	ESX-1_secretion-associated_protein_EspK._Alanine_and_proline_rich_protein.:Rv3879c:exon1:c.620_621insGGGAACCCCGATCACCCCGGGAACCCCGATCACGC:p.P207fs,
line1624	frameshift insertion	ESX-1_secretion-associated_protein_EspK._Alanine_and_proline_rich_protein.:Rv3879c:exon1:c.618_619insG:p.T206fs,
line1625	frameshift insertion	Conserved_hypothetical_protein:Rv3897c:exon1:c.497_498insCCCCG:p.G166fs,
line1626	nonframeshift insertion	Hypothetical_alanine_and_proline_rich_protein:Rv3903c:exon1:c.1432_1433insCCCGCGGCGAAACCGGCGCCCGTG:p.P478delinsPAAKPAPVP,
line1627	nonframeshift deletion	Conserved_protein_with_FHA_domain%2C_FhaA:Rv0020c:exon1:c.708_725del:p.236_242del,
line1628	frameshift deletion	Putative_secreted_protein_P60-related_protein:Rv0024:exon1:c.6delT:p.N2fs,
line1629	frameshift deletion	Possible_hydrolase:Rv0045c:exon1:c.248_249del:p.83_83del,
line1630	nonframeshift deletion	Possible_membrane_protein:Rv0090:exon1:c.686_694del:p.229_232del,
line1631	frameshift deletion	Conserved_hypothetical_protein:Rv0095c:exon1:c.403_404del:p.135_135del,
line1632	frameshift deletion	Possible_epoxide_hydrolase_EphF_(epoxide_hydratase)_(arene-oxide_hydratase):Rv0134:exon1:c.385delT:p.F129fs,
line1633	nonframeshift deletion	PE-PGRS_family_protein_PE_PGRS3:Rv0278c:exon1:c.448_465del:p.150_155del,
line1634	nonframeshift deletion	PPE_family_protein_PPE5:Rv0304c:exon1:c.4636_4650del:p.1546_1550del,
line1635	frameshift deletion	PPE_family_protein_PPE6:Rv0305c:exon1:c.2429delT:p.L810fs,
line1636	nonframeshift deletion	PPE_family_protein_PPE8:Rv0355c:exon1:c.7307_7321del:p.2436_2441del,
line1637	frameshift deletion	Probable_phosphoribosylglycinamide_formyltransferase_2_PurT_(GART_2)_(gar_transformylase_2)_(5'-phosphoribosylglycinamide_transformylase_2)_(formate-dependent_gar_transformylase):Rv0389:exon1:c.732_742del:p.244_248del,
line1638	frameshift deletion	Probable_membrane_bound_polyketide_synthase_Pks6:Rv0405:exon1:c.82delA:p.N28fs,
line1640	nonframeshift deletion	Possible_conserved_membrane_protein:Rv0538:exon1:c.1352_1387del:p.451_463del,
line1641	nonframeshift deletion	PE-PGRS_family_protein_PE_PGRS7:Rv0578c:exon1:c.3377_3385del:p.1126_1129del,
line1642	frameshift deletion	PE-PGRS_family_protein_PE_PGRS9:Rv0746:exon1:c.785_786del:p.262_262del,
line1643	frameshift deletion	PE-PGRS_family_protein_PE_PGRS9:Rv0746:exon1:c.798delG:p.P266fs,
line1645	frameshift deletion	Conserved_protein:Rv0825c:exon1:c.517delG:p.G173fs,
line1647	frameshift deletion	Probable_transcriptional_regulatory_protein_(probably_LuxR-family):Rv0890c:exon1:c.316delG:p.G106fs,
line1648	frameshift deletion	Transmembrane_serine/threonine-protein_kinase_D_PknD_(protein_kinase_D)_(STPK_D):Rv0931c:exon1:c.949_956del:p.317_319del,
line1649	frameshift deletion	Probable_integral_membrane_protein:Rv0961:exon1:c.3delG:p.V1fs,
line1651	frameshift deletion	PE_family_protein_PE10:Rv1089:exon1:c.337delT:p.L113fs,
line1652	nonframeshift deletion	PE-PGRS_family_protein_PE_PGRS22:Rv1091:exon1:c.650_652del:p.217_218del,
line1653	nonframeshift deletion	PE-PGRS_family_protein_PE_PGRS24:Rv1325c:exon1:c.679_714del:p.227_238del,
line1654	frameshift deletion	Conserved_hypothetical_protein:Rv1376:exon1:c.497_498del:p.166_166del,
line1655	nonframeshift deletion	PE-PGRS_family_protein_PE_PGRS26:Rv1441c:exon1:c.554_571del:p.185_191del,
line1656	frameshift deletion	PE-PGRS_family_protein_PE_PGRS27:Rv1450c:exon1:c.91delG:p.A31fs,
line1658	nonframeshift deletion	Possible_lipoprotein_LprI:Rv1541c:exon1:c.107_139del:p.36_47del,
line1659	nonframeshift deletion	Possible_lipoprotein_LprI:Rv1541c:exon1:c.103_105del:p.35_35del,
line1660	frameshift deletion	Possible_acyltransferase_PlsB1:Rv1551:exon1:c.916delG:p.G306fs,
line1662	frameshift deletion	Probable_oxidoreductase:Rv1774:exon1:c.566delT:p.F189fs,
line1663	nonframeshift deletion	Probable_6-phosphogluconate_dehydrogenase_Gnd1:Rv1844c:exon1:c.264_269del:p.88_90del,
line1664	frameshift deletion	Hypothetical_protein:Rv1907c:exon1:c.129_142del:p.43_48del,
line1665	frameshift deletion	PPE_family_protein_PPE34:Rv1917c:exon1:c.1812_1884del:p.604_628del,
line1666	frameshift deletion	PPE_family_protein_PPE34:Rv1917c:exon1:c.1809_1810del:p.603_604del,
line1667	frameshift deletion	Polyketide_synthase_Pks12:Rv2048c:exon1:c.712delG:p.V238fs,
line1668	nonframeshift deletion	PE-PGRS_family_protein_PE_PGRS36:Rv2098c:exon1:c.748_750del:p.250_250del,
line1669	frameshift deletion	Putative_transposase_for_insertion_sequence_element_IS6110_(fragment):Rv2105:exon1:c.161delT:p.V54fs,
line1671	frameshift deletion	Possible_flavoprotein:Rv2251:exon1:c.162delG:p.G54fs,Possible_flavoprotein:Rv2250A:exon1:c.325delG:p.G109fs,
line1672	frameshift deletion	Conserved_hypothetical_protein:Rv2262c:exon1:c.989_990del:p.330_330del,
line1673	frameshift deletion	Probable_transposase_for_insertion_sequence_element_IS6110_(fragment):Rv2354:exon1:c.220delG:p.E74fs,
line1675	frameshift deletion	Conserved_transmembrane_protein:Rv2437:exon1:c.107delA:p.Y36fs,
line1676	frameshift deletion	Hypothetical_protein:Rv2452c:exon1:c.144delT:p.I48fs,
line1677	nonframeshift deletion	Probable_alpha-glucosidase_AglA_(maltase)_(glucoinvertase)_(glucosidosucrase)_(maltase-glucoamylase)_(lysosomal_alpha-glucosidase)_(acid_maltase):Rv2471:exon1:c.1410_1412del:p.470_471del,
line1678	frameshift deletion	Possible_transposase_for_insertion_sequence_element_IS6110_(fragment):Rv2480c:exon1:c.220delG:p.E74fs,
line1679	frameshift deletion	Possible_antitoxin_VapB17:Rv2526:exon1:c.71_72del:p.24_24del,
line1680	nonframeshift deletion	Possible_antitoxin_VapB17:Rv2526:exon1:c.75_77del:p.25_26del,
line1681	frameshift deletion	Probable_conserved_lipoprotein_LppB:Rv2544:exon1:c.312delT:p.N104fs,
line1682	frameshift deletion	Conserved_hypothetical_protein:Rv2561:exon1:c.194delG:p.G65fs,
line1683	frameshift deletion	Probable_transposase_for_insertion_sequence_element_IS6110_(fragment):Rv2648:exon1:c.161delT:p.V54fs,
line1684	frameshift deletion	Probable_transposase:Rv2815c:exon1:c.220delG:p.E74fs,
line1685	frameshift deletion	Conserved_hypothetical_protein:Rv2880c:exon1:c.529delG:p.G177fs,Conserved_hypothetical_protein:Rv2879c:exon1:c.3delG:p.W1fs,
line1687	frameshift deletion	Conserved_hypothetical_protein:Rv2975c:exon1:c.246_247del:p.82_83del,
line1690	frameshift deletion	Probable_transposase_for_insertion_sequence_element_IS6110_(fragment):Rv3184:exon1:c.161delT:p.V54fs,
line1691	frameshift deletion	Probable_transposase_for_insertion_sequence_element_IS6110_(fragment):Rv3186:exon1:c.220delG:p.E74fs,
line1692	frameshift deletion	Possible_lipase_LipV:Rv3203:exon1:c.1delT:p.L1fs,
line1693	frameshift deletion	Probable_fragment_of_pterin-4-alpha-carbinolamine_dehydratase_MOAB3_(PHS)_(4-alpha-hydroxy-tetrahydropterin_dehydratase)_(pterin-4-a-carbinolamine_dehydratase)_(phenylalanine_hydroxylase-stimulating_protein)_(PHS)_(pterin_carbinolamine_dehydratase)_(PCD):Rv3324A:wholegene,
line1694	frameshift deletion	PPE_family_protein_PPE56:Rv3350c:exon1:c.6082delG:p.G2028fs,
line1695	nonframeshift deletion	PE-PGRS_family_protein_PE_PGRS52:Rv3388:exon1:c.502_519del:p.168_173del,
line1696	frameshift deletion	PPE_family_protein_PPE58:Rv3426:exon1:c.376delG:p.G126fs,
line1697	frameshift deletion	Possible_transposase:Rv3428c:exon1:c.1211delG:p.G404fs,
line1699	frameshift deletion	Possible_conserved_transmembrane_protein:Rv3453:exon1:c.321delT:p.I107fs,
line1700	frameshift deletion	Probable_acyl-CoA_dehydrogenase_FadE27:Rv3505:exon1:c.809_810del:p.270_270del,
line1701	stopgain SNV	Conserved_hypothetical_protein:Rv3655c:exon1:c.299delC:p.S100X,
line1704	nonframeshift deletion	Hypothetical_protein:Rv3766:exon1:c.541_543del:p.181_181del,
line1705	frameshift deletion	Hypothetical_protein:Rv3847:exon1:c.503delC:p.T168fs,
line1707	frameshift deletion	PE_family-related_protein_PE35:Rv3872:exon1:c.9delA:p.K3fs,
line1708	frameshift deletion	Possible_alternative_RNA_polymerase_sigma_factor_SigM:Rv3911:exon1:c.477delC:p.T159fs,
