# Supplementary material for: Genome Analysis of the First Extensively Drug-Resistant (XDR) Mycobacterium tuberculosis in Malaysia Provides Insights into the Genetic Basis of Its Biology and Drug Resistance
Source: PLoS One. 2015 Jun 25;10(6):e0131694. doi: 10.1371/journal.pone.0131694 (PMC4481353; doi:10.1371/journal.pone.0131694)
Supplement: S4 Table — The flanking genes of promoters containing SNPs are functional annotated using local BLAST similarity searches against NCBI nr, SwissProt and COG databases. (XLSX) [file pone.0131694.s006.xlsx]

## Sheet: Sheet1
Gene ID	SNP in promoter region	nr best hit	nr best hit description	SP best hit	SP best hit description	COG ID	COG name	COG description	COG class	COG class description
gene_id_52	A57696C	YP_005908207	membrane_bound_polyketide_synthase_pks6	-	-	COG3321	COG3321,	Polyketide synthase modules and related proteins	Q	Secondary metabolites biosynthesis, transport, and catabolism
gene_id_464	G28264A	ZP_05142010	hypothetical_protein	-	-	COG2856	COG2856,	Predicted Zn peptidase	E	Amino acid transport and metabolism
gene_id_577	C148416T	EGE51719	LOW_QUALITY_PROTEIN:_hypothetical_exported_protein	-	-	COG5621	COG5621,	Predicted secreted hydrolase	R	General function prediction only
gene_id_691	A21215C	ZP_06512529	predicted_protein	-	-	-	-	-	-	-
gene_id_694	A21215C	NP_335564	hypothetical_protein	-	-	-	-	-	-	-
gene_id_737	A36408G	ZP_07422163	transcriptional_regulator	-	-	COG3800	COG3800,	Predicted transcriptional regulator	R	General function prediction only
gene_id_811	C1100T	-	-	-	-	-	-	-	-	-
gene_id_1003	T7271C	EGB29232	hypothetical_protein	P71803	UPF0142_protein_Rv1375/MT1419	COG1944	COG1944,	Uncharacterized conserved protein	S	Function unknown
gene_id_1098	C8153T	NP_855146	hypothetical_protein	-	-	-	-	-	-	-
gene_id_1100	C8153T	NP_215977	hypothetical_protein	P67126	UPF0051_protein_Mb1496	COG0719	SufB,	Cysteine desulfurase activator SufB	O	Posttranslational modification, protein turnover, chaperones
gene_id_1340	G70885A	NP_336201	PPE_family_protein	Q7D842	Uncharacterized_PPE_family_protein_PPE23	COG5651	COG5651,	PPE-repeat proteins	N	Cell motility and secretion
gene_id_1448	G21957C	ZP_06437167	PPE_family_protein	Q79FJ5	Uncharacterized_PPE_family_protein_PPE33	COG5651	COG5651,	PPE-repeat proteins	N	Cell motility and secretion
gene_id_1570	A7994C	-	-	-	-	COG1680	AmpC,	Beta-lactamase class C and other penicillin binding proteins	V	Defense mechanisms
gene_id_2118	T74342G	NP_216936	hypothetical_protein	-	-	COG0799	COG0799,	Uncharacterized homolog of plant Iojap protein	S	Function unknown
gene_id_2119	T74342G	NP_216937	nadD_gene_product	O86328	Probable_nicotinate-nucleotide_adenylyltransferase	COG1057	NadD,	Nicotinic acid mononucleotide adenylyltransferase	H	Coenzyme metabolism
gene_id_2523	G9999C	ZP_07668954	fatty-acid-CoA_ligase_FadD26	Q10976	Long-chain-fatty-acid--AMP_ligase_FadD26	COG0318	CaiC,	Acyl-CoA synthetases (AMP-forming)/AMP-acid ligases II	IQ	Lipid metabolism / Secondary metabolites biosynthesis, transport, and catabolism
gene_id_2654	C37086G	NP_217561	adhC_gene_product	P0A4X0	NADP-dependent_alcohol_dehydrogenase_C	COG1064	AdhP,	Zn-dependent alcohol dehydrogenases	R	General function prediction only
gene_id_2691	T6048G	NP_217595	hypothetical_protein	-	-	COG2141	COG2141,	Coenzyme F420-dependent N5,N10-methylene tetrahydromethanopterin reductase and related flavin-dependent oxidoreductases	C	Energy production and conversion
gene_id_2740	A53955G	-	-	-	-	COG3629	DnrI,	DNA-binding transcriptional activator of the SARP family	T	Signal transduction mechanisms
gene_id_2792	G108562A	ZP_06801216	hypothetical_protein	-	-	-	-	-	-	-
gene_id_2793	G108562A	YP_005910720	TetR/ACRR_family_transcriptional_regulator	-	-	COG1309	AcrR,	Transcriptional regulator	K	Transcription
gene_id_2794	G108562A	NP_217690	short-chain_dehydrogenase	-	-	COG0300	DltE,	Short-chain dehydrogenases of various substrate specificities	R	General function prediction only
gene_id_2795	G108562A	NP_217691	amidase	-	-	COG0154	GatA,	Asp-tRNAAsn/Glu-tRNAGln amidotransferase A subunit and related amidases	J	Translation, ribosomal structure and biogenesis
gene_id_2986	T11330G	NP_217865	transposase	-	-	-	-	-	-	-
gene_id_3034	G7800T	NP_217911	hypothetical_protein	-	-	-	-	-	-	-
gene_id_3035	G7800T	NP_338025	hypothetical_protein	Q50730	Uncharacterized_protein_Rv3395c/MT3502
gene_id_3143	C13317T	NP_218017	yrbE4B_gene_product	-	-	COG0767	Ttg2B,	ABC-type transport system involved in resistance to organic solvents, permease component	Q	Secondary metabolites biosynthesis, transport, and catabolism
gene_id_3144	C13317T	NP_218018	yrbE4A_gene_product	-	-	COG0767	Ttg2B,	ABC-type transport system involved in resistance to organic solvents, permease component	Q	Secondary metabolites biosynthesis, transport, and catabolism
gene_id_3169	G14043A	NP_338175	hypothetical_protein	-	-	-	-	-	-	-
gene_id_3257	G106270T	NP_338263	hypothetical_protein	O06267	ESX-1_secretion-associated_protein_EspA
gene_id_3270	G118869A	NP_218146	hypothetical_protein	-	-	COG2899	COG2899,	Uncharacterized protein conserved in bacteria	S	Function unknown
gene_id_3305	G5152T	NP_218178	hypothetical_protein	O69629	Uncharacterized_protein_Rv3661/MT3761	COG0560	SerB,	Phosphoserine phosphatase	E	Amino acid transport and metabolism
gene_id_3366	A68013G	NP_338377	hypothetical_protein	-	-	COG0277	GlcD,	FAD/FMN-containing dehydrogenases	C	Energy production and conversion
gene_id_3376	G79806C	-	-	-	-	COG2814	AraJ,	Arabinose efflux permease	G	Carbohydrate transport and metabolism
gene_id_3406	A28764G	NP_218275	proV_gene_product	-	-	COG1125	OpuBA,	ABC-type proline/glycine betaine transport systems, ATPase components	E	Amino acid transport and metabolism
gene_id_3552	G205812T	NP_218412	hypothetical_protein	O05449	ESX-2_secretion_system_protein_eccB2	-	-	-	-	-
gene_id_3558	T209770C	ZP_06962701	hypothetical_protein	-	-	-	-	-	-	-
gene_id_3582	C238303A	3P16	Chain_A,_Crystal_Structure_Of_Dna_Polymerase_Iii_Sliding_Clamp	Q50790	DNA_polymerase_III_subunit_beta	COG0592	DnaN,	DNA polymerase sliding clamp subunit (PCNA homolog)	L	DNA replication, recombination, and repair
gene_id_3651	G307946C	ZP_07491639	antitoxin	P0CW29	Putative_antitoxin_VapB1
gene_id_3652	G307946C	NP_214579	hypothetical_protein	O53610	Probable_ribonuclease_VapC1	COG4113	COG4113,	Predicted nucleic acid-binding protein, contains PIN domain	R	General function prediction only
gene_id_3667	A318088G	ZP_07014884	NADH_dehydrogenase_subunit_n	Q10880	Uncharacterized_protein_Rv0083/MT0090	COG0651	HyfB,	Formate hydrogenlyase subunit 3/Multisubunit Na+/H+ antiporter, MnhD subunit	CP	Energy production and conversion / Inorganic ion transport and metabolism
gene_id_3668	T320176G	ZP_04926808	formate_hydrogenlyase_hycD	-	-	COG0650	HyfC,	Formate hydrogenlyase subunit 4	C	Energy production and conversion
gene_id_3679	C332680T	ZP_06507241	PPE_family_protein	Q10892	Uncharacterized_PPE_family_protein_PPE1	COG5651	COG5651,	PPE-repeat proteins	N	Cell motility and secretion
gene_id_3694	C361810T	ZP_07412532	transmembrane_acyltransferase	-	-	COG1835	COG1835,	Predicted acyltransferases	I	Lipid metabolism
gene_id_3703	T371178C	NP_334537	acyl-CoA_synthetase	-	-	COG0318	CaiC,	Acyl-CoA synthetases (AMP-forming)/AMP-acid ligases II	IQ	Lipid metabolism / Secondary metabolites biosynthesis, transport, and catabolism
gene_id_3711	C382215T	NP_334545	hypothetical_protein	Q7DAF6	Maltokinase	COG3281	Ble,	Uncharacterized protein, probably involved in trehalose biosynthesis	G	Carbohydrate transport and metabolism
gene_id_3759	T427604G	NP_214684	mce1B_gene_product	-	-	COG1463	Ttg2C,	ABC-type transport system involved in resistance to organic solvents, periplasmic component	Q	Secondary metabolites biosynthesis, transport, and catabolism
gene_id_3809	A27806T	YP_976355	esterase_lipC	-	-	COG0657	Aes,	Esterase/lipase	I	Lipid metabolism
gene_id_3844	A70461G	ZP_04926957	nitrite_reductase	-	-	COG2146	{NirD},	Ferredoxin subunits of nitrite reductase and ring-hydroxylating dioxygenases	PR	Inorganic ion transport and metabolism / General function prediction only
gene_id_3973	A24046G	NP_334992	glycosyl_transferase_family_protein	O06423	GDP-mannose-dependent_alpha-mannosyltransferase	COG0438	RfaG,	Glycosyltransferase	M	Cell envelope biogenesis, outer membrane
gene_id_3984	T34922C	NP_215082	cyp135B1_gene_product	P63716	Putative_cytochrome_P450_135B1	COG2124	CypX,	Cytochrome P450	Q	Secondary metabolites biosynthesis, transport, and catabolism
gene_id_3987	A40874G	NP_215085	hypothetical_protein	O53768	Putative_phosphoribosyl_transferase_Rv0571c/MT0597	COG1926	COG1926,	Predicted phosphoribosyltransferases	R	General function prediction only
gene_id_3988	A40874G	NP_335007	hypothetical_protein	-	-	-	-	-	-	-
gene_id_4049	G42568A	NP_215140	hypothetical_protein	P96916	Putative_antitoxin_VapB5	COG4118	Phd,	Antitoxin of toxin-antitoxin stability system	D	Cell division and chromosome partitioning
gene_id_4050	G42568A	3DBO	Chain_B,_Crystal_Structure_Of_A_Member_Of_The_Vapbc_Family_Of_Toxin-Antitoxin_Systems,_Vapbc-5,_From_Mycobacterium_Tuberculosis	P96917	Ribonuclease_VapC5	COG1487	VapC,	Predicted nucleic acid-binding protein, contains PIN domain	R	General function prediction only
gene_id_4144	C137179T	NP_215230	rplE_gene_product	P62402	50S_ribosomal_protein_L5	COG0094	RplE,	Ribosomal protein L5	J	Translation, ribosomal structure and biogenesis
gene_id_4145	C137179T	NP_335162	30S_ribosomal_protein_S14	P0A5X2	30S_ribosomal_protein_S14_type_Z	COG0199	RpsN,	Ribosomal protein S14	J	Translation, ribosomal structure and biogenesis
